# Supplementary material for: ChiLin: a comprehensive ChIP-seq and DNase-seq quality control and analysis pipeline
Source: BMC Bioinformatics. 2016 Oct 3;17:404. doi: 10.1186/s12859-016-1274-4 (PMC5048594; doi:10.1186/s12859-016-1274-4)
Supplement: Additional file 2: Table S1. — Sheet1 ToolsComparison: ChIP-seq pipeline software comparison. Sheet2 Examples of ChiLin report. A summary of example data annotation of transcription factor, chromatin regulatory factor and histone modification ChIP-seq data. Sheet3 Protein classification standard for the 8 categories. Sheet4 Protein classification results. Sheet5 BWA QC Database. ChiLin samples and datasets quality metrics across three layers. A clean up table of cistrome samples and datasets quality metrics for ChiLin users’ reference. The QC results is based on the reference of hg38 and mm10 assembly. (XLSX 10363 kb) [file 12859_2016_1274_MOESM2_ESM.xlsx]

## Sheet: Tools Comparison
Feature	ChiLin	CisGenome	HOMER	HiChIP	Fish the ChIPs	Sole-search	ChIPseeqer	seqMiner	CHANCE	Phantompeakqualtools	CHIPQC	htseqtools	ChIPseeker
Input file	Raw sequencing file or alignment files	Alignment file	Alignment file	Raw sequencing file or alignment files	Raw sequencing file or alignment files	Alignment file	Alignment file	Alignment file	Alignment file	Filtered alignment file	Alignment file and peak file	Alignment file	Peak file
Generates a summary report	Available	NA	NA	NA	NA	NA	NA	NA	Available	Available	Available	NA	NA
Detects base call quality biases	Available	NA	NA	Available	NA	NA	NA	NA	NA	NA	Available	NA	NA
Detects library contamination biases	Available	NA	NA	NA	NA	NA	NA	NA	NA	NA	NA	NA	NA
Alignment	Available	NA	NA	Available	Available	NA	NA	NA	NA	NA	NA	NA	NA
Evaluates overall sequence quality score empirically	Available	NA	NA	Available	NA	NA	NA	NA	NA	NA	NA	NA	NA
Down sampling for fair comparison	Available	NA	NA	NA	NA	NA	NA	NA	Available	NA	NA	NA	NA
Peaks calling	Available	Available	Available	Available	Available	Available	Available	NA	Available	Available	NA	Available	NA
FRiP	Available	NA	NA	NA	NA	NA	NA	NA	NA	NA	Available	NA	NA
Generate tracks to view	Available	NA	NA	Available	Available	NA	NA	NA	NA	NA	NA	NA	NA
Detects library complexity biases	Available	NA	NA	Available	NA	NA	NA	NA	Available	NA	NA	NA	NA
Detects blacklist biases	Available	NA	NA	NA	NA	NA	NA	NA	NA	NA	Available	NA	NA
Detects low overlap with DNaseI sites	Available	NA	NA	NA	NA	NA	NA	NA	NA	NA	NA	NA	NA
Detects low correlation between replicates	Available	NA	NA	Available	Available	NA	NA	NA	NA	NA	NA	NA	NA
Detects low conservation biases	Available	NA	NA	NA	NA	NA	Available	NA	NA	NA	NA	NA	NA
Detects motifs	Available	NA	Available	Available	NA	Available	Available	NA	NA	NA	NA	NA	NA
Has batch mode	Available	NA	NA	NA	NA	NA	NA	NA	NA	Available	Available	NA	Available
Includes data processing	Available	NA	Available	Available	NA	NA	NA	Available	NA	NA	NA	Available	NA
Regulatory potential computation	Available	NA	Available	Available	NA	NA	NA	NA	NA	NA	NA	NA	NA
Peak regions annotation	Available	Available	Available	Available	Available	NA	Available	Available	NA	NA	NA	Available	Available
Compares with reference historical data	Available	NA	NA	NA	NA	NA	NA	NA	Available	NA	NA	NA	NA

## Sheet: Examples Of ChiLin
sample replicates is separated by comma
See supplementary files in the paper or in the link http://cistrome.org/chilin/_downloads/FileS.tgz
Assay types	Histone	Histone	Histone	Histone	Histone	TF	TF	TF	TF	TF	Chromatin regulator	Chromatin regulator	Chromatin Accessibility
Factor	H3K27me3	H3K27me3	H3K4me3	H3K4me3	H2AZ	TRRAP	FOXA1	STAT6	AR	RAD21 (pair end)	RAG2	CHD7	DNase-seq
File	S1	S2	S3	S4	S5	S6	S7	S8	S9	S10	S11	S12	S13
Species	Mus musculus	Homo sapiens	Mus musculus	Mus musculus	Homo Sapiens	Homo sapiens	Homo sapiens	Homo sapiens	Homo sapiens	Mus musculus	Mus musculus	Mus musculus	Homo sapiens
Cell Type	Trophoblast stem cells	epithelial	NA	embryonic stem cell	Lymphoblast	epithelial	Epithelial	T lymphocyte	Vcap	Lymphocyte	thymocyte cell	Neural Progenitor
Tissue Origin	embryo	cervix	BoneMarrow	embryo	Blood	cervix	Prostate	cord blood		Blood	thymocyte	NA
Cell Line		Hela S3	NA	C6	GM12878	Hela S3	LNCaP	NA				NA	Ag09309
Disease state		cervical adenocarcinoma	NA		normal	cervical epithlioid carcinoma	Prostate Carcinoma	CD4+				NA
ChIP	GSM392049, GSM392050	GSM325898	http://hgdownload.cse.ucsc.edu/goldenPath/mm9/encodeDCC/wgEncodeLicrHistone/wgEncodeLicrHistoneBmarrowH3k4me3MAdult8wksC57bl6StdRawDataRep1.fastq.gz, http://hgdownload.cse.ucsc.edu/goldenPath/mm9/encodeDCC/wgEncodeLicrHistone/wgEncodeLicrHistoneBmarrowH3k4me3MAdult8wksC57bl6StdRawDataRep2.fastq.gz	GSM487548	http://hgdownload.cse.ucsc.edu/goldenPath/hg19/encodeDCC/wgEncodeBroadHistone/wgEncodeBroadHistoneGm12878H2azStdRawDataRep1.fastq.gz, http://hgdownload.cse.ucsc.edu/goldenPath/hg19/encodeDCC/wgEncodeBroadHistone/wgEncodeBroadHistoneGm12878H2azStdRawDataRep2.fastq.gz	GSM566158,GSM566164	GSM759662,GSM759661	GSM445803	GSM980657, GSM980658	GSM672403	GSM530318	ERX009560	http://hgdownload.cse.ucsc.edu/goldenPath/hg19/encodeDCC/wgEncodeUwDnase/wgEncodeUwDnaseAg09309RawDataRep1.fastq.gz,http://hgdownload.cse.ucsc.edu/goldenPath/hg19/encodeDCC/wgEncodeUwDnase/wgEncodeUwDnaseAg09309RawDataRep2.fastq.gz
Control				GSM487550		GSM566168	GSM759671		GSM980659, GSM980661			ERX009561

## Sheet: Protein Classification Standard
tf_score	cr_score
0	0	other
0	0.5	predict chromatin regulator
0.5	0	predict transcription factor
<1	>=1	chromatin regulator
>=1	<1	transcription factor
0.5	0.5	both predicted transcription factor and predicted chromatin regulator
>=1	>=1	tf_score > cr_score: transcription factor; tf_score < cr_score: chromatin regulator

## Sheet: Protein Classification Results
factor	cr_paper1(PMID: 17482554, PMID: 21423274, reader or remodeler, from Qixuan)	histome_db(PMID: 22140112, eraser or writer, link: http://www.histome.net)	predicted_cr(PMID: 18614019, from Jian)	cr_paper2(PMID: 24063517)	tfs_hgnc_symbol(PMID: 19274049, from Jian)	tfcat(PMID: 19284633, link: http://sonoma.cmmt.ubc.ca/TFCatWiki/index.php/Gene_Index)	cr_score	tf_score	type
AATF	0	0	0	0	0	0.5	0	0.5	predicted transcription factor
ABL1	0	0	0	0	0	0.5	0	0.5	predicted transcription factor
ACD	0	0	0.5	0	0	0	0.5	0	predicted chromatin regulator
ACIN1	0	0	0.5	0	0	0	0.5	0	predicted chromatin regulator
ACTL6A	0	0	0.5	1	0	0	1.5	0	chromatin regulator
ACTL6B	0	0	0.5	1	0	0	1.5	0	chromatin regulator
ADNP	0	0	0	0	0.5	0	0	0.5	predicted transcription factor
ADNP2	0	0	0	0	0.5	0	0	0.5	predicted transcription factor
AEBP2	0	0	0	1	0.5	0	1	0.5	chromatin regulator
AES	0	0	0	0	0	1	0	1	transcription factor
AFF3	0	0	0	0	0.5	1	0	1.5	transcription factor
AG	0	0	0	0	0	0.5	0	0.5	predicted transcription factor
AHR	0	0	0	0	0.5	1	0	1.5	transcription factor
AICDA	0	0	0	1	0	0	1	0	chromatin regulator
AIRE	0	0	0.5	0	0.5	1	0.5	1.5	transcription factor
AKAP8	0	0	0.5	0	0	0	0.5	0	predicted chromatin regulator
ALKBH8	0	0	0.5	0	0	0	0.5	0	predicted chromatin regulator
ALX1	0	0	0	0	0.5	1	0	1.5	transcription factor
ALX3	0	0	0	0	0.5	0	0	0.5	predicted transcription factor
ALX4	0	0	0	0	0.5	0	0	0.5	predicted transcription factor
ANKRD26	0	0	0.5	0	0	0	0.5	0	predicted chromatin regulator
ANKRD36	0	0	0.5	0	0	0	0.5	0	predicted chromatin regulator
APEX1	0	0	0	0	0	0.5	0	0.5	predicted transcription factor
APITD1	0	0	0.5	0	0	0	0.5	0	predicted chromatin regulator
AQR	0	0	0.5	0	0	0	0.5	0	predicted chromatin regulator
AR	0	0	0	0	0.5	1	0	1.5	transcription factor
ARC	0	0	0	0	0	0	0	0	other
ARGFX	0	0	0	0	0.5	0	0	0.5	predicted transcription factor
ARID1A	0	0	0.5	1	0	1	1.5	1	chromatin regulator
ARID1B	0	0	0	1	0	1	1	1	chromatin regulator
ARID2	0	0	0	1	0	1	1	1	chromatin regulator
ARID3A	0	0	0	0	0.5	1	0	1.5	transcription factor
ARID3B	0	0	0	0	0	0.5	0	0.5	predicted transcription factor
ARID3C	0	0	0.5	0	0	0.5	0.5	0.5	chromatin regulator
ARID4A	0	0	0.5	1	0	1	1.5	1	chromatin regulator
ARID4B	0	0	0	0	0	1	0	1	transcription factor
ARID5A	0	0	0	0	0	0.5	0	0.5	predicted transcription factor
ARID5B	0	0	0	0	0.5	0.5	0	1	transcription factor
ARNT	0	0	0	0	0.5	1	0	1.5	transcription factor
ARNT2	0	0	0	0	0.5	1	0	1.5	transcription factor
ARNTL	0	0	0	0	0.5	1	0	1.5	transcription factor
ARNTL2	0	0	0	0	0.5	0	0	0.5	predicted transcription factor
ARX	0	0	0	0	0.5	1	0	1.5	transcription factor
ASC1	0	0	0	0	0	0.5	0	0.5	predicted transcription factor
ASC2	0	0	0	0	0	0.5	0	0.5	predicted transcription factor
ASCC1	0	0	0	0	0	1	0	1	transcription factor
ASCC3	0	0	0.5	0	0	0	0.5	0	predicted chromatin regulator
ASCL1	0	0	0	0	0.5	1	0	1.5	transcription factor
ASCL2	0	0	0	0	0.5	0	0	0.5	predicted transcription factor
ASCL3	0	0	0	0	0.5	0.5	0	1	transcription factor
ASCL4	0	0	0	0	0.5	0	0	0.5	predicted transcription factor
ASF1A	0	0	0.5	0	0	0	0.5	0	predicted chromatin regulator
ASF1B	0	0	0.5	0	0	0	0.5	0	predicted chromatin regulator
ASH1L	0	0.5	0.5	1	0.5	0	2	0.5	chromatin regulator
ASH2L	0	0	0	1	0	0	1	0	chromatin regulator
ASXL1	0	0	0	1	0	0	1	0	chromatin regulator
ASXL2	0	0	0.5	0	0	0	0.5	0	predicted chromatin regulator
ASXL3	0	0	0.5	0	0	0	0.5	0	predicted chromatin regulator
ATF1	0	0	0	0	0.5	0	0	0.5	predicted transcription factor
ATF2	0	0	0	1	0.5	1	1	1.5	transcription factor
ATF3	0	0	0	0	0.5	1	0	1.5	transcription factor
ATF4	0	0	0	0	0.5	1	0	1.5	transcription factor
ATF5	0	0	0	0	0.5	1	0	1.5	transcription factor
ATF6	0	0	0	0	0.5	0.5	0	1	transcription factor
ATF7	0	0	0	0	0.5	1	0	1.5	transcription factor
ATF7IP	0	0	0	1	0	1	1	1	chromatin regulator
ATG14	0	0	0.5	0	0	0	0.5	0	predicted chromatin regulator
ATM	0	0.5	0.5	0	0	0.5	1	0.5	chromatin regulator
ATOH1	0	0	0	0	0.5	1	0	1.5	transcription factor
ATOH7	0	0	0	0	0.5	0.5	0	1	transcription factor
ATOH8	0	0	0	0	0	0.5	0	0.5	predicted transcription factor
ATR	0	0.5	0	0	0	0.5	0.5	0.5	both predicted transcription factor and chromatin regulator
ATRX	0	0	0.5	1	0	0	1.5	0	chromatin regulator
ATXN2	0	0	0.5	0	0	0	0.5	0	predicted chromatin regulator
ATXN7L2	0	0	0.5	0	0	0	0.5	0	predicted chromatin regulator
AURKB	0	0.5	0.5	0	0	0	1	0	chromatin regulator
BACH1	0	0	0.5	0	0.5	1	0.5	1.5	transcription factor
BACH2	0	0	0	0	0.5	1	0	1.5	transcription factor
BAG1	0	0	0	0	0	1	0	1	transcription factor
BAG6	0	0	0	1	0	0	1	0	chromatin regulator
BANF1	0	0	0.5	0	0	0	0.5	0	predicted chromatin regulator
BANF2	0	0	0.5	0	0	0	0.5	0	predicted chromatin regulator
BAP1	0	0	0	1	0	0	1	0	chromatin regulator
BARHL1	0	0	0	0	0.5	0.5	0	1	transcription factor
BARHL2	0	0	0	0	0.5	0	0	0.5	predicted transcription factor
BARX1	0	0	0	0	0.5	0.5	0	1	transcription factor
BARX2	0	0	0	0	0.5	1	0	1.5	transcription factor
BAT1A	0	0	0.5	0	0	0	0.5	0	predicted chromatin regulator
BATF	0	0	0	0	0.5	1	0	1.5	transcription factor
BATF2	0	0	0	0	0.5	0	0	0.5	predicted transcription factor
BATF3	0	0	0	0	0.5	0	0	0.5	predicted transcription factor
BAZ1A	0	0	0.5	1	0	0	1.5	0	chromatin regulator
BAZ1B	0	0.5	0.5	1	0	0	2	0	chromatin regulator
BAZ2A	0	0	0.5	1	0	0	1.5	0	chromatin regulator
BAZ2B	0	0	0.5	0	0	0	0.5	0	predicted chromatin regulator
BBX	0	0	0	0	0.5	0	0	0.5	predicted transcription factor
BC006779	0	0	0.5	0	0	0	0.5	0	predicted chromatin regulator
BC049702	0	0	0.5	0	0	0	0.5	0	predicted chromatin regulator
BC085271	0	0	0.5	0	0	0	0.5	0	predicted chromatin regulator
BCL11A	0	0	0	0	0.5	0	0	0.5	predicted transcription factor
BCL11B	0	0	0	0	0.5	0	0	0.5	predicted transcription factor
BCL3	0	0	0	0	0	1	0	1	transcription factor
BCL6	0	0	0	0	0.5	1	0	1.5	transcription factor
BCL6B	0	0	0	0	0.5	0	0	0.5	predicted transcription factor
BCLAF1	0	0	0	0	0.5	0	0	0.5	predicted transcription factor
BCOR	0	0	0.5	0	0	0.5	0.5	0.5	both predicted transcription factor and chromatin regulator
BDP1	0	0	0	0	0	1	0	1	transcription factor
BEX1	0	0	0	0	0	0.5	0	0.5	predicted transcription factor
BHLHB2	0	0	0	0	0.5	1	0	1.5	transcription factor
BHLHB3	0	0	0	0	0.5	1	0	1.5	transcription factor
BHLHB4	0	0	0	0	0.5	0	0	0.5	predicted transcription factor
BHLHB5	0	0	0	0	0.5	0	0	0.5	predicted transcription factor
BHLHB8	0	0	0	0	0.5	0	0	0.5	predicted transcription factor
BICD1	0	0	0.5	0	0	0	0.5	0	predicted chromatin regulator
BIN1	0	0	0	0	0	0.5	0	0.5	predicted transcription factor
BLM	0	0	0.5	0	0	0	0.5	0	predicted chromatin regulator
BLOC1S1	0	0	0.5	0	0	0	0.5	0	predicted chromatin regulator
BLZF1	0	0	0	0	0	0.5	0	0.5	predicted transcription factor
BMI1	0	0	0.5	1	0	1	1.5	1	chromatin regulator
BMP2	0	0	0	0	0.5	0	0	0.5	predicted transcription factor
BMP4	0	0	0	0	0	0.5	0	0.5	predicted transcription factor
BMP5	0	0	0	0	0	0	0	0	other
BMP7	0	0	0	0	0	0.5	0	0.5	predicted transcription factor
BNC1	0	0	0	0	0.5	0	0	0.5	predicted transcription factor
BNC2	0	0	0	0	0.5	0	0	0.5	predicted transcription factor
BPTF	0	0	0.5	1	0	1	1.5	1	chromatin regulator
BRCA1	0	0	0.5	0	0	0	0.5	0	predicted chromatin regulator
BRCC3	0	0.5	0	0	0	0	0.5	0	predicted chromatin regulator
BRD1	0	0	0.5	0	0	0	0.5	0	predicted chromatin regulator
BRD2	0	0	0.5	0	0	0	0.5	0	predicted chromatin regulator
BRD3	0	0	0.5	0	0	0	0.5	0	predicted chromatin regulator
BRD4	0	0	0.5	0	0	0.5	0.5	0.5	chromatin regulator
BRD7	0	0	0.5	0	0	1	0.5	1	transcription factor
BRD8	0	0	0.5	0	0	0	0.5	0	predicted chromatin regulator
BRDT	0	0	0.5	0	0	0	0.5	0	predicted chromatin regulator
BRF1	0	0	0	0	0	1	0	1	transcription factor
BRIP1	0	0	0.5	0	0	0	0.5	0	predicted chromatin regulator
BRPF1	0	0	0.5	1	0	0	1.5	0	chromatin regulator
BRPF3	0	0	0.5	0	0	0	0.5	0	predicted chromatin regulator
BRWD1	0	0	0.5	0	0	0	0.5	0	predicted chromatin regulator
BRWD3	0	0	0.5	0	0	0	0.5	0	predicted chromatin regulator
BTAF1	0	0	0.5	0	0	1	0.5	1	transcription factor
BUB1	0	0.5	0	0	0	0	0.5	0	predicted chromatin regulator
C130039O16RIK	0	0	0.5	0	0	0	0.5	0	predicted chromatin regulator
C14orf169	0	0.5	0	0	0	0	0.5	0	predicted chromatin regulator
C14orf43	0	0	0	0	0.5	0	0	0.5	predicted transcription factor
C1D	0	0	0	0	0	0.5	0	0.5	predicted transcription factor
C79407	0	0	0.5	0	0	0	0.5	0	predicted chromatin regulator
CALCOCO1	0	0	0.5	0	0	0	0.5	0	predicted chromatin regulator
CAMTA1	0	0	0	0	0.5	0	0	0.5	predicted transcription factor
CAMTA2	0	0	0	0	0.5	1	0	1.5	transcription factor
CARM1	0	0.5	0.5	0	0	0	1	0	chromatin regulator
CASC4	0	0	0.5	0	0	0	0.5	0	predicted chromatin regulator
CASZ1	0	0	0	0	0.5	0	0	0.5	predicted transcription factor
CBFA2T3	0	0	0	0	0	1	0	1	transcription factor
CBFB	0	0	0	0	0.5	0	0	0.5	predicted transcription factor
CBX1	0	0	0.5	0	0	0	0.5	0	predicted chromatin regulator
CBX2	0	0	0.5	1	0	0	1.5	0	chromatin regulator
CBX3	0	0	0.5	1	0	0	1.5	0	chromatin regulator
CBX4	0	0	0.5	1	0	0	1.5	0	chromatin regulator
CBX5	1	0	0.5	0	0	0	1.5	0	chromatin regulator
CBX6	0	0	0.5	1	0	0	1.5	0	chromatin regulator
CBX6-NPTXR	0	0	0.5	0	0	0	0.5	0	predicted chromatin regulator
CBX7	0	0	0.5	1	0	0	1.5	0	chromatin regulator
CBX8	0	0	0.5	1	0	0	1.5	0	chromatin regulator
CCDC122	0	0	0.5	0	0	0	0.5	0	predicted chromatin regulator
CCDC123	0	0	0.5	0	0	0	0.5	0	predicted chromatin regulator
CCDC125	0	0	0.5	0	0	0	0.5	0	predicted chromatin regulator
CCDC144B	0	0	0.5	0	0	0	0.5	0	predicted chromatin regulator
CCDC146	0	0	0.5	0	0	0	0.5	0	predicted chromatin regulator
CCDC147	0	0	0.5	0	0	0	0.5	0	predicted chromatin regulator
CCDC151	0	0	0.5	0	0	0	0.5	0	predicted chromatin regulator
CCDC160	0	0	0.5	0	0	0	0.5	0	predicted chromatin regulator
CCDC18	0	0	0.5	0	0	0	0.5	0	predicted chromatin regulator
CCDC39	0	0	0.5	0	0	0	0.5	0	predicted chromatin regulator
CCDC40	0	0	0.5	0	0	0	0.5	0	predicted chromatin regulator
CCDC45	0	0	0.5	0	0	0	0.5	0	predicted chromatin regulator
CCDC57	0	0	0.5	0	0	0	0.5	0	predicted chromatin regulator
CCDC6	0	0	0.5	0	0	0	0.5	0	predicted chromatin regulator
CCDC67	0	0	0.5	0	0	0	0.5	0	predicted chromatin regulator
CCDC79	0	0	0	0	0.5	0	0	0.5	predicted transcription factor
CCDC88C	0	0	0.5	0	0	0	0.5	0	predicted chromatin regulator
CCDC96	0	0	0.5	0	0	0	0.5	0	predicted chromatin regulator
CCNT1	0	0	0	0	0	0.5	0	0.5	predicted transcription factor
CCNT2	0	0	0	0	0	1	0	1	transcription factor
CDC2B	0	0	0	0	0	0	0	0	other
CDC5L	0	0	0.5	0	0.5	0.5	0.5	1	transcription factor
CDC6	0	0	0.5	0	0	0.5	0.5	0.5	both predicted transcription factor and chromatin regulator
CDK17	0	0.5	0	0	0	0	0.5	0	predicted chromatin regulator
CDK3	0	0.5	0	0	0	0	0.5	0	predicted chromatin regulator
CDK5	0	0.5	0	0	0	0	0.5	0	predicted chromatin regulator
CDK7	0	0	0	0	0	0.5	0	0.5	predicted transcription factor
CDK8	0	0	0	0	0	1	0	1	transcription factor
CDK9	0	0	0	0	0	1	0	1	transcription factor
CDKN1A	0	0	0	0	0	1	0	1	transcription factor
CDKN2A	0	0	0	0	0	1	0	1	transcription factor
CDX1	0	0	0	0	0.5	1	0	1.5	transcription factor
CDX2	0	0	0	0	0.5	1	0	1.5	transcription factor
CDX4	0	0	0	0	0.5	0	0	0.5	predicted transcription factor
CDY1B, CDY1	0	0.5	0	0	0	0	0.5	0	predicted chromatin regulator
CDYL	0	0.5	0.5	0	0	0	1	0	chromatin regulator
CDYL2	0	0	0.5	0	0	0	0.5	0	predicted chromatin regulator
CEBPA	0	0	0	0	0.5	1	0	1.5	transcription factor
CEBPB	0	0	0	0	0.5	1	0	1.5	transcription factor
CEBPD	0	0	0	0	0	1	0	1	transcription factor
CEBPE	0	0	0	0	0.5	1	0	1.5	transcription factor
CEBPG	0	0	0	0	0.5	0.5	0	1	transcription factor
CEBPZ	0	0	0	0	0.5	1	0	1.5	transcription factor
CECR2	0	0	0.5	0	0	0	0.5	0	predicted chromatin regulator
CENPA	0	0	0.5	0	0	0	0.5	0	predicted chromatin regulator
CENPE	0	0	0.5	0	0	0	0.5	0	predicted chromatin regulator
CENPF	0	0	0.5	0	0	0	0.5	0	predicted chromatin regulator
CENPT	0	0	0.5	0	0	0	0.5	0	predicted chromatin regulator
CEP63	0	0	0.5	0	0	0	0.5	0	predicted chromatin regulator
CEP72	0	0	0.5	0	0	0	0.5	0	predicted chromatin regulator
CETN1	0	0	0.5	0	0	0	0.5	0	predicted chromatin regulator
CETN2	0	0	0.5	0	0	0	0.5	0	predicted chromatin regulator
CHAF1A	0	0	0.5	0	0	0	0.5	0	predicted chromatin regulator
CHAF1B	0	0	0.5	0	0	0	0.5	0	predicted chromatin regulator
CHD1	1	0	0.5	1	0	0	2.5	0	chromatin regulator
CHD1L	0	0	0.5	0	0	0	0.5	0	predicted chromatin regulator
CHD2	1	0	0.5	1	0	0	2.5	0	chromatin regulator
CHD3	1	0	0.5	1	0	0	2.5	0	chromatin regulator
CHD4	1	0	0.5	1	0	0	2.5	0	chromatin regulator
CHD5	0	0	0.5	0	0	0	0.5	0	predicted chromatin regulator
CHD6	0	0	0.5	0	0	0	0.5	0	predicted chromatin regulator
CHD7	1	0	0.5	0	0	0	1.5	0	chromatin regulator
CHD8	0	0	0.5	0	0	0	0.5	0	predicted chromatin regulator
CHD9	0	0	0.5	0	0	0	0.5	0	predicted chromatin regulator
CHMP1B	0	0	0.5	0	0	0	0.5	0	predicted chromatin regulator
CHMP2A	0	0	0.5	0	0	0	0.5	0	predicted chromatin regulator
CHMP2B	0	0	0.5	0	0	0	0.5	0	predicted chromatin regulator
CHMP4B	0	0	0.5	0	0	0	0.5	0	predicted chromatin regulator
CHMP4C	0	0	0.5	0	0	0	0.5	0	predicted chromatin regulator
CHMP5	0	0	0.5	0	0	0	0.5	0	predicted chromatin regulator
CHMP6	0	0	0.5	0	0	0	0.5	0	predicted chromatin regulator
CHRAC1	0	0	0.5	1	0	0	1.5	0	chromatin regulator
CHUK	0	0.5	0	0	0	0	0.5	0	predicted chromatin regulator
CIC	0	0	0	0	0.5	1	0	1.5	transcription factor
CIITA	0	0	0.5	0	0	1	0.5	1	transcription factor
CISH	0	0	0.5	0	0	0	0.5	0	predicted chromatin regulator
CITED1	0	0	0	0	0	1	0	1	transcription factor
CITED2	0	0	0.5	0	0	1	0.5	1	transcription factor
CITED4	0	0	0	0	0	1	0	1	transcription factor
CIZ1	0	0	0	0	0.5	0	0	0.5	predicted transcription factor
CLOCK	0	0.5	0	0	0.5	1	0.5	1.5	transcription factor
CNBP	0	0	0.5	0	0	0	0.5	0	predicted chromatin regulator
CNOT3	0	0	0	0	0	1	0	1	transcription factor
CNOT7	0	0	0	0	0	0.5	0	0.5	predicted transcription factor
COPS2	0	0	0	0	0	1	0	1	transcription factor
COQ5	0	0	0.5	0	0	0	0.5	0	predicted chromatin regulator
CREB1	0	0	0	0	0.5	1	0	1.5	transcription factor
CREB3	0	0	0	0	0.5	1	0	1.5	transcription factor
CREB3L1	0	0	0	0	0.5	1	0	1.5	transcription factor
CREB3L2	0	0	0	0	0.5	0	0	0.5	predicted transcription factor
CREB3L3	0	0	0	0	0.5	1	0	1.5	transcription factor
CREB3L4	0	0	0	0	0.5	1	0	1.5	transcription factor
CREB5	0	0	0	0	0.5	0	0	0.5	predicted transcription factor
CREBBP	1	0.5	0.5	1	0	0.5	3	0.5	chromatin regulator
CREBL1	0	0	0	0	0.5	0	0	0.5	predicted transcription factor
CREBL2	0	0	0	0	0.5	0	0	0.5	predicted transcription factor
CREBZF	0	0	0	0	0.5	0	0	0.5	predicted transcription factor
CREG1	0	0	0	0	0	0.5	0	0.5	predicted transcription factor
CREM	0	0	0	0	0.5	1	0	1.5	transcription factor
CRX	0	0	0	0	0.5	1	0	1.5	transcription factor
CRXOS1	0	0	0	0	0	0	0	0	other
CSDA	0	0	0	0	0.5	0	0	0.5	predicted transcription factor
CTBP1	0	0	0	0	0	0.5	0	0.5	predicted transcription factor
CTBP2	0	0	0	0	0	1	0	1	transcription factor
CTCF	0	0	0.5	0	0.5	1	0.5	1.5	transcription factor
CTCFL	0	0	0	0	0.5	0	0	0.5	predicted transcription factor
CTNNB1	0	0	0.5	0	0	1	0.5	1	transcription factor
CUX1	0	0	0.5	0	0.5	1	0.5	1.5	transcription factor
CUX2	0	0	0	0	0.5	1	0	1.5	transcription factor
CXXC1	0	0	0.5	0	0.5	0	0.5	0.5	both predicted transcription factor and chromatin regulator
CYTSB	0	0	0.5	0	0	0	0.5	0	predicted chromatin regulator
D14ERTD668E	0	0	0.5	0	0	0	0.5	0	predicted chromatin regulator
D1PAS1	0	0	0.5	0	0	0	0.5	0	predicted chromatin regulator
DACH1	0	0	0	0	0.5	0	0	0.5	predicted transcription factor
DACH2	0	0	0	0	0.5	0	0	0.5	predicted transcription factor
DAPK3	0	0.5	0	0	0	0	0.5	0	predicted chromatin regulator
DAXX	0	0	0	1	0	1	1	1	chromatin regulator
DBP	0	0	0	0	0.5	1	0	1.5	transcription factor
DBX1	0	0	0	0	0.5	0.5	0	1	transcription factor
DBX2	0	0	0	0	0.5	0	0	0.5	predicted transcription factor
DCLRE1C	0	0	0.5	0	0	0	0.5	0	predicted chromatin regulator
DCP1A	0	0	0	0	0	1	0	1	transcription factor
DDB1	0	0	0	0	0	0.5	0	0.5	predicted transcription factor
DDB2	0	0	0	0	0	0	0	0	other
DDIT3	0	0	0	0	0.5	1	0	1.5	transcription factor
DDX1	0	0	0.5	0	0	0	0.5	0	predicted chromatin regulator
DDX10	0	0	0.5	0	0	0	0.5	0	predicted chromatin regulator
DDX11	0	0	0.5	0	0	0	0.5	0	predicted chromatin regulator
DDX17	0	0	0.5	0	0	0	0.5	0	predicted chromatin regulator
DDX18	0	0	0.5	0	0	0	0.5	0	predicted chromatin regulator
DDX19A	0	0	0.5	0	0	0	0.5	0	predicted chromatin regulator
DDX19B	0	0	0.5	0	0	0	0.5	0	predicted chromatin regulator
DDX20	0	0	0.5	0	0	0	0.5	0	predicted chromatin regulator
DDX21	0	0	0.5	0	0	0	0.5	0	predicted chromatin regulator
DDX23	0	0	0.5	0	0	0	0.5	0	predicted chromatin regulator
DDX24	0	0	0.5	0	0	0	0.5	0	predicted chromatin regulator
DDX25	0	0	0.5	0	0	0	0.5	0	predicted chromatin regulator
DDX26B	0	0	0.5	0	0	0	0.5	0	predicted chromatin regulator
DDX27	0	0	0.5	0	0	0	0.5	0	predicted chromatin regulator
DDX28	0	0	0.5	0	0	0	0.5	0	predicted chromatin regulator
DDX31	0	0	0.5	0	0	0	0.5	0	predicted chromatin regulator
DDX39	0	0	0.5	0	0	0	0.5	0	predicted chromatin regulator
DDX3X	0	0	0.5	0	0	1	0.5	1	transcription factor
DDX3Y	0	0	0.5	0	0	0	0.5	0	predicted chromatin regulator
DDX4	0	0	0.5	0	0	0	0.5	0	predicted chromatin regulator
DDX41	0	0	0.5	0	0	0	0.5	0	predicted chromatin regulator
DDX42	0	0	0.5	0	0	0	0.5	0	predicted chromatin regulator
DDX46	0	0	0.5	0	0	0	0.5	0	predicted chromatin regulator
DDX47	0	0	0.5	0	0	0	0.5	0	predicted chromatin regulator
DDX49	0	0	0.5	0	0	0	0.5	0	predicted chromatin regulator
DDX5	0	0	0.5	0	0	1	0.5	1	transcription factor
DDX50	0	0	0.5	0	0	0	0.5	0	predicted chromatin regulator
DDX51	0	0	0.5	0	0	0	0.5	0	predicted chromatin regulator
DDX52	0	0	0.5	0	0	0	0.5	0	predicted chromatin regulator
DDX54	0	0	0.5	0	0	0	0.5	0	predicted chromatin regulator
DDX55	0	0	0.5	0	0	0	0.5	0	predicted chromatin regulator
DDX56	0	0	0.5	0	0	0	0.5	0	predicted chromatin regulator
DDX58	0	0	0.5	0	0	0	0.5	0	predicted chromatin regulator
DDX59	0	0	0.5	0	0	0	0.5	0	predicted chromatin regulator
DDX6	0	0	0.5	0	0	0	0.5	0	predicted chromatin regulator
DDX60	0	0	0.5	0	0	0	0.5	0	predicted chromatin regulator
DEAF1	0	0	0	0	0.5	0	0	0.5	predicted transcription factor
DFFB	0	0	0.5	0	0	0	0.5	0	predicted chromatin regulator
DHX15	0	0	0.5	0	0	0	0.5	0	predicted chromatin regulator
DHX16	0	0	0.5	0	0	0	0.5	0	predicted chromatin regulator
DHX29	0	0	0.5	0	0	0	0.5	0	predicted chromatin regulator
DHX30	0	0	0.5	0	0	0	0.5	0	predicted chromatin regulator
DHX32	0	0	0.5	0	0	0	0.5	0	predicted chromatin regulator
DHX33	0	0	0.5	0	0	0	0.5	0	predicted chromatin regulator
DHX34	0	0	0.5	0	0	0	0.5	0	predicted chromatin regulator
DHX35	0	0	0.5	0	0	0	0.5	0	predicted chromatin regulator
DHX36	0	0	0.5	0	0	0	0.5	0	predicted chromatin regulator
DHX37	0	0	0.5	0	0	0	0.5	0	predicted chromatin regulator
DHX38	0	0	0.5	0	0	0	0.5	0	predicted chromatin regulator
DHX40	0	0	0.5	0	0	0	0.5	0	predicted chromatin regulator
DHX57	0	0	0.5	0	0	0	0.5	0	predicted chromatin regulator
DHX58	0	0	0.5	0	0	0	0.5	0	predicted chromatin regulator
DHX8	0	0	0.5	0	0	0	0.5	0	predicted chromatin regulator
DHX9	0	0	0.5	0	0	0	0.5	0	predicted chromatin regulator
DICER1	0	0	0.5	0	0	0	0.5	0	predicted chromatin regulator
DIDO1	0	0	0.5	0	0	0	0.5	0	predicted chromatin regulator
DLX1	0	0	0	0	0.5	0	0	0.5	predicted transcription factor
DLX2	0	0	0	0	0.5	1	0	1.5	transcription factor
DLX3	0	0	0	0	0.5	1	0	1.5	transcription factor
DLX4	0	0	0	0	0.5	1	0	1.5	transcription factor
DLX5	0	0	0	0	0.5	1	0	1.5	transcription factor
DLX6	0	0	0	0	0.5	0.5	0	1	transcription factor
DMAP1	0	0	0.5	0	0	0	0.5	0	predicted chromatin regulator
DMBX1	0	0	0	0	0.5	1	0	1.5	transcription factor
DMRT1	0	0	0	0	0.5	0.5	0	1	transcription factor
DMRT2	0	0	0	0	0.5	0.5	0	1	transcription factor
DMRT3	0	0	0	0	0.5	0.5	0	1	transcription factor
DMRTA1	0	0	0	0	0.5	0	0	0.5	predicted transcription factor
DMRTA2	0	0	0	0	0.5	0	0	0.5	predicted transcription factor
DMRTB1	0	0	0	0	0.5	0	0	0.5	predicted transcription factor
DMRTC2	0	0	0	0	0.5	0.5	0	1	transcription factor
DMTF1	0	0	0.5	0	0.5	1	0.5	1.5	transcription factor
DNA2	0	0	0.5	0	0	0	0.5	0	predicted chromatin regulator
DNAJC1	0	0	0.5	0	0	0	0.5	0	predicted chromatin regulator
DNAJC18	0	0	0.5	0	0	0	0.5	0	predicted chromatin regulator
DNAJC2	0	0	0.5	0	0	0	0.5	0	predicted chromatin regulator
DNMT1	0	0	0.5	1	0	0	1.5	0	chromatin regulator
DNMT3A	0	0	0.5	1	0	0	1.5	0	chromatin regulator
DNMT3B	0	0	0.5	1	0	0	1.5	0	chromatin regulator
DNMT3L	0	0	0.5	1	0	0	1.5	0	chromatin regulator
DOT1L	0	0.5	0	1	0	0	1.5	0	chromatin regulator
DPF1	0	0	0.5	1	0.5	0	1.5	0.5	chromatin regulator
DPF2	0	0	0.5	1	0.5	0.5	1.5	1	chromatin regulator
DPF3	0	0	0.5	1	0	0	1.5	0	chromatin regulator
DPRX	0	0	0	0	0.5	0	0	0.5	predicted transcription factor
DQX1	0	0	0.5	0	0	0	0.5	0	predicted chromatin regulator
DR1	0	0	0	0	0.5	0	0	0.5	predicted transcription factor
DRAP1	0	0	0	0	0.5	1	0	1.5	transcription factor
DRGX	0	0	0	0	0.5	0	0	0.5	predicted transcription factor
DTX1	0	0	0	0	0	1	0	1	transcription factor
DTX3L	0	0.5	0	0	0	0	0.5	0	predicted chromatin regulator
DUSP1	0	0.5	0	0	0	0	0.5	0	predicted chromatin regulator
DUT	0	0	0	0	0	0	0	0	other
DUXA	0	0	0	0	0.5	0	0	0.5	predicted transcription factor
DVL1	0	0	0	0	0	0.5	0	0.5	predicted transcription factor
DZIP3	0	0	0.5	0	0	0	0.5	0	predicted chromatin regulator
E030010N08RIK	0	0	0.5	0	0	0	0.5	0	predicted chromatin regulator
E130201H02RIK	0	0	0.5	0	0	0	0.5	0	predicted chromatin regulator
E2F1	0	0	0	0	0.5	1	0	1.5	transcription factor
E2F2	0	0	0	0	0.5	1	0	1.5	transcription factor
E2F3	0	0	0	0	0.5	0.5	0	1	transcription factor
E2F4	0	0	0	0	0.5	1	0	1.5	transcription factor
E2F5	0	0	0	0	0.5	0.5	0	1	transcription factor
E2F6	0	0	0	0	0.5	1	0	1.5	transcription factor
E2F7	0	0	0	0	0	1	0	1	transcription factor
E430018J23RIK	0	0	0.5	0	0	0	0.5	0	predicted chromatin regulator
E4F1	0	0	0	0	0.5	0.5	0	1	transcription factor
EAF2	0	0	0	0	0	0.5	0	0.5	predicted transcription factor
EBF1	0	0	0	0	0.5	0.5	0	1	transcription factor
EBF3	0	0	0	0	0.5	0	0	0.5	predicted transcription factor
EBF4	0	0	0	0	0.5	0	0	0.5	predicted transcription factor
EDC3	0	0	0.5	0	0	0	0.5	0	predicted chromatin regulator
EED	0	0	0.5	1	0	0.5	1.5	0.5	chromatin regulator
EG382448	0	0	0.5	0	0	0	0.5	0	predicted chromatin regulator
EG545376	0	0	0.5	0	0	0	0.5	0	predicted chromatin regulator
EG627232	0	0	0	0	0	1	0	1	transcription factor
EGF	0	0	0	0	0	0.5	0	0.5	predicted transcription factor
EGR1	0	0	0	0	0.5	1	0	1.5	transcription factor
EGR2	0	0	0	0	0.5	1	0	1.5	transcription factor
EGR3	0	0	0	0	0.5	0.5	0	1	transcription factor
EGR4	0	0	0	0	0.5	1	0	1.5	transcription factor
EHF	0	0	0	0	0.5	1	0	1.5	transcription factor
EHMT1	0	0.5	0.5	1	0	0	2	0	chromatin regulator
EHMT2	0	0.5	0.5	1	0	0	2	0	chromatin regulator
EID1	0	0	0	0	0	0.5	0	0.5	predicted transcription factor
EID2	0	0	0	0	0	0.5	0	0.5	predicted transcription factor
EIF4A3	0	0	0.5	0	0	0	0.5	0	predicted chromatin regulator
ELF1	0	0	0	0	0.5	1	0	1.5	transcription factor
ELF2	0	0	0	0	0.5	1	0	1.5	transcription factor
ELF3	0	0	0	0	0.5	1	0	1.5	transcription factor
ELF4	0	0	0	0	0.5	1	0	1.5	transcription factor
ELF5	0	0	0	0	0.5	1	0	1.5	transcription factor
ELK1	0	0	0	0	0.5	1	0	1.5	transcription factor
ELK3	0	0	0	0	0.5	1	0	1.5	transcription factor
ELK4	0	0	0	0	0.5	1	0	1.5	transcription factor
ELP2	0	0	0	0	0	0.5	0	0.5	predicted transcription factor
ELP3	0	0.5	0.5	0	0	0	1	0	chromatin regulator
EMX1	0	0	0	0	0.5	0.5	0	1	transcription factor
EMX2	0	0	0	0	0.5	0.5	0	1	transcription factor
EN1	0	0	0	0	0.5	1	0	1.5	transcription factor
EN2	0	0	0	0	0.5	1	0	1.5	transcription factor
EOMES	0	0	0	0	0.5	1	0	1.5	transcription factor
EP300	1	0.5	0.5	1	0	1	3	1	chromatin regulator
EP400	0	0	0.5	1	0	0	1.5	0	chromatin regulator
EPAS1	0	0	0	0	0.5	1	0	1.5	transcription factor
EPC1	0	0	0.5	0	0	0	0.5	0	predicted chromatin regulator
EPC2	0	0	0.5	0	0	0	0.5	0	predicted chromatin regulator
EPS15	0	0	0	0	0	0.5	0	0.5	predicted transcription factor
ERCC1	0	0	0.5	0	0	0	0.5	0	predicted chromatin regulator
ERCC2	0	0	0.5	0	0	0	0.5	0	predicted chromatin regulator
ERCC3	0	0	0.5	0	0	0	0.5	0	predicted chromatin regulator
ERCC4	0	0	0.5	0	0	0	0.5	0	predicted chromatin regulator
ERCC6	0	0	0.5	0	0	0	0.5	0	predicted chromatin regulator
ERCC6L	0	0	0.5	0	0	0	0.5	0	predicted chromatin regulator
ERF	0	0	0	0	0.5	1	0	1.5	transcription factor
ERG	0	0	0	0	0.5	0	0	0.5	predicted transcription factor
ESR1	0	0	0	0	0.5	1	0	1.5	transcription factor
ESR2	0	0	0	0	0.5	1	0	1.5	transcription factor
ESRRA	0	0	0	0	0.5	1	0	1.5	transcription factor
ESRRB	0	0	0	0	0.5	1	0	1.5	transcription factor
ESRRG	0	0	0	0	0.5	1	0	1.5	transcription factor
ESX1	0	0	0	0	0.5	0.5	0	1	transcription factor
ETS1	0	0	0	0	0.5	1	0	1.5	transcription factor
ETS2	0	0	0.5	0	0.5	1	0.5	1.5	transcription factor
ETV1	0	0	0	0	0.5	1	0	1.5	transcription factor
ETV2	0	0	0	0	0.5	0	0	0.5	predicted transcription factor
ETV3	0	0	0	0	0.5	1	0	1.5	transcription factor
ETV3L	0	0	0	0	0.5	0	0	0.5	predicted transcription factor
ETV4	0	0	0	0	0.5	1	0	1.5	transcription factor
ETV5	0	0	0	0	0.5	1	0	1.5	transcription factor
ETV6	0	0	0	0	0.5	0	0	0.5	predicted transcription factor
ETV7	0	0	0	0	0.5	0	0	0.5	predicted transcription factor
EVI1	0	0	0	0	0.5	1	0	1.5	transcription factor
EVX1	0	0	0	0	0.5	0	0	0.5	predicted transcription factor
EVX2	0	0	0	0	0.5	0.5	0	1	transcription factor
EWSR1	0	0	0	0	0	1	0	1	transcription factor
EXOSC10	0	0	0.5	0	0	0	0.5	0	predicted chromatin regulator
EYA1	0	0.5	0	0	0	0	0.5	0	predicted chromatin regulator
EYA2	0	0.5	0	0	0	0	0.5	0	predicted chromatin regulator
EYA3	0	0.5	0	0	0	0	0.5	0	predicted chromatin regulator
EZH1	1	0.5	0.5	1	0.5	0.5	3	1	chromatin regulator
EZH2	1	0.5	0.5	1	0.5	1	3	1.5	chromatin regulator
FAM117A	0	0	0.5	0	0	0	0.5	0	predicted chromatin regulator
FAM170A	0	0	0	0	0.5	0	0	0.5	predicted transcription factor
FAM81A	0	0	0.5	0	0	0	0.5	0	predicted chromatin regulator
FANCD2	0	0	0.5	0	0	0	0.5	0	predicted chromatin regulator
FANCG	0	0	0.5	0	0	0	0.5	0	predicted chromatin regulator
FANCL	0	0	0.5	0	0	0	0.5	0	predicted chromatin regulator
FANCM	0	0	0.5	0	0	0	0.5	0	predicted chromatin regulator
FBF1	0	0	0.5	0	0	0	0.5	0	predicted chromatin regulator
FBXO18	0	0	0.5	0	0	0	0.5	0	predicted chromatin regulator
FEV	0	0	0	0	0.5	1	0	1.5	transcription factor
FEZF2	0	0	0	0	0	0.5	0	0.5	predicted transcription factor
FHL2	0	0	0	0	0	1	0	1	transcription factor
FHL5	0	0	0	0	0	0	0	0	other
FIGLA	0	0	0	0	0.5	1	0	1.5	transcription factor
FIZ1	0	0	0	0	0.5	0	0	0.5	predicted transcription factor
FLI1	0	0	0	0	0.5	1	0	1.5	transcription factor
FOS	0	0	0	0	0.5	1	0	1.5	transcription factor
FOSB	0	0	0	0	0.5	1	0	1.5	transcription factor
FOSL1	0	0	0	0	0.5	1	0	1.5	transcription factor
FOSL2	0	0	0	0	0.5	1	0	1.5	transcription factor
FOXA1	0	0	0	0	0.5	1	0	1.5	transcription factor
FOXA2	0	0	0	0	0.5	1	0	1.5	transcription factor
FOXA3	0	0	0	0	0.5	0	0	0.5	predicted transcription factor
FOXB1	0	0	0	0	0.5	0.5	0	1	transcription factor
FOXC1	0	0	0	0	0.5	1	0	1.5	transcription factor
FOXC2	0	0	0	0	0.5	0	0	0.5	predicted transcription factor
FOXD1	0	0	0	0	0	1	0	1	transcription factor
FOXD2	0	0	0	0	0.5	0.5	0	1	transcription factor
FOXD3	0	0	0	0	0.5	1	0	1.5	transcription factor
FOXD4	0	0	0	0	0.5	1	0	1.5	transcription factor
FOXD4L1	0	0	0	0	0.5	0	0	0.5	predicted transcription factor
FOXD4L3	0	0	0	0	0.5	0	0	0.5	predicted transcription factor
FOXD4L6	0	0	0	0	0.5	0	0	0.5	predicted transcription factor
FOXE1	0	0	0	0	0.5	0.5	0	1	transcription factor
FOXE3	0	0	0	0	0.5	0.5	0	1	transcription factor
FOXF1	0	0	0	0	0.5	0	0	0.5	predicted transcription factor
FOXF1A	0	0	0	0	0	1	0	1	transcription factor
FOXF2	0	0	0	0	0.5	1	0	1.5	transcription factor
FOXG1	0	0	0	0	0.5	1	0	1.5	transcription factor
FOXH1	0	0	0	0	0.5	1	0	1.5	transcription factor
FOXI1	0	0	0	0	0.5	1	0	1.5	transcription factor
FOXJ1	0	0	0	0	0.5	0	0	0.5	predicted transcription factor
FOXJ2	0	0	0	0	0.5	1	0	1.5	transcription factor
FOXJ3	0	0	0	0	0.5	0	0	0.5	predicted transcription factor
FOXK1	0	0	0	0	0	1	0	1	transcription factor
FOXK2	0	0	0	0	0.5	0	0	0.5	predicted transcription factor
FOXL1	0	0	0	0	0.5	1	0	1.5	transcription factor
FOXL2	0	0	0	0	0.5	1	0	1.5	transcription factor
FOXM1	0	0	0	0	0.5	1	0	1.5	transcription factor
FOXN1	0	0	0	0	0.5	0.5	0	1	transcription factor
FOXN2	0	0	0	0	0.5	0	0	0.5	predicted transcription factor
FOXN3	0	0	0	0	0.5	0	0	0.5	predicted transcription factor
FOXN4	0	0	0	0	0.5	0.5	0	1	transcription factor
FOXO1	0	0	0	0	0.5	1	0	1.5	transcription factor
FOXO3	0	0	0	0	0.5	0	0	0.5	predicted transcription factor
FOXO3A	0	0	0	0	0	1	0	1	transcription factor
FOXO4	0	0	0	0	0.5	0.5	0	1	transcription factor
FOXO6	0	0	0	0	0	1	0	1	transcription factor
FOXP1	0	0	0	0	0.5	1	0	1.5	transcription factor
FOXP2	0	0	0	0	0.5	1	0	1.5	transcription factor
FOXP3	0	0	0	0	0.5	1	0	1.5	transcription factor
FOXP4	0	0	0	0	0.5	1	0	1.5	transcription factor
FOXQ1	0	0	0	0	0.5	1	0	1.5	transcription factor
FOXR1	0	0	0	0	0.5	0	0	0.5	predicted transcription factor
FOXR2	0	0	0	0	0.5	0	0	0.5	predicted transcription factor
FOXS1	0	0	0	0	0.5	0	0	0.5	predicted transcription factor
FUS	0	0	0	0	0	1	0	1	transcription factor
G3BP1	0	0	0.5	0	0	0	0.5	0	predicted chromatin regulator
GABPA	0	0	0	0	0.5	1	0	1.5	transcription factor
GABPB1	0	0	0	0	0.5	0	0	0.5	predicted transcription factor
GADD45A	0	0	0	0	0	1	0	1	transcription factor
GATA1	0	0	0.5	0	0.5	1	0.5	1.5	transcription factor
GATA2	0	0	0.5	0	0.5	1	0.5	1.5	transcription factor
GATA3	0	0	0.5	0	0.5	1	0.5	1.5	transcription factor
GATA4	0	0	0.5	0	0.5	1	0.5	1.5	transcription factor
GATA5	0	0	0.5	0	0.5	1	0.5	1.5	transcription factor
GATA6	0	0	0.5	0	0.5	1	0.5	1.5	transcription factor
GATAD1	0	0	0.5	0	0	0	0.5	0	predicted chromatin regulator
GATAD2A	0	0	0.5	1	0	0	1.5	0	chromatin regulator
GATAD2B	0	0	0.5	1	0	1	1.5	1	chromatin regulator
GBX1	0	0	0	0	0.5	0.5	0	1	transcription factor
GBX2	0	0	0	0	0.5	1	0	1.5	transcription factor
GCC2	0	0	0.5	0	0	0	0.5	0	predicted chromatin regulator
GCM1	0	0	0	0	0.5	1	0	1.5	transcription factor
GCM2	0	0	0	0	0.5	1	0	1.5	transcription factor
GCN5L2	0	0	0	0	0	1	0	1	transcription factor
GFI1	0	0	0	0	0.5	1	0	1.5	transcription factor
GFI1B	0	0	0	0	0.5	0	0	0.5	predicted transcription factor
GLI1	0	0	0	0	0.5	1	0	1.5	transcription factor
GLI2	0	0	0	0	0.5	1	0	1.5	transcription factor
GLI3	0	0	0	0	0.5	1	0	1.5	transcription factor
GLIS1	0	0	0	0	0.5	0	0	0.5	predicted transcription factor
GLIS2	0	0	0	0	0.5	0.5	0	1	transcription factor
GLIS3	0	0	0	0	0.5	0	0	0.5	predicted transcription factor
GM1043	0	0	0.5	0	0	0	0.5	0	predicted chromatin regulator
GM11276	0	0	0.5	0	0	0	0.5	0	predicted chromatin regulator
GM11424	0	0	0.5	0	0	0	0.5	0	predicted chromatin regulator
GM11864	0	0	0.5	0	0	0	0.5	0	predicted chromatin regulator
GM11877	0	0	0.5	0	0	0	0.5	0	predicted chromatin regulator
GM12136	0	0	0.5	0	0	0	0.5	0	predicted chromatin regulator
GM12183	0	0	0.5	0	0	0	0.5	0	predicted chromatin regulator
GM12372	0	0	0.5	0	0	0	0.5	0	predicted chromatin regulator
GM12642	0	0	0.5	0	0	0	0.5	0	predicted chromatin regulator
GM12920	0	0	0.5	0	0	0	0.5	0	predicted chromatin regulator
GM13034	0	0	0.5	0	0	0	0.5	0	predicted chromatin regulator
GM13092	0	0	0.5	0	0	0	0.5	0	predicted chromatin regulator
GM13140	0	0	0.5	0	0	0	0.5	0	predicted chromatin regulator
GM13410	0	0	0.5	0	0	0	0.5	0	predicted chromatin regulator
GM13531	0	0	0.5	0	0	0	0.5	0	predicted chromatin regulator
GM14457	0	0	0.5	0	0	0	0.5	0	predicted chromatin regulator
GM221	0	0	0.5	0	0	0	0.5	0	predicted chromatin regulator
GM4800	0	0	0.5	0	0	0	0.5	0	predicted chromatin regulator
GM4811	0	0	0.5	0	0	0	0.5	0	predicted chromatin regulator
GM4835	0	0	0.5	0	0	0	0.5	0	predicted chromatin regulator
GM4902	0	0	0.5	0	0	0	0.5	0	predicted chromatin regulator
GM5196	0	0	0.5	0	0	0	0.5	0	predicted chromatin regulator
GM5309	0	0	0.5	0	0	0	0.5	0	predicted chromatin regulator
GM5337	0	0	0.5	0	0	0	0.5	0	predicted chromatin regulator
GM5393	0	0	0.5	0	0	0	0.5	0	predicted chromatin regulator
GM5449	0	0	0.5	0	0	0	0.5	0	predicted chromatin regulator
GM5513	0	0	0.5	0	0	0	0.5	0	predicted chromatin regulator
GM5576	0	0	0.5	0	0	0	0.5	0	predicted chromatin regulator
GM5580	0	0	0.5	0	0	0	0.5	0	predicted chromatin regulator
GM5648	0	0	0.5	0	0	0	0.5	0	predicted chromatin regulator
GM5691	0	0	0.5	0	0	0	0.5	0	predicted chromatin regulator
GM5708	0	0	0.5	0	0	0	0.5	0	predicted chromatin regulator
GM5789	0	0	0.5	0	0	0	0.5	0	predicted chromatin regulator
GM5792	0	0	0.5	0	0	0	0.5	0	predicted chromatin regulator
GM5831	0	0	0.5	0	0	0	0.5	0	predicted chromatin regulator
GM5848	0	0	0.5	0	0	0	0.5	0	predicted chromatin regulator
GM5913	0	0	0.5	0	0	0	0.5	0	predicted chromatin regulator
GM5946	0	0	0.5	0	0	0	0.5	0	predicted chromatin regulator
GM621	0	0	0.5	0	0	0	0.5	0	predicted chromatin regulator
GM6284	0	0	0.5	0	0	0	0.5	0	predicted chromatin regulator
GM6366	0	0	0.5	0	0	0	0.5	0	predicted chromatin regulator
GM6411	0	0	0.5	0	0	0	0.5	0	predicted chromatin regulator
GM6487	0	0	0.5	0	0	0	0.5	0	predicted chromatin regulator
GM6503	0	0	0.5	0	0	0	0.5	0	predicted chromatin regulator
GM6579	0	0	0.5	0	0	0	0.5	0	predicted chromatin regulator
GM6594	0	0	0.5	0	0	0	0.5	0	predicted chromatin regulator
GM6616	0	0	0.5	0	0	0	0.5	0	predicted chromatin regulator
GM6651	0	0	0.5	0	0	0	0.5	0	predicted chromatin regulator
GM6714	0	0	0.5	0	0	0	0.5	0	predicted chromatin regulator
GM6724	0	0	0.5	0	0	0	0.5	0	predicted chromatin regulator
GM6747	0	0	0.5	0	0	0	0.5	0	predicted chromatin regulator
GM6750	0	0	0.5	0	0	0	0.5	0	predicted chromatin regulator
GM6847	0	0	0.5	0	0	0	0.5	0	predicted chromatin regulator
GM6901	0	0	0.5	0	0	0	0.5	0	predicted chromatin regulator
GM6904	0	0	0.5	0	0	0	0.5	0	predicted chromatin regulator
GM6907	0	0	0.5	0	0	0	0.5	0	predicted chromatin regulator
GM6917	0	0	0.5	0	0	0	0.5	0	predicted chromatin regulator
GM6984	0	0	0.5	0	0	0	0.5	0	predicted chromatin regulator
GM6985	0	0	0.5	0	0	0	0.5	0	predicted chromatin regulator
GM7004	0	0	0.5	0	0	0	0.5	0	predicted chromatin regulator
GM7119	0	0	0.5	0	0	0	0.5	0	predicted chromatin regulator
GM7125	0	0	0.5	0	0	0	0.5	0	predicted chromatin regulator
GM7128	0	0	0.5	0	0	0	0.5	0	predicted chromatin regulator
GM7239	0	0	0.5	0	0	0	0.5	0	predicted chromatin regulator
GM7274	0	0	0.5	0	0	0	0.5	0	predicted chromatin regulator
GM7281	0	0	0.5	0	0	0	0.5	0	predicted chromatin regulator
GM9785	0	0	0.5	0	0	0	0.5	0	predicted chromatin regulator
GMCL1	0	0	0.5	0	0	0	0.5	0	predicted chromatin regulator
GMEB1	0	0	0	0	0.5	1	0	1.5	transcription factor
GMEB2	0	0	0	0	0.5	1	0	1.5	transcription factor
GMNN	0	0	0.5	0	0	0	0.5	0	predicted chromatin regulator
GON4L	0	0	0.5	0	0.5	0	0.5	0.5	both predicted transcription factor and chromatin regulator
GRHL1	0	0	0	0	0.5	1	0	1.5	transcription factor
GRHL2	0	0	0	0	0.5	0.5	0	1	transcription factor
GRHL3	0	0	0	0	0.5	0.5	0	1	transcription factor
GRIPAP1	0	0	0.5	0	0	0	0.5	0	predicted chromatin regulator
GRLF1	0	0	0	0	0.5	1	0	1.5	transcription factor
GSC	0	0	0	0	0.5	1	0	1.5	transcription factor
GSC2	0	0	0	0	0.5	0	0	0.5	predicted transcription factor
GSG2	0	0.5	0	0	0	0	0.5	0	predicted chromatin regulator
GSK3B	0	0.5	0	0	0	0	0.5	0	predicted chromatin regulator
GSX1	0	0	0	0	0.5	1	0	1.5	transcription factor
GSX2	0	0	0	0	0.5	1	0	1.5	transcription factor
GTF2A1L	0	0	0	0	0	1	0	1	transcription factor
GTF2B	0	0	0	0	0	1	0	1	transcription factor
GTF2H1	0	0	0	0	0	1	0	1	transcription factor
GTF2H2	0	0	0	0	0	1	0	1	transcription factor
GTF2H4	0	0	0	0	0	1	0	1	transcription factor
GTF2I	0	0	0	0	0	1	0	1	transcription factor
GTF2IRD1	0	0	0	0	0	1	0	1	transcription factor
GTF2IRD2	0	0	0	0	0	0.5	0	0.5	predicted transcription factor
GTF3A	0	0	0	0	0	1	0	1	transcription factor
GTF3C1	0	0	0	0	0	1	0	1	transcription factor
GTF3C4	0	0.5	0	0	0	0	0.5	0	predicted chromatin regulator
GZF1	0	0	0	0	0.5	0	0	0.5	predicted transcription factor
H1F0	0	0	0.5	0	0	0	0.5	0	predicted chromatin regulator
H1FOO	0	0	0.5	0	0	0	0.5	0	predicted chromatin regulator
H2AFB1	0	0	0.5	0	0	0	0.5	0	predicted chromatin regulator
H2AFJ	0	0	0.5	0	0	0	0.5	0	predicted chromatin regulator
H2AFV	0	0	0.5	0	0	0	0.5	0	predicted chromatin regulator
H2AFX	0	0	0.5	0	0	0	0.5	0	predicted chromatin regulator
H2AFY	0	0	0.5	0	0	0	0.5	0	predicted chromatin regulator
H2AFY3	0	0	0.5	0	0	0	0.5	0	predicted chromatin regulator
H2AFZ	0	0	0.5	0	0	0	0.5	0	predicted chromatin regulator
H3F3A	0	0	0.5	0	0	0	0.5	0	predicted chromatin regulator
HAND1	0	0	0	0	0.5	1	0	1.5	transcription factor
HAND2	0	0	0	0	0.5	1	0	1.5	transcription factor
HAT1	0	0.5	0	1	0	0	1.5	0	chromatin regulator
HBP1	0	0	0	0	0.5	0	0	0.5	predicted transcription factor
HCFC1	0	0	0	0	0	1	0	1	transcription factor
HDAC1	1	0.5	0.5	1	0	1	3	1	chromatin regulator
HDAC10	0	0.5	0.5	1	0	1	2	1	chromatin regulator
HDAC11	0	0.5	0.5	1	0	0	2	0	chromatin regulator
HDAC2	1	0.5	0.5	1	0	1	3	1	chromatin regulator
HDAC3	1	0.5	0.5	1	0	1	3	1	chromatin regulator
HDAC4	1	0.5	0	1	0	1	2.5	1	chromatin regulator
HDAC5	0	0.5	0.5	1	0	1	2	1	chromatin regulator
HDAC6	1	0.5	0.5	1	0	1	3	1	chromatin regulator
HDAC7	0	0.5	0.5	1	0	1	2	1	chromatin regulator
HDAC8	1	0.5	0.5	1	0	1	3	1	chromatin regulator
HDAC9	0	0.5	0.5	1	0	1	2	1	chromatin regulator
HDX	0	0	0	0	0.5	0	0	0.5	predicted transcription factor
HELB	0	0	0.5	0	0	0	0.5	0	predicted chromatin regulator
HELLS	0	0	0.5	0	0	0	0.5	0	predicted chromatin regulator
HELQ	0	0	0.5	0	0	0	0.5	0	predicted chromatin regulator
HELT	0	0	0	0	0	1	0	1	transcription factor
HELZ	0	0	0.5	0	0	0	0.5	0	predicted chromatin regulator
HERC1	0	0	0	0	0	0	0	0	other
HES1	0	0	0	0	0.5	0	0	0.5	predicted transcription factor
HES2	0	0	0	0	0.5	1	0	1.5	transcription factor
HES3	0	0	0	0	0	1	0	1	transcription factor
HES4	0	0	0	0	0.5	0	0	0.5	predicted transcription factor
HES5	0	0	0	0	0.5	1	0	1.5	transcription factor
HES6	0	0	0	0	0	0.5	0	0.5	predicted transcription factor
HES7	0	0	0	0	0.5	0.5	0	1	transcription factor
HESX1	0	0	0	0	0.5	0.5	0	1	transcription factor
HEY1	0	0	0	0	0.5	0.5	0	1	transcription factor
HEY2	0	0	0	0	0.5	0	0	0.5	predicted transcription factor
HEYL	0	0	0	0	0.5	0	0	0.5	predicted transcription factor
HFM1	0	0	0.5	0	0	0	0.5	0	predicted chromatin regulator
HHEX	0	0	0	0	0.5	1	0	1.5	transcription factor
HIC1	0	0	0	0	0.5	1	0	1.5	transcription factor
HIC2	0	0	0	0	0.5	0	0	0.5	predicted transcription factor
HIF1A	0	0	0	0	0.5	1	0	1.5	transcription factor
HIF1AN	0	0	0.5	0	0	0	0.5	0	predicted chromatin regulator
HIF3A	0	0	0	0	0.5	0	0	0.5	predicted transcription factor
HILS1	0	0	0.5	0	0	0	0.5	0	predicted chromatin regulator
HIST1H1A	0	0	0.5	0	0	0	0.5	0	predicted chromatin regulator
HIST1H1B	0	0	0.5	0	0	0	0.5	0	predicted chromatin regulator
HIST1H1C	0	0	0.5	0	0	0	0.5	0	predicted chromatin regulator
HIST1H1D	0	0	0.5	0	0	0	0.5	0	predicted chromatin regulator
HIST1H1E	0	0	0.5	0	0	0	0.5	0	predicted chromatin regulator
HIST1H1T	0	0	0.5	0	0	0	0.5	0	predicted chromatin regulator
HIST1H2AA	0	0	0.5	0	0	0	0.5	0	predicted chromatin regulator
HIST1H2AB	0	0	0.5	0	0	0	0.5	0	predicted chromatin regulator
HIST1H2AC	0	0	0.5	0	0	0	0.5	0	predicted chromatin regulator
HIST1H2AD	0	0	0.5	0	0	0	0.5	0	predicted chromatin regulator
HIST1H2AE	0	0	0.5	0	0	0	0.5	0	predicted chromatin regulator
HIST1H2AF	0	0	0.5	0	0	0	0.5	0	predicted chromatin regulator
HIST1H2AG	0	0	0.5	0	0	0	0.5	0	predicted chromatin regulator
HIST1H2AH	0	0	0.5	0	0	0	0.5	0	predicted chromatin regulator
HIST1H2AI	0	0	0.5	0	0	0	0.5	0	predicted chromatin regulator
HIST1H2AK	0	0	0.5	0	0	0	0.5	0	predicted chromatin regulator
HIST1H2AN	0	0	0.5	0	0	0	0.5	0	predicted chromatin regulator
HIST2H2AC	0	0	0.5	0	0	0	0.5	0	predicted chromatin regulator
HIST3H2A	0	0	0.5	0	0	0	0.5	0	predicted chromatin regulator
HIVEP1	0	0	0	0	0.5	1	0	1.5	transcription factor
HIVEP2	0	0	0	0	0.5	1	0	1.5	transcription factor
HIVEP3	0	0	0	0	0.5	0	0	0.5	predicted transcription factor
HKR1	0	0	0	0	0.5	0	0	0.5	predicted transcription factor
HLCS	0	0.5	0	0	0	0	0.5	0	predicted chromatin regulator
HLF	0	0	0	0	0.5	1	0	1.5	transcription factor
HLTF	0	0	0.5	0	0	0.5	0.5	0.5	both predicted transcription factor and chromatin regulator
HLX	0	0	0	0	0.5	0	0	0.5	predicted transcription factor
HMBOX1	0	0	0	0	0.5	0	0	0.5	predicted transcription factor
HMG20B	0	0	0.5	0	0	0	0.5	0	predicted chromatin regulator
HMGA1	0	0	0.5	0	0	1	0.5	1	transcription factor
HMGA2	0	0	0.5	0	0	0	0.5	0	predicted chromatin regulator
HMGB1	0	0	0.5	0	0	1	0.5	1	transcription factor
HMGB2	0	0	0.5	0	0	1	0.5	1	transcription factor
HMGB3	0	0	0.5	0	0	0	0.5	0	predicted chromatin regulator
HMGN1	0	0	0.5	0	0	0.5	0.5	0.5	both predicted transcription factor and chromatin regulator
HMGN2	0	0	0.5	0	0	0	0.5	0	predicted chromatin regulator
HMGN2L6	0	0	0.5	0	0	0	0.5	0	predicted chromatin regulator
HMGN3	0	0	0.5	0	0	1	0.5	1	transcription factor
HMGN5	0	0	0.5	0	0	0	0.5	0	predicted chromatin regulator
HMX1	0	0	0	0	0.5	0	0	0.5	predicted transcription factor
HMX2	0	0	0	0	0	1	0	1	transcription factor
HMX3	0	0	0	0	0.5	0	0	0.5	predicted transcription factor
HNF1A	0	0	0.5	1	0.5	1	1.5	1.5	transcription factor
HNF1B	0	0	0	0	0.5	1	0	1.5	transcription factor
HNF4A	0	0	0	0	0.5	1	0	1.5	transcription factor
HNF4G	0	0	0	0	0.5	0	0	0.5	predicted transcription factor
HNRNPC	0	0	0	0	0	0.5	0	0.5	predicted transcription factor
HNRNPD	0	0	0.5	0	0	0	0.5	0	predicted chromatin regulator
HNRNPL	0	0	0	0	0	0.5	0	0.5	predicted transcription factor
HNRNPU	0	0	0	0	0	0.5	0	0.5	predicted transcription factor
HNRPA3	0	0	0	0	0	0.5	0	0.5	predicted transcription factor
HNRPAB	0	0	0	0	0	1	0	1	transcription factor
HNRPD	0	0	0	0	0	0	0	0	other
HNRPDL	0	0	0	0	0	0.5	0	0.5	predicted transcription factor
HNRPH2	0	0	0	0	0	0	0	0	other
HNRPK	0	0	0	0	0	1	0	1	transcription factor
HNRPLL	0	0	0	0	0	0	0	0	other
HOMEZ	0	0	0	0	0.5	0	0	0.5	predicted transcription factor
HOXA1	0	0	0	0	0.5	1	0	1.5	transcription factor
HOXA10	0	0	0	0	0.5	1	0	1.5	transcription factor
HOXA11	0	0	0	0	0.5	1	0	1.5	transcription factor
HOXA13	0	0	0	0	0.5	0	0	0.5	predicted transcription factor
HOXA2	0	0	0	0	0.5	1	0	1.5	transcription factor
HOXA3	0	0	0	0	0.5	1	0	1.5	transcription factor
HOXA4	0	0	0	0	0.5	0	0	0.5	predicted transcription factor
HOXA5	0	0	0	0	0.5	1	0	1.5	transcription factor
HOXA6	0	0	0	0	0.5	0	0	0.5	predicted transcription factor
HOXA7	0	0	0	0	0.5	1	0	1.5	transcription factor
HOXA9	0	0	0	0	0.5	1	0	1.5	transcription factor
HOXB1	0	0	0	0	0.5	1	0	1.5	transcription factor
HOXB13	0	0	0	0	0.5	1	0	1.5	transcription factor
HOXB2	0	0	0	0	0.5	1	0	1.5	transcription factor
HOXB3	0	0	0	0	0.5	1	0	1.5	transcription factor
HOXB4	0	0	0	0	0.5	1	0	1.5	transcription factor
HOXB5	0	0	0	0	0.5	1	0	1.5	transcription factor
HOXB6	0	0	0	0	0.5	0.5	0	1	transcription factor
HOXB7	0	0	0	0	0.5	1	0	1.5	transcription factor
HOXB8	0	0	0	0	0.5	1	0	1.5	transcription factor
HOXB9	0	0	0	0	0.5	1	0	1.5	transcription factor
HOXC10	0	0	0	0	0.5	1	0	1.5	transcription factor
HOXC11	0	0	0	0	0.5	1	0	1.5	transcription factor
HOXC12	0	0	0	0	0.5	0.5	0	1	transcription factor
HOXC13	0	0	0	0	0.5	0	0	0.5	predicted transcription factor
HOXC4	0	0	0	0	0.5	1	0	1.5	transcription factor
HOXC5	0	0	0	0	0.5	0	0	0.5	predicted transcription factor
HOXC6	0	0	0	0	0.5	1	0	1.5	transcription factor
HOXC8	0	0	0	0	0.5	0	0	0.5	predicted transcription factor
HOXC9	0	0	0	0	0.5	0.5	0	1	transcription factor
HOXD1	0	0	0	0	0.5	0.5	0	1	transcription factor
HOXD10	0	0	0	0	0.5	1	0	1.5	transcription factor
HOXD11	0	0	0	0	0.5	0	0	0.5	predicted transcription factor
HOXD12	0	0	0	0	0.5	0.5	0	1	transcription factor
HOXD13	0	0	0	0	0.5	1	0	1.5	transcription factor
HOXD3	0	0	0	0	0.5	1	0	1.5	transcription factor
HOXD4	0	0	0	0	0.5	1	0	1.5	transcription factor
HOXD8	0	0	0	0	0.5	0.5	0	1	transcription factor
HOXD9	0	0	0	0	0.5	1	0	1.5	transcription factor
HP1BP3	0	0	0.5	0	0	0	0.5	0	predicted chromatin regulator
HR	0	0	0.5	0	0	0	0.5	0	predicted chromatin regulator
HSBP1	0	0	0	0	0	0.5	0	0.5	predicted transcription factor
HSF1	0	0	0	0	0.5	1	0	1.5	transcription factor
HSF2	0	0	0	0	0.5	0	0	0.5	predicted transcription factor
HSF4	0	0	0	0	0.5	1	0	1.5	transcription factor
HSF5	0	0	0	0	0.5	0	0	0.5	predicted transcription factor
HTATIP	0	0	0	0	0	0.5	0	0.5	predicted transcription factor
HTATSF1	0	0	0	0	0	0.5	0	0.5	predicted transcription factor
HUWE1	0	0.5	0	0	0	0	0.5	0	predicted chromatin regulator
ID1	0	0	0	0	0.5	0.5	0	1	transcription factor
ID2	0	0	0	0	0.5	0.5	0	1	transcription factor
ID3	0	0	0	0	0.5	0.5	0	1	transcription factor
ID4	0	0	0	0	0	0.5	0	0.5	predicted transcription factor
IFI16	0	0	0	0	0.5	0	0	0.5	predicted transcription factor
IFI204	0	0	0	0	0	0	0	0	other
IFIH1	0	0	0.5	0	0	0	0.5	0	predicted chromatin regulator
IFT57	0	0	0	0	0	0	0	0	other
IFT74	0	0	0.5	0	0	0	0.5	0	predicted chromatin regulator
IGHMBP2	0	0	0.5	0	0	0	0.5	0	predicted chromatin regulator
IGKV4-80	0	0	0	0	0	0.5	0	0.5	predicted transcription factor
IKBIP	0	0	0.5	0	0	0	0.5	0	predicted chromatin regulator
IKBKG	0	0	0.5	0	0	0	0.5	0	predicted chromatin regulator
IKZF1	0	0	0	1	0.5	1	1	1.5	transcription factor
IKZF2	0	0	0	0	0.5	0	0	0.5	predicted transcription factor
IKZF3	0	0	0	0	0.5	1	0	1.5	transcription factor
IKZF4	0	0	0	0	0.5	0	0	0.5	predicted transcription factor
IKZF5	0	0	0	0	0.5	0	0	0.5	predicted transcription factor
ILF3	0	0	0	0	0	0	0	0	other
ING1	0	0	0.5	0	0	0	0.5	0	predicted chromatin regulator
ING2	0	0	0.5	0	0	0	0.5	0	predicted chromatin regulator
ING3	0	0	0.5	0	0	0	0.5	0	predicted chromatin regulator
ING4	0	0	0.5	1	0	0	1.5	0	chromatin regulator
ING5	0	0	0.5	0	0	0	0.5	0	predicted chromatin regulator
INO80	0	0	0.5	1	0	0	1.5	0	chromatin regulator
INSM1	0	0	0	0	0.5	0	0	0.5	predicted transcription factor
INSM2	0	0	0	0	0.5	0	0	0.5	predicted transcription factor
INTS12	0	0	0.5	0	0	0	0.5	0	predicted chromatin regulator
INTS4	0	0	0.5	0	0	0	0.5	0	predicted chromatin regulator
INTS6	0	0	0.5	0	0	0	0.5	0	predicted chromatin regulator
IQCE	0	0	0.5	0	0	0	0.5	0	predicted chromatin regulator
IRF1	0	0	0	0	0.5	1	0	1.5	transcription factor
IRF2	0	0	0	0	0.5	1	0	1.5	transcription factor
IRF2BP1	0	0	0	0	0	0.5	0	0.5	predicted transcription factor
IRF3	0	0	0	0	0.5	1	0	1.5	transcription factor
IRF4	0	0	0	0	0.5	0	0	0.5	predicted transcription factor
IRF5	0	0	0	0	0.5	1	0	1.5	transcription factor
IRF6	0	0	0	0	0.5	0	0	0.5	predicted transcription factor
IRF7	0	0	0	0	0.5	1	0	1.5	transcription factor
IRF8	0	0	0	0	0.5	1	0	1.5	transcription factor
IRF9	0	0	0	0	0.5	1	0	1.5	transcription factor
IRX1	0	0	0	0	0.5	0.5	0	1	transcription factor
IRX2	0	0	0	0	0.5	0	0	0.5	predicted transcription factor
IRX3	0	0	0	0	0.5	0.5	0	1	transcription factor
IRX4	0	0	0	0	0.5	0.5	0	1	transcription factor
IRX5	0	0	0	0	0.5	0.5	0	1	transcription factor
IRX6	0	0	0	0	0.5	0.5	0	1	transcription factor
ISL1	0	0	0	0	0.5	0.5	0	1	transcription factor
ISL2	0	0	0	0	0.5	0.5	0	1	transcription factor
ISX	0	0	0	0	0.5	0	0	0.5	predicted transcription factor
ITGB3BP	0	0	0	0	0	1	0	1	transcription factor
JAK2	0	0.5	0	0	0	0	0.5	0	predicted chromatin regulator
JAKMIP2	0	0	0.5	0	0	0	0.5	0	predicted chromatin regulator
JARID1A	0	0	0	0	0	1	0	1	transcription factor
JARID1B	0	0	0	0	0	1	0	1	transcription factor
JARID1C	0	0	0	0	0	0.5	0	0.5	predicted transcription factor
JARID1D	0	0	0	0	0	0.5	0	0.5	predicted transcription factor
JARID2	0	0	0.5	1	0	0	1.5	0	chromatin regulator
JAZF1	0	0	0	0	0.5	0	0	0.5	predicted transcription factor
JDP2	0	0	0	0	0.5	0	0	0.5	predicted transcription factor
JHDM1D	0	0.5	0.5	1	0	0	2	0	chromatin regulator
JMJD1C	0	0	0.5	1	0	0	1.5	0	chromatin regulator
JMJD4	0	0	0.5	0	0	0	0.5	0	predicted chromatin regulator
JMJD6	0	0.5	0.5	1	0	0	2	0	chromatin regulator
JMY	0	0	0.5	0	0	0	0.5	0	predicted chromatin regulator
JUN	0	0	0	0	0.5	1	0	1.5	transcription factor
JUNB	0	0	0	0	0.5	1	0	1.5	transcription factor
JUND	0	0	0	0	0.5	1	0	1.5	transcription factor
JUNDM2	0	0	0	0	0	1	0	1	transcription factor
KAT2A	1	0.5	0.5	1	0	0	3	0	chromatin regulator
KAT2B	1	0.5	0.5	1	0	0	3	0	chromatin regulator
KAT2B-PS	0	0	0.5	0	0	0	0.5	0	predicted chromatin regulator
KAT5	1	0.5	0.5	1	0	0	3	0	chromatin regulator
KAT6A	0	0.5	0.5	1	0	1	2	1	chromatin regulator
KAT6B	0	0	0	1	0	0	1	0	chromatin regulator
KAT7	1	0	0	1	0	0	2	0	chromatin regulator
KAT8	0	0	0	1	0	0	1	0	chromatin regulator
KBTBD5	0	0	0.5	0	0	0	0.5	0	predicted chromatin regulator
KCMF1	0	0	0	0	0.5	0	0	0.5	predicted transcription factor
KCNIP3	0	0	0	0	0	1	0	1	transcription factor
KDM1A	1	0.5	0.5	1	0	0	3	0	chromatin regulator
KDM1B	0	0.5	0.5	1	0	0	2	0	chromatin regulator
KDM2A	1	0.5	0.5	1	0	0	3	0	chromatin regulator
KDM2B	0	0.5	0.5	1	0	0	2	0	chromatin regulator
KDM3A	0	0.5	0.5	1	0	0	2	0	chromatin regulator
KDM3B	0	0.5	0	1	0	0	1.5	0	chromatin regulator
KDM4A	1	0.5	0.5	1	0	0	3	0	chromatin regulator
KDM4B	0	0.5	0.5	1	0	0	2	0	chromatin regulator
KDM4C	0	0.5	0.5	1	0	0	2	0	chromatin regulator
KDM4D	0	0.5	0	1	0	0	1.5	0	chromatin regulator
KDM5A	1	0.5	0.5	1	0	0	3	0	chromatin regulator
KDM5B	1	0.5	0.5	1	0	0	3	0	chromatin regulator
KDM5C	1	0.5	0.5	1	0	0	3	0	chromatin regulator
KDM5D	0	0.5	0.5	1	0	0	2	0	chromatin regulator
KDM6A	0	0.5	0.5	1	0	0	2	0	chromatin regulator
KDM6B	1	0.5	0.5	1	0	0	3	0	chromatin regulator
KDM8	0	0	0	1	0	0	1	0	chromatin regulator
KLF1	0	0	0	0	0.5	1	0	1.5	transcription factor
KLF10	0	0	0	0	0.5	1	0	1.5	transcription factor
KLF11	0	0	0	0	0.5	0	0	0.5	predicted transcription factor
KLF12	0	0	0	0	0.5	1	0	1.5	transcription factor
KLF13	0	0	0	0	0.5	1	0	1.5	transcription factor
KLF14	0	0	0	0	0.5	0	0	0.5	predicted transcription factor
KLF15	0	0	0	0	0.5	1	0	1.5	transcription factor
KLF16	0	0	0	0	0.5	1	0	1.5	transcription factor
KLF17	0	0	0	0	0.5	0	0	0.5	predicted transcription factor
KLF2	0	0	0	0	0.5	0	0	0.5	predicted transcription factor
KLF3	0	0	0	0	0.5	0	0	0.5	predicted transcription factor
KLF4	0	0	0	0	0.5	1	0	1.5	transcription factor
KLF5	0	0	0	0	0.5	1	0	1.5	transcription factor
KLF6	0	0	0	0	0.5	0	0	0.5	predicted transcription factor
KLF7	0	0	0	0	0.5	1	0	1.5	transcription factor
KLF8	0	0	0	0	0.5	0	0	0.5	predicted transcription factor
KLF9	0	0	0	0	0.5	1	0	1.5	transcription factor
KLHDC3	0	0	0.5	0	0	0	0.5	0	predicted chromatin regulator
KTI12	0	0	0.5	0	0	0	0.5	0	predicted chromatin regulator
L3MBTL1	0	0	0	1	0	0	1	0	chromatin regulator
L3MBTL2	0	0	0.5	0	0	0	0.5	0	predicted chromatin regulator
LASS3	0	0	0	0	0.5	0	0	0.5	predicted transcription factor
LBX1	0	0	0	0	0.5	1	0	1.5	transcription factor
LBX2	0	0	0	0	0.5	0	0	0.5	predicted transcription factor
LBXCOR1	0	0	0	0	0.5	0	0	0.5	predicted transcription factor
LCOR	0	0	0	0	0.5	0.5	0	1	transcription factor
LCORL	0	0	0	0	0.5	0	0	0.5	predicted transcription factor
LEF1	0	0	0.5	0	0.5	1	0.5	1.5	transcription factor
LEUTX	0	0	0	0	0.5	0	0	0.5	predicted transcription factor
LHX1	0	0	0	0	0.5	1	0	1.5	transcription factor
LHX2	0	0	0	0	0.5	1	0	1.5	transcription factor
LHX3	0	0	0	0	0.5	1	0	1.5	transcription factor
LHX4	0	0	0	0	0.5	0.5	0	1	transcription factor
LHX5	0	0	0	0	0.5	0.5	0	1	transcription factor
LHX6	0	0	0	0	0.5	0.5	0	1	transcription factor
LHX8	0	0	0	0	0.5	0.5	0	1	transcription factor
LHX9	0	0	0	0	0.5	0.5	0	1	transcription factor
LIMK2	0	0.5	0	0	0	0	0.5	0	predicted chromatin regulator
LIN28B	0	0	0.5	0	0	0	0.5	0	predicted chromatin regulator
LMNA	0	0	0	1	0	0	1	0	chromatin regulator
LMNB1	0	0	0	1	0	0	1	0	chromatin regulator
LMNB2	0	0	0	1	0	0	1	0	chromatin regulator
LMX1A	0	0	0	0	0.5	0.5	0	1	transcription factor
LMX1B	0	0	0	0	0.5	1	0	1.5	transcription factor
LOC239191	0	0	0.5	0	0	0	0.5	0	predicted chromatin regulator
LOC631204	0	0	0.5	0	0	0	0.5	0	predicted chromatin regulator
LOC632383	0	0	0.5	0	0	0	0.5	0	predicted chromatin regulator
LOC633016	0	0	0.5	0	0	0	0.5	0	predicted chromatin regulator
LOC634327	0	0	0.5	0	0	0	0.5	0	predicted chromatin regulator
LOC634777	0	0	0.5	0	0	0	0.5	0	predicted chromatin regulator
LOC635597	0	0	0.5	0	0	0	0.5	0	predicted chromatin regulator
LOC636385	0	0	0.5	0	0	0	0.5	0	predicted chromatin regulator
LOC637365	0	0	0.5	0	0	0	0.5	0	predicted chromatin regulator
LOC638091	0	0	0.5	0	0	0	0.5	0	predicted chromatin regulator
LOC638642	0	0	0.5	0	0	0	0.5	0	predicted chromatin regulator
LOC640725	0	0	0.5	0	0	0	0.5	0	predicted chromatin regulator
LOC641170	0	0	0.5	0	0	0	0.5	0	predicted chromatin regulator
LPP	0	0	0	0	0	1	0	1	transcription factor
LRRC45	0	0	0.5	0	0	0	0.5	0	predicted chromatin regulator
LRRFIP2	0	0	0.5	0	0	0	0.5	0	predicted chromatin regulator
LSM1	0	0	0.5	0	0	0	0.5	0	predicted chromatin regulator
LSM12	0	0	0.5	0	0	0	0.5	0	predicted chromatin regulator
LSM14A	0	0	0.5	0	0	0	0.5	0	predicted chromatin regulator
LSM2	0	0	0.5	0	0	0	0.5	0	predicted chromatin regulator
LSM6	0	0	0.5	0	0	0	0.5	0	predicted chromatin regulator
LSM7	0	0	0.5	0	0	0	0.5	0	predicted chromatin regulator
LSMD1	0	0	0.5	0	0	0	0.5	0	predicted chromatin regulator
LSR	0	0	0	0	0	0.5	0	0.5	predicted transcription factor
LUZP2	0	0	0.5	0	0	0	0.5	0	predicted chromatin regulator
LYL1	0	0	0	0	0.5	0	0	0.5	predicted transcription factor
LZTFL1	0	0	0	0	0	0.5	0	0.5	predicted transcription factor
MAEL	0	0	0	0	0.5	0	0	0.5	predicted transcription factor
MAF	0	0	0	0	0.5	0	0	0.5	predicted transcription factor
MAFA	0	0	0	0	0.5	1	0	1.5	transcription factor
MAFB	0	0	0	0	0.5	1	0	1.5	transcription factor
MAFF	0	0	0	0	0.5	1	0	1.5	transcription factor
MAFG	0	0	0	0	0.5	1	0	1.5	transcription factor
MAFK	0	0	0	0	0.5	1	0	1.5	transcription factor
MAML1	0	0	0	0	0	0.5	0	0.5	predicted transcription factor
MAML3	0	0	0	0	0	0.5	0	0.5	predicted transcription factor
MAP3K8	0	0.5	0	0	0	0	0.5	0	predicted chromatin regulator
MAPK14	0	0	0	0	0	0	0	0	other
MAPK3	0	0	0	0	0	0	0	0	other
MAPK7	0	0	0	0	0	0	0	0	other
MASTL	0	0.5	0	0	0	0	0.5	0	predicted chromatin regulator
MAX	0	0	0	0	0.5	1	0	1.5	transcription factor
MAZ	0	0	0	0	0.5	1	0	1.5	transcription factor
MBD1	0	0	0.5	1	0	1	1.5	1	chromatin regulator
MBD2	0	0	0.5	1	0	1	1.5	1	chromatin regulator
MBD3	1	0	0.5	0	0	0	1.5	0	chromatin regulator
MBD4	0	0	0.5	1	0	0	1.5	0	chromatin regulator
MCM2	0	0	0.5	0	0	0	0.5	0	predicted chromatin regulator
MCM4	0	0	0.5	0	0	0	0.5	0	predicted chromatin regulator
MCM6	0	0	0.5	0	0	0	0.5	0	predicted chromatin regulator
MCM7	0	0	0.5	0	0	0	0.5	0	predicted chromatin regulator
MDFI	0	0	0	0	0	0.5	0	0.5	predicted transcription factor
MDM2	0	0	0	0	0	0.5	0	0.5	predicted transcription factor
MDM4	0	0	0	0	0	0.5	0	0.5	predicted transcription factor
MECP2	0	0	0.5	1	0	1	1.5	1	chromatin regulator
MED1	0	0	0	0	0	0.5	0	0.5	predicted transcription factor
MED12	0	0	0	0	0	0.5	0	0.5	predicted transcription factor
MED13L	0	0	0	0	0	0.5	0	0.5	predicted transcription factor
MED14	0	0	0	0	0	0.5	0	0.5	predicted transcription factor
MED15	0	0	0	0	0	0.5	0	0.5	predicted transcription factor
MED16	0	0	0	0	0	0.5	0	0.5	predicted transcription factor
MED17	0	0	0	0	0	0.5	0	0.5	predicted transcription factor
MED21	0	0	0	0	0	1	0	1	transcription factor
MED23	0	0	0	0	0	0.5	0	0.5	predicted transcription factor
MED24	0	0	0	0	0	1	0	1	transcription factor
MED31	0	0	0	0	0	0.5	0	0.5	predicted transcription factor
MED6	0	0	0	0	0	0.5	0	0.5	predicted transcription factor
MEF2A	0	0	0	0	0.5	1	0	1.5	transcription factor
MEF2B	0	0	0	0	0.5	1	0	1.5	transcription factor
MEF2C	0	0	0	0	0.5	0	0	0.5	predicted transcription factor
MEF2D	0	0	0	0	0.5	1	0	1.5	transcription factor
MEIS1	0	0	0	0	0.5	1	0	1.5	transcription factor
MEIS2	0	0	0	0	0.5	1	0	1.5	transcription factor
MEIS3	0	0	0	0	0.5	0	0	0.5	predicted transcription factor
MEN1	0	0	0.5	1	0	0	1.5	0	chromatin regulator
MEOX1	0	0	0	0	0.5	1	0	1.5	transcription factor
MEOX2	0	0	0	0	0.5	1	0	1.5	transcription factor
MESP2	0	0	0	0	0.5	1	0	1.5	transcription factor
METTL5	0	0	0.5	0	0	0	0.5	0	predicted chromatin regulator
MGA	0	0	0	0	0.5	0	0	0.5	predicted transcription factor
MGEA5	0	0.5	0	0	0	0	0.5	0	predicted chromatin regulator
MGMT	0	0	0.5	0	0	0	0.5	0	predicted chromatin regulator
MIER1	0	0	0.5	0	0.5	0	0.5	0.5	both predicted transcription factor and chromatin regulator
MIER2	0	0	0.5	0	0	0	0.5	0	predicted chromatin regulator
MIER3	0	0	0.5	0	0.5	0	0.5	0.5	both predicted transcription factor and chromatin regulator
MITF	0	0	0.5	0	0.5	1	0.5	1.5	transcription factor
MIXL1	0	0	0	0	0.5	1	0	1.5	transcription factor
MIZF	0	0	0	0	0.5	0	0	0.5	predicted transcription factor
MKL2	0	0	0	0	0	1	0	1	transcription factor
MKRN1	0	0	0.5	0	0	0	0.5	0	predicted chromatin regulator
MKX	0	0	0	0	0.5	0	0	0.5	predicted transcription factor
MLH3	0	0	0.5	0	0	0	0.5	0	predicted chromatin regulator
MLL	0	0.5	0	1	0	0	1.5	0	chromatin regulator
MLL1	0	0	0.5	0	0	1	0.5	1	transcription factor
MLL2	0	0.5	0.5	1	0	0	2	0	chromatin regulator
MLL3	0	0.5	0.5	1	0	0	2	0	chromatin regulator
MLL4	0	0	0	1	0	0	1	0	chromatin regulator
MLL5	0	0.5	0.5	1	0	0	2	0	chromatin regulator
MLLT1	0	0	0.5	0	0.5	1	0.5	1.5	transcription factor
MLLT10	0	0	0.5	0	0	0.5	0.5	0.5	both predicted transcription factor and chromatin regulator
MLLT11	0	0	0.5	0	0	0.5	0.5	0.5	both predicted transcription factor and chromatin regulator
MLLT3	0	0	0	0	0.5	1	0	1.5	transcription factor
MLLT4	0	0	0	0	0	0.5	0	0.5	predicted transcription factor
MLLT6	0	0	0.5	0	0	0.5	0.5	0.5	both predicted transcription factor and chromatin regulator
MLX	0	0	0	0	0.5	1	0	1.5	transcription factor
MLXIP	0	0	0	0	0.5	0	0	0.5	predicted transcription factor
MLXIPL	0	0	0	0	0.5	1	0	1.5	transcription factor
MN1	0	0	0	0	0	0.5	0	0.5	predicted transcription factor
MNAT1	0	0	0	0	0	1	0	1	transcription factor
MNT	0	0	0	0	0.5	1	0	1.5	transcription factor
MNX1	0	0	0	0	0.5	0	0	0.5	predicted transcription factor
MORF4L1	0	0	0.5	0	0	0	0.5	0	predicted chromatin regulator
MORF4L2	0	0	0.5	0	0	0	0.5	0	predicted chromatin regulator
MOV10	0	0	0.5	0	0	0	0.5	0	predicted chromatin regulator
MOV10L1	0	0	0.5	0	0	0	0.5	0	predicted chromatin regulator
MPHOSPH8	0	0	0.5	0	0	0	0.5	0	predicted chromatin regulator
MSC	0	0	0	0	0.5	0.5	0	1	transcription factor
MSL3	0	0	0.5	0	0	0	0.5	0	predicted chromatin regulator
MSX1	0	0	0	0	0.5	1	0	1.5	transcription factor
MSX2	0	0	0	0	0.5	1	0	1.5	transcription factor
MSZF81	0	0	0.5	0	0	0	0.5	0	predicted chromatin regulator
MTA1	0	0	0.5	1	0	1	1.5	1	chromatin regulator
MTA2	0	0	0.5	1	0	1	1.5	1	chromatin regulator
MTA3	1	0	0.5	1	0	0	2.5	0	chromatin regulator
MTF1	0	0	0	0	0.5	1	0	1.5	transcription factor
MTF2	0	0	0.5	1	0	0.5	1.5	0.5	chromatin regulator
MUM1	0	0	0	1	0	0	1	0	chromatin regulator
MXD1	0	0	0	0	0.5	1	0	1.5	transcription factor
MXD3	0	0	0	0	0.5	0	0	0.5	predicted transcription factor
MXD4	0	0	0	0	0.5	0	0	0.5	predicted transcription factor
MXI1	0	0	0	0	0.5	1	0	1.5	transcription factor
MYB	0	0	0.5	0	0.5	0.5	0.5	1	transcription factor
MYBBP1A	0	0	0	0	0	0.5	0	0.5	predicted transcription factor
MYBL1	0	0	0.5	0	0.5	1	0.5	1.5	transcription factor
MYBL2	0	0	0.5	0	0.5	0.5	0.5	1	transcription factor
MYC	0	0	0.5	0	0.5	1	0.5	1.5	transcription factor
MYCBP	0	0	0	0	0	0.5	0	0.5	predicted transcription factor
MYCL1	0	0	0	0	0.5	0	0	0.5	predicted transcription factor
MYCL2	0	0	0	0	0.5	0	0	0.5	predicted transcription factor
MYCN	0	0	0	0	0.5	0.5	0	1	transcription factor
MYEF2	0	0	0	0	0	1	0	1	transcription factor
MYEOV2	0	0	0.5	0	0	0	0.5	0	predicted chromatin regulator
MYF5	0	0	0	0	0.5	0.5	0	1	transcription factor
MYF6	0	0	0	0	0.5	1	0	1.5	transcription factor
MYNF1	0	0	0	0	0	1	0	1	transcription factor
MYNN	0	0	0	0	0.5	0	0	0.5	predicted transcription factor
MYOCD	0	0	0.5	0	0	0	0.5	0	predicted chromatin regulator
MYOD1	0	0	0.5	0	0.5	1	0.5	1.5	transcription factor
MYOG	0	0	0	0	0.5	1	0	1.5	transcription factor
MYPOP	0	0	0.5	0	0	0	0.5	0	predicted chromatin regulator
MYSM1	0	0.5	0.5	0	0	0	1	0	chromatin regulator
MYST1	0	0.5	0.5	0	0	0	1	0	chromatin regulator
MYST2	0	0.5	0.5	0	0	0	1	0	chromatin regulator
MYST4	0	0.5	0.5	0	0	0	1	0	chromatin regulator
MYT1	0	0	0	0	0.5	1	0	1.5	transcription factor
MYT1L	0	0	0	0	0.5	1	0	1.5	transcription factor
MZF1	0	0	0	0	0.5	1	0	1.5	transcription factor
N6AMT1	0	0	0.5	0	0	0	0.5	0	predicted chromatin regulator
N6AMT2	0	0	0.5	0	0	0	0.5	0	predicted chromatin regulator
NAB2	0	0	0	0	0	0.5	0	0.5	predicted transcription factor
NANOG	0	0	0	0	0.5	1	0	1.5	transcription factor
NAP1L1	0	0	0.5	0	0	0	0.5	0	predicted chromatin regulator
NAP1L2	0	0	0.5	0	0	0	0.5	0	predicted chromatin regulator
NAP1L3	0	0	0.5	0	0	0	0.5	0	predicted chromatin regulator
NAP1L4	0	0	0.5	0	0	0	0.5	0	predicted chromatin regulator
NAP1L5	0	0	0.5	0	0	0	0.5	0	predicted chromatin regulator
NAT10	0	0.5	0	0	0	0	0.5	0	predicted chromatin regulator
NBL1	0	0	0	0	0	0	0	0	other
NCAPD2	0	0	0.5	0	0	0	0.5	0	predicted chromatin regulator
NCAPD3	0	0	0.5	0	0	0	0.5	0	predicted chromatin regulator
NCAPG	0	0	0.5	0	0	0	0.5	0	predicted chromatin regulator
NCOA1	0	0.5	0.5	0	0	0.5	1	0.5	chromatin regulator
NCOA2	0	0	0	0	0	1	0	1	transcription factor
NCOA3	0	0.5	0	1	0	1	1.5	1	chromatin regulator
NCOA4	0	0	0	0	0	1	0	1	transcription factor
NCOA5	0	0	0	0	0	1	0	1	transcription factor
NCOA6	0	0	0.5	0	0	0.5	0.5	0.5	both predicted transcription factor and chromatin regulator
NCOA7	0	0	0	0	0	1	0	1	transcription factor
NCOR1	0	0	0.5	1	0	1	1.5	1	chromatin regulator
NCOR2	0	0	0.5	0	0	0.5	0.5	0.5	both predicted transcription factor and chromatin regulator
NDEL1	0	0	0	0	0	0	0	0	other
NEK2	0	0	0.5	0	0	0	0.5	0	predicted chromatin regulator
NEK6	0	0.5	0	0	0	0	0.5	0	predicted chromatin regulator
NEK9	0	0.5	0	0	0	0	0.5	0	predicted chromatin regulator
NEUROD1	0	0	0	0	0.5	1	0	1.5	transcription factor
NEUROD2	0	0	0	0	0.5	1	0	1.5	transcription factor
NEUROD4	0	0	0	0	0.5	0.5	0	1	transcription factor
NEUROD6	0	0	0	0	0.5	1	0	1.5	transcription factor
NEUROG1	0	0	0	0	0.5	0.5	0	1	transcription factor
NEUROG3	0	0	0	0	0.5	1	0	1.5	transcription factor
NFAT5	0	0	0	0	0.5	1	0	1.5	transcription factor
NFATC1	0	0	0	0	0.5	1	0	1.5	transcription factor
NFATC2	0	0	0.5	0	0.5	1	0.5	1.5	transcription factor
NFATC3	0	0	0	0	0.5	1	0	1.5	transcription factor
NFATC4	0	0	0	0	0.5	1	0	1.5	transcription factor
NFE2	0	0	0.5	0	0.5	1	0.5	1.5	transcription factor
NFE2L1	0	0	0	0	0.5	1	0	1.5	transcription factor
NFE2L2	0	0	0	0	0.5	1	0	1.5	transcription factor
NFE2L3	0	0	0	0	0.5	1	0	1.5	transcription factor
NFIA	0	0	0	0	0.5	1	0	1.5	transcription factor
NFIB	0	0	0	0	0.5	0	0	0.5	predicted transcription factor
NFIC	0	0	0	0	0.5	1	0	1.5	transcription factor
NFIL3	0	0	0	0	0.5	1	0	1.5	transcription factor
NFIX	0	0	0	0	0.5	1	0	1.5	transcription factor
NFKB1	0	0	0	0	0.5	1	0	1.5	transcription factor
NFKB2	0	0	0	0	0.5	1	0	1.5	transcription factor
NFKBIA	0	0	0	0	0	0	0	0	other
NFKBIE	0	0	0	0	0	0	0	0	other
NFKBIL1	0	0	0	0	0	0	0	0	other
NFKBIZ	0	0	0	0	0	0.5	0	0.5	predicted transcription factor
NFRKB	0	0	0	0	0.5	0	0	0.5	predicted transcription factor
NFX1	0	0	0	0	0.5	1	0	1.5	transcription factor
NFYA	0	0	0	0	0.5	1	0	1.5	transcription factor
NFYB	0	0	0	0	0.5	1	0	1.5	transcription factor
NFYC	0	0	0	0	0.5	1	0	1.5	transcription factor
NHLH1	0	0	0	0	0.5	1	0	1.5	transcription factor
NHLH2	0	0	0	0	0.5	1	0	1.5	transcription factor
NIN	0	0	0.5	0	0	0	0.5	0	predicted chromatin regulator
NINL	0	0	0.5	0	0	0	0.5	0	predicted chromatin regulator
NKRF	0	0	0	0	0.5	0	0	0.5	predicted transcription factor
NKX1-2	0	0	0	0	0	0.5	0	0.5	predicted transcription factor
NKX2-1	0	0	0	0	0.5	1	0	1.5	transcription factor
NKX2-2	0	0	0	0	0.5	0	0	0.5	predicted transcription factor
NKX2-3	0	0	0	0	0.5	0.5	0	1	transcription factor
NKX2-4	0	0	0	0	0.5	0	0	0.5	predicted transcription factor
NKX2-5	0	0	0.5	0	0.5	1	0.5	1.5	transcription factor
NKX2-6	0	0	0	0	0.5	1	0	1.5	transcription factor
NKX2-8	0	0	0	0	0.5	0	0	0.5	predicted transcription factor
NKX2-9	0	0	0	0	0	1	0	1	transcription factor
NKX3-1	0	0	0	0	0.5	1	0	1.5	transcription factor
NKX3-2	0	0	0	0	0.5	1	0	1.5	transcription factor
NKX6-1	0	0	0	0	0.5	1	0	1.5	transcription factor
NKX6-2	0	0	0	0	0.5	0.5	0	1	transcription factor
NOBOX	0	0	0	0	0.5	0.5	0	1	transcription factor
NOL1	0	0	0	0	0	0.5	0	0.5	predicted transcription factor
NOTCH1	0	0	0.5	0	0	0.5	0.5	0.5	both predicted transcription factor and chromatin regulator
NOTCH2	0	0	0	0	0	0.5	0	0.5	predicted transcription factor
NOTCH3	0	0	0	0	0	1	0	1	transcription factor
NOTO	0	0	0	0	0.5	0.5	0	1	transcription factor
NOVA2	0	0	0.5	0	0	0	0.5	0	predicted chromatin regulator
NPAS1	0	0	0	0	0.5	1	0	1.5	transcription factor
NPAS2	0	0	0	0	0.5	1	0	1.5	transcription factor
NPAS3	0	0	0	0	0	0.5	0	0.5	predicted transcription factor
NPAS4	0	0	0	0	0.5	1	0	1.5	transcription factor
NPM1	0	0	0	0	0	1	0	1	transcription factor
NPM2	0	0	0.5	0	0	0	0.5	0	predicted chromatin regulator
NR0B1	0	0	0	0	0.5	1	0	1.5	transcription factor
NR1D1	0	0	0	0	0.5	1	0	1.5	transcription factor
NR1D2	0	0	0	0	0.5	0.5	0	1	transcription factor
NR1H2	0	0	0	0	0.5	1	0	1.5	transcription factor
NR1H3	0	0	0	0	0.5	1	0	1.5	transcription factor
NR1H4	0	0	0	0	0.5	1	0	1.5	transcription factor
NR1H5	0	0	0	0	0	1	0	1	transcription factor
NR1I2	0	0	0	0	0.5	1	0	1.5	transcription factor
NR1I3	0	0	0	0	0.5	1	0	1.5	transcription factor
NR2C1	0	0	0	0	0.5	1	0	1.5	transcription factor
NR2C2	0	0	0	0	0.5	1	0	1.5	transcription factor
NR2E1	0	0	0	0	0.5	1	0	1.5	transcription factor
NR2E3	0	0	0	0	0.5	1	0	1.5	transcription factor
NR2F1	0	0	0	0	0.5	1	0	1.5	transcription factor
NR2F2	0	0	0	0	0.5	1	0	1.5	transcription factor
NR2F6	0	0	0	0	0.5	1	0	1.5	transcription factor
NR3C1	0	0	0	0	0.5	1	0	1.5	transcription factor
NR3C2	0	0	0	0	0.5	1	0	1.5	transcription factor
NR4A1	0	0	0	0	0.5	1	0	1.5	transcription factor
NR4A2	0	0	0	0	0.5	1	0	1.5	transcription factor
NR4A3	0	0	0	0	0.5	1	0	1.5	transcription factor
NR5A1	0	0	0	0	0.5	1	0	1.5	transcription factor
NR5A2	0	0	0	0	0.5	1	0	1.5	transcription factor
NR6A1	0	0	0	0	0.5	1	0	1.5	transcription factor
NRF1	0	0	0	0	0.5	0.5	0	1	transcription factor
NRG1	0	0	0	0	0	1	0	1	transcription factor
NRIP1	0	0	0	0	0	0.5	0	0.5	predicted transcription factor
NRIP3	0	0	0	0	0	0.5	0	0.5	predicted transcription factor
NRL	0	0	0	0	0.5	1	0	1.5	transcription factor
NSD1	0	0.5	0.5	1	0	0.5	2	0.5	chromatin regulator
NSMCE1	0	0	0.5	0	0	0	0.5	0	predicted chromatin regulator
NUFIP1	0	0	0	0	0	0.5	0	0.5	predicted transcription factor
NUMA1	0	0	0.5	0	0	0	0.5	0	predicted chromatin regulator
NUP153	0	0	0.5	0	0	0	0.5	0	predicted chromatin regulator
NUP98	0	0	0	0	0	0.5	0	0.5	predicted transcription factor
ODF2L	0	0	0.5	0	0	0	0.5	0	predicted chromatin regulator
OFD1	0	0	0.5	0	0	0	0.5	0	predicted chromatin regulator
OLIG1	0	0	0	0	0.5	1	0	1.5	transcription factor
OLIG2	0	0	0	0	0.5	1	0	1.5	transcription factor
OLIG3	0	0	0	0	0.5	0.5	0	1	transcription factor
ONECUT1	0	0	0	0	0.5	1	0	1.5	transcription factor
ONECUT2	0	0	0	0	0.5	1	0	1.5	transcription factor
ONECUT3	0	0	0	0	0.5	0.5	0	1	transcription factor
OSR1	0	0	0	0	0.5	0	0	0.5	predicted transcription factor
OSR2	0	0	0	0	0.5	0	0	0.5	predicted transcription factor
OTP	0	0	0	0	0.5	0	0	0.5	predicted transcription factor
OTX1	0	0	0	0	0.5	0	0	0.5	predicted transcription factor
OTX2	0	0	0	0	0.5	0.5	0	1	transcription factor
OVOL1	0	0	0	0	0.5	1	0	1.5	transcription factor
OVOL2	0	0	0	0	0.5	1	0	1.5	transcription factor
PABPN1	0	0	0	0	0	0.5	0	0.5	predicted transcription factor
PADI4	0	0.5	0	0	0	0	0.5	0	predicted chromatin regulator
PAK2	0	0.5	0	0	0	0	0.5	0	predicted chromatin regulator
PARG	0	0.5	0	0	0	0	0.5	0	predicted chromatin regulator
PARP1	0	0.5	0.5	0	0	0.5	1	0.5	chromatin regulator
PARP12	0	0	0	0	0	0.5	0	0.5	predicted transcription factor
PARP4	0	0	0	0	0	0.5	0	0.5	predicted transcription factor
PATZ1	0	0	0	0	0.5	1	0	1.5	transcription factor
PAWR	0	0	0	0	0.5	0	0	0.5	predicted transcription factor
PAX1	0	0	0	0	0.5	1	0	1.5	transcription factor
PAX2	0	0	0	0	0.5	1	0	1.5	transcription factor
PAX3	0	0	0.5	0	0.5	1	0.5	1.5	transcription factor
PAX4	0	0	0	0	0.5	1	0	1.5	transcription factor
PAX5	0	0	0.5	0	0.5	1	0.5	1.5	transcription factor
PAX6	0	0	0	0	0.5	1	0	1.5	transcription factor
PAX7	0	0	0	0	0.5	1	0	1.5	transcription factor
PAX8	0	0	0	0	0.5	1	0	1.5	transcription factor
PAX9	0	0	0	0	0.5	1	0	1.5	transcription factor
PAXIP1	0	0	0	0	0	0.5	0	0.5	predicted transcription factor
PBRM1	0	0	0.5	1	0	0.5	1.5	0.5	chromatin regulator
PBX1	0	0	0	0	0.5	1	0	1.5	transcription factor
PBX2	0	0	0	0	0.5	0	0	0.5	predicted transcription factor
PBX3	0	0	0	0	0.5	1	0	1.5	transcription factor
PBX4	0	0	0	0	0.5	0.5	0	1	transcription factor
PCAF	0	0	0	0	0	0.5	0	0.5	predicted transcription factor
PCBD1	0	0	0	0	0	1	0	1	transcription factor
PCBP1	0	0	0	0	0	0.5	0	0.5	predicted transcription factor
PCBP2	0	0	0	0	0	0.5	0	0.5	predicted transcription factor
PCBP3	0	0	0	0	0	0.5	0	0.5	predicted transcription factor
PCBP4	0	0	0	0	0	0	0	0	other
PCGF1	0	0	0.5	1	0	0	1.5	0	chromatin regulator
PCGF2	0	0	0.5	1	0	0.5	1.5	0.5	chromatin regulator
PCGF3	0	0	0.5	0	0	0	0.5	0	predicted chromatin regulator
PCGF5	0	0	0.5	0	0	0	0.5	0	predicted chromatin regulator
PCGF6	0	0	0.5	1	0.5	0.5	1.5	1	chromatin regulator
PCNA	0	0	0	0	0	0	0	0	other
PCNT	0	0	0.5	0	0	0	0.5	0	predicted chromatin regulator
PDCD7	0	0	0	0	0	0.5	0	0.5	predicted transcription factor
PDX1	0	0	0	0	0.5	1	0	1.5	transcription factor
PER1	0	0	0	0	0	0.5	0	0.5	predicted transcription factor
PER2	0	0	0	0	0	0.5	0	0.5	predicted transcription factor
PER3	0	0	0	0	0	0.5	0	0.5	predicted transcription factor
PGR	0	0	0	0	0.5	1	0	1.5	transcription factor
PGS1	0	0	0	0	0	0.5	0	0.5	predicted transcription factor
PHB2	0	0	0	0	0.5	1	0	1.5	transcription factor
PHC1	0	0	0.5	1	0	0	1.5	0	chromatin regulator
PHC2	0	0	0	1	0	0	1	0	chromatin regulator
PHC3	0	0	0	1	0	0	1	0	chromatin regulator
PHF1	0	0	0.5	1	0	0.5	1.5	0.5	chromatin regulator
PHF10	0	0	0.5	1	0	0	1.5	0	chromatin regulator
PHF11	0	0	0.5	0	0	0	0.5	0	predicted chromatin regulator
PHF12	0	0	0.5	0	0	0	0.5	0	predicted chromatin regulator
PHF13	0	0	0.5	0	0	0	0.5	0	predicted chromatin regulator
PHF14	0	0	0.5	0	0	0	0.5	0	predicted chromatin regulator
PHF15	0	0	0.5	0	0	0	0.5	0	predicted chromatin regulator
PHF16	0	0	0.5	0	0	0	0.5	0	predicted chromatin regulator
PHF17	0	0	0.5	0	0	0.5	0.5	0.5	both predicted transcription factor and chromatin regulator
PHF19	0	0	0.5	1	0	0	1.5	0	chromatin regulator
PHF2	0	0	0.5	1	0	0	1.5	0	chromatin regulator
PHF20	0	0	0.5	0	0.5	0	0.5	0.5	both predicted transcription factor and chromatin regulator
PHF20L1	0	0	0.5	0	0	0	0.5	0	predicted chromatin regulator
PHF21A	0	0	0.5	0	0	0.5	0.5	0.5	both predicted transcription factor and chromatin regulator
PHF21B	0	0	0.5	0	0	0	0.5	0	predicted chromatin regulator
PHF23	0	0	0.5	0	0	0	0.5	0	predicted chromatin regulator
PHF3	0	0	0.5	0	0	0	0.5	0	predicted chromatin regulator
PHF5A	0	0	0.5	0	0	0	0.5	0	predicted chromatin regulator
PHF6	0	0	0.5	0	0	0	0.5	0	predicted chromatin regulator
PHF7	0	0	0.5	0	0	0	0.5	0	predicted chromatin regulator
PHF8	1	0.5	0.5	1	0	0	3	0	chromatin regulator
PHLDB1	0	0	0.5	0	0	0	0.5	0	predicted chromatin regulator
PHLDB3	0	0	0.5	0	0	0	0.5	0	predicted chromatin regulator
PHOX2A	0	0	0	0	0.5	1	0	1.5	transcription factor
PHOX2B	0	0	0	0	0.5	1	0	1.5	transcription factor
PHRF1	0	0	0.5	0	0	0	0.5	0	predicted chromatin regulator
PHTF1	0	0	0	0	0	0	0	0	other
PIAS1	0	0	0	0	0	1	0	1	transcription factor
PIAS2	0	0	0	0	0	0.5	0	0.5	predicted transcription factor
PIAS3	0	0	0	0	0	1	0	1	transcription factor
PIAS4	0	0	0	0	0	1	0	1	transcription factor
PIBF1	0	0	0.5	0	0	0	0.5	0	predicted chromatin regulator
PIF1	0	0	0.5	0	0	0	0.5	0	predicted chromatin regulator
PIN1	0	0	0	0	0	1	0	1	transcription factor
PINX1	0	0	0.5	0	0	0	0.5	0	predicted chromatin regulator
PITX1	0	0	0	0	0.5	1	0	1.5	transcription factor
PITX2	0	0	0	0	0.5	1	0	1.5	transcription factor
PITX3	0	0	0	0	0.5	1	0	1.5	transcription factor
PKN1	0	0.5	0	0	0	0	0.5	0	predicted chromatin regulator
PKNOX1	0	0	0	0	0.5	1	0	1.5	transcription factor
PKNOX2	0	0	0	0	0.5	0.5	0	1	transcription factor
PLA2G4B	0	0	0.5	0	0	0	0.5	0	predicted chromatin regulator
PLAG1	0	0	0	0	0.5	1	0	1.5	transcription factor
PLAGL1	0	0	0	0	0.5	1	0	1.5	transcription factor
PLAGL2	0	0	0	0	0.5	0.5	0	1	transcription factor
PLEKHA5	0	0	0.5	0	0	0	0.5	0	predicted chromatin regulator
PLEKHA7	0	0	0.5	0	0	0	0.5	0	predicted chromatin regulator
PML	0	0	0.5	0	0	1	0.5	1	transcription factor
POC5	0	0	0.5	0	0	0	0.5	0	predicted chromatin regulator
POLE3	0	0	0	1	0	0	1	0	chromatin regulator
POLQ	0	0	0.5	0	0	0	0.5	0	predicted chromatin regulator
POLR2A	0	0	0	0	0	1	0	1	transcription factor
POLR2B	0	0	0	0	0	1	0	1	transcription factor
POLR2J	0	0	0	0	0	1	0	1	transcription factor
POLR2K	0	0	0	0	0	0.5	0	0.5	predicted transcription factor
POT1A	0	0	0.5	0	0	0	0.5	0	predicted chromatin regulator
POU1F1	0	0	0	0	0.5	0	0	0.5	predicted transcription factor
POU2AF1	0	0	0	0	0	1	0	1	transcription factor
POU2F1	0	0	0.5	0	0.5	1	0.5	1.5	transcription factor
POU2F2	0	0	0	0	0.5	1	0	1.5	transcription factor
POU2F3	0	0	0	0	0.5	0	0	0.5	predicted transcription factor
POU3F1	0	0	0	0	0.5	1	0	1.5	transcription factor
POU3F2	0	0	0	0	0.5	1	0	1.5	transcription factor
POU3F3	0	0	0	0	0.5	0	0	0.5	predicted transcription factor
POU3F4	0	0	0	0	0.5	1	0	1.5	transcription factor
POU4F1	0	0	0	0	0.5	1	0	1.5	transcription factor
POU4F2	0	0	0	0	0.5	0	0	0.5	predicted transcription factor
POU4F3	0	0	0	0	0.5	1	0	1.5	transcription factor
POU5F1	0	0	0	0	0.5	1	0	1.5	transcription factor
POU6F1	0	0	0	0	0.5	1	0	1.5	transcription factor
POU6F2	0	0	0	0	0.5	0	0	0.5	predicted transcription factor
PPARA	0	0	0	0	0.5	1	0	1.5	transcription factor
PPARD	0	0	0	0	0.5	1	0	1.5	transcription factor
PPARG	0	0	0	0	0.5	1	0	1.5	transcription factor
PPARGC1B	0	0	0	0	0	1	0	1	transcription factor
PPM1D	0	0.5	0	0	0	0	0.5	0	predicted chromatin regulator
PPP1CC	0	0.5	0	0	0	0	0.5	0	predicted chromatin regulator
PPP1R13B	0	0	0	0	0	0	0	0	other
PPP1R9A	0	0	0.5	0	0	0	0.5	0	predicted chromatin regulator
PPP2CA	0	0.5	0	0	0	0	0.5	0	predicted chromatin regulator
PPP2CB	0	0.5	0	0	0	0	0.5	0	predicted chromatin regulator
PPP3R1	0	0	0	0	0	0	0	0	other
PPP4C	0	0.5	0	0	0	0	0.5	0	predicted chromatin regulator
PPP5C	0	0.5	0	0	0	0	0.5	0	predicted chromatin regulator
PQBP1	0	0	0	0	0	0.5	0	0.5	predicted transcription factor
PRDM1	0	0	0.5	0	0.5	1	0.5	1.5	transcription factor
PRDM10	0	0	0.5	0	0.5	0	0.5	0.5	transcription factor
PRDM12	0	0	0.5	0	0.5	0	0.5	0.5	both predicted transcription factor and chromatin regulator
PRDM13	0	0	0.5	0	0.5	0	0.5	0.5	both predicted transcription factor and chromatin regulator
PRDM14	0	0	0.5	0	0.5	0	0.5	0.5	transcription factor
PRDM15	0	0	0.5	0	0.5	0	0.5	0.5	both predicted transcription factor and chromatin regulator
PRDM16	0	0	0.5	0	0.5	0	0.5	0.5	transcription factor
PRDM2	0	0.5	0.5	1	0.5	0	2	0.5	chromatin regulator
PRDM4	0	0	0.5	0	0.5	0	0.5	0.5	transcription factor
PRDM5	0	0	0.5	0	0.5	0	0.5	0.5	transcription factor
PRDM6	0	0	0.5	0	0.5	0	0.5	0.5	both predicted transcription factor and chromatin regulator
PRDM7	0	0	0	0	0.5	0	0	0.5	predicted transcription factor
PRDM8	0	0	0	0	0.5	0	0	0.5	predicted transcription factor
PRDM9	0	0.5	0.5	1	0.5	0	2	0.5	chromatin regulator
PREB	0	0	0	0	0.5	1	0	1.5	transcription factor
PRKCB	0	0.5	0	0	0	0	0.5	0	predicted chromatin regulator
PRKCD	0	0.5	0	0	0	0	0.5	0	predicted chromatin regulator
PRKDC	0	0.5	0.5	0	0	0	1	0	chromatin regulator
PRMT1	0	0.5	0	0	0	0	0.5	0	predicted chromatin regulator
PRMT2	0	0.5	0	0	0	0	0.5	0	predicted chromatin regulator
PRMT3	0	0	0.5	0	0	0	0.5	0	predicted chromatin regulator
PRMT5	0	0.5	0	0	0	0	0.5	0	predicted chromatin regulator
PRMT6	0	0.5	0	0	0	0	0.5	0	predicted chromatin regulator
PRMT7	0	0.5	0	0	0	0	0.5	0	predicted chromatin regulator
PRMT8	0	0.5	0	0	0	0	0.5	0	predicted chromatin regulator
PROP1	0	0	0	0	0.5	1	0	1.5	transcription factor
PROX1	0	0	0	0	0.5	0	0	0.5	predicted transcription factor
PROX2	0	0	0	0	0.5	0	0	0.5	predicted transcription factor
PRRX1	0	0	0	0	0.5	1	0	1.5	transcription factor
PRRX2	0	0	0	0	0.5	1	0	1.5	transcription factor
PRRXL1	0	0	0	0	0	1	0	1	transcription factor
PSMC5	0	0	0	0	0	0.5	0	0.5	predicted transcription factor
PTBP1	0	0	0	0	0	0	0	0	other
PTCH1	0	0	0	0	0	0.5	0	0.5	predicted transcription factor
PTF1A	0	0	0	0	0.5	1	0	1.5	transcription factor
PTPN23	0	0	0.5	0	0	0	0.5	0	predicted chromatin regulator
PTRF	0	0	0	0	0	0	0	0	other
PURA	0	0	0	0	0	1	0	1	transcription factor
PURB	0	0	0	0	0	1	0	1	transcription factor
PYGO1	0	0	0.5	0	0	0	0.5	0	predicted chromatin regulator
PYGO2	0	0	0.5	0	0	0	0.5	0	predicted chromatin regulator
RAB11FIP3	0	0	0	0	0	0	0	0	other
RABGAP1L	0	0	0.5	0	0	0	0.5	0	predicted chromatin regulator
RABGEF1	0	0	0	0	0	0	0	0	other
RAC3	1	0	0	0	0	0	1	0	chromatin regulator
RAD18	0	0	0.5	0	0	0	0.5	0	predicted chromatin regulator
RAD50	0	0	0.5	0	0	0	0.5	0	predicted chromatin regulator
RAD51L3	0	0	0.5	0	0	0	0.5	0	predicted chromatin regulator
RAD54B	0	0	0.5	0	0	0	0.5	0	predicted chromatin regulator
RAD54L	0	0	0.5	0	0	0	0.5	0	predicted chromatin regulator
RAD54L2	0	0	0.5	0	0	0	0.5	0	predicted chromatin regulator
RAG1	0	0.5	0	0	0	0	0.5	0	predicted chromatin regulator
RAG2	1	0	0.5	0	0	0	1.5	0	chromatin regulator
RAI1	0	0	0.5	0	0	0	0.5	0	predicted chromatin regulator
RARA	0	0	0	0	0.5	1	0	1.5	transcription factor
RARB	0	0	0	0	0.5	1	0	1.5	transcription factor
RARG	0	0	0	0	0.5	1	0	1.5	transcription factor
RAX	0	0	0	0	0.5	1	0	1.5	transcription factor
RAX2	0	0	0	0	0.5	0	0	0.5	predicted transcription factor
RB1	0	0	0.5	0	0	1	0.5	1	transcription factor
RBAK	0	0	0	0	0.5	0.5	0	1	transcription factor
RBBP4	0	0	0.5	1	0	0	1.5	0	chromatin regulator
RBBP5	0	0	0.5	1	0	0	1.5	0	chromatin regulator
RBBP7	0	0	0.5	1	0	1	1.5	1	chromatin regulator
RBL1	0	0	0.5	0	0	0.5	0.5	0.5	both predicted transcription factor and chromatin regulator
RBL2	0	0	0.5	0	0	0.5	0.5	0.5	both predicted transcription factor and chromatin regulator
RBPJ	0	0	0	0	0.5	1	0	1.5	transcription factor
RBPJL	0	0	0	0	0.5	1	0	1.5	transcription factor
RBX1	0	0.5	0	0	0	0	0.5	0	predicted chromatin regulator
RCBTB1	0	0	0.5	0	0	0	0.5	0	predicted chromatin regulator
RCOR1	0	0	0.5	0	0.5	0	0.5	0.5	both predicted transcription factor and chromatin regulator
RCOR2	0	0	0.5	0	0.5	1	0.5	1.5	transcription factor
RCOR3	0	0	0.5	0	0.5	0	0.5	0.5	both predicted transcription factor and chromatin regulator
RECQL	0	0	0.5	0	0	0	0.5	0	predicted chromatin regulator
RECQL4	0	0	0.5	0	0	0	0.5	0	predicted chromatin regulator
RECQL5	0	0	0.5	0	0	0	0.5	0	predicted chromatin regulator
REL	0	0	0	0	0.5	1	0	1.5	transcription factor
RELA	0	0	0	0	0.5	1	0	1.5	transcription factor
RELB	0	0	0	0	0.5	1	0	1.5	transcription factor
RERE	0	0	0.5	0	0.5	0	0.5	0.5	both predicted transcription factor and chromatin regulator
REST	0	0	0	0	0.5	1	0	1.5	transcription factor
RFC1	0	0	0.5	0	0	0	0.5	0	predicted chromatin regulator
RFC2	0	0	0.5	0	0	0	0.5	0	predicted chromatin regulator
RFX1	0	0	0	0	0.5	1	0	1.5	transcription factor
RFX2	0	0	0	0	0.5	1	0	1.5	transcription factor
RFX3	0	0	0	0	0.5	0	0	0.5	predicted transcription factor
RFX4	0	0	0	0	0.5	0.5	0	1	transcription factor
RFX5	0	0	0	0	0.5	0.5	0	1	transcription factor
RFX7	0	0	0	0	0.5	0	0	0.5	predicted transcription factor
RFXANK	0	0	0	0	0.5	1	0	1.5	transcription factor
RFXAP	0	0	0	0	0	1	0	1	transcription factor
RHOX11	0	0	0	0	0	0.5	0	0.5	predicted transcription factor
RHOX4B	0	0	0	0	0	0.5	0	0.5	predicted transcription factor
RHOX4E	0	0	0	0	0	0.5	0	0.5	predicted transcription factor
RHOX5	0	0	0.5	0	0	0.5	0.5	0.5	both predicted transcription factor and chromatin regulator
RHOX6	0	0	0	0	0	0.5	0	0.5	predicted transcription factor
RHOX8	0	0	0	0	0	0.5	0	0.5	predicted transcription factor
RHOX9	0	0	0	0	0	0.5	0	0.5	predicted transcription factor
RHOXF1	0	0	0	0	0.5	0	0	0.5	predicted transcription factor
RHOXF2	0	0	0	0	0.5	0	0	0.5	predicted transcription factor
RIF1	0	0	0.5	0	0	0	0.5	0	predicted chromatin regulator
RILPL1	0	0	0.5	0	0	0	0.5	0	predicted chromatin regulator
RING1	0	0.5	0.5	1	0	1	2	1	chromatin regulator
RIPK4	0	0	0	0	0	0	0	0	other
RLF	0	0	0	0	0.5	0	0	0.5	predicted transcription factor
RNF14	0	0	0	0	0	1	0	1	transcription factor
RNF168	0	0.5	0	0	0	0	0.5	0	predicted chromatin regulator
RNF2	0	0.5	0.5	1	0	1	2	1	chromatin regulator
RNF20	0	0.5	0.5	0	0	0	1	0	chromatin regulator
RNF25	0	0	0	0	0	0.5	0	0.5	predicted transcription factor
RNF4	0	0	0	0	0	0.5	0	0.5	predicted transcription factor
RNF40	0	0.5	0.5	0	0	0	1	0	chromatin regulator
RNF6	0	0	0.5	0	0	0	0.5	0	predicted chromatin regulator
RNF8	0	0.5	0	0	0	0	0.5	0	predicted chromatin regulator
ROCK1	0	0	0	0	0	0	0	0	other
ROCK2	0	0	0	0	0	0	0	0	other
RORA	0	0	0	0	0.5	1	0	1.5	transcription factor
RORB	0	0	0	0	0.5	1	0	1.5	transcription factor
RORC	0	0	0	0	0.5	0.5	0	1	transcription factor
RPL7	0	0	0	0	0	1	0	1	transcription factor
RPL7A	0	0	0	0	0	1	0	1	transcription factor
RPO1-2	0	0	0	0	0	1	0	1	transcription factor
RPS6KA4	0	0.5	0	0	0	0	0.5	0	predicted chromatin regulator
RPS6KA5	0	0.5	0	0	0	0	0.5	0	predicted chromatin regulator
RPTOR	0	0	0.5	0	0	0	0.5	0	predicted chromatin regulator
RREB1	0	0	0	0	0.5	1	0	1.5	transcription factor
RRN3	0	0	0	0	0	1	0	1	transcription factor
RSF1	0	0	0.5	1	0	0	1.5	0	chromatin regulator
RSL1	0	0	0	0	0	0.5	0	0.5	predicted transcription factor
RTEL1	0	0	0.5	0	0	0	0.5	0	predicted chromatin regulator
RTF1	0	0	0	1	0	0	1	0	chromatin regulator
RUNX1	0	0	0	0	0.5	1	0	1.5	transcription factor
RUNX1T1	0	0	0	0	0	1	0	1	transcription factor
RUNX2	0	0	0.5	0	0.5	1	0.5	1.5	transcription factor
RUNX3	0	0	0	0	0.5	1	0	1.5	transcription factor
RUVBL1	0	0	0.5	0	0	0	0.5	0	predicted chromatin regulator
RUVBL2	0	0	0.5	0	0	0	0.5	0	predicted chromatin regulator
RXRA	0	0	0	0	0.5	1	0	1.5	transcription factor
RXRB	0	0	0	0	0.5	1	0	1.5	transcription factor
RXRG	0	0	0	0	0.5	0.5	0	1	transcription factor
RYBP	0	0	0	0	0	1	0	1	transcription factor
SAFB	0	0	0	0	0	1	0	1	transcription factor
SAFB2	0	0	0	0	0	0.5	0	0.5	predicted transcription factor
SALL1	0	0	0	0	0.5	1	0	1.5	transcription factor
SALL2	0	0	0	0	0.5	1	0	1.5	transcription factor
SALL3	0	0	0	0	0.5	0.5	0	1	transcription factor
SALL4	0	0	0	0	0.5	1	0	1.5	transcription factor
SAP18	0	0	0.5	0	0	0	0.5	0	predicted chromatin regulator
SATB1	0	0	0.5	0	0.5	1	0.5	1.5	transcription factor
SATB2	0	0	0.5	0	0.5	0.5	0.5	1	transcription factor
SBF1	0	0	0.5	0	0	0	0.5	0	predicted chromatin regulator
SBNO1	0	0	0.5	0	0	0	0.5	0	predicted chromatin regulator
SCMH1	0	0	0	0	0	0.5	0	0.5	predicted transcription factor
SCML2	0	0	0	0	0	0.5	0	0.5	predicted transcription factor
SCRT1	0	0	0	0	0.5	0.5	0	1	transcription factor
SCRT2	0	0	0	0	0.5	0	0	0.5	predicted transcription factor
SCX	0	0	0	0	0	0.5	0	0.5	predicted transcription factor
SEBOX	0	0	0	0	0.5	0.5	0	1	transcription factor
SERTAD1	0	0	0.5	0	0	1	0.5	1	transcription factor
SERTAD2	0	0	0.5	0	0	1	0.5	1	transcription factor
SET	0	0	0.5	1	0	0	1.5	0	chromatin regulator
SETD1A	0	0.5	0.5	1	0	0	2	0	chromatin regulator
SETD1B	0	0.5	0.5	1	0	0	2	0	chromatin regulator
SETD2	0	0.5	0.5	1	0	0	2	0	chromatin regulator
SETD3	0	0	0.5	0	0	0	0.5	0	predicted chromatin regulator
SETD5	0	0	0.5	0	0	0	0.5	0	predicted chromatin regulator
SETD7	0	0.5	0.5	1	0	0	2	0	chromatin regulator
SETD8	0	0.5	0.5	1	0	0	2	0	chromatin regulator
SETDB1	1	0.5	0.5	1	0	1	3	1	chromatin regulator
SETDB2	0	0.5	0.5	1	0	0	2	0	chromatin regulator
SETMAR	0	0.5	0.5	0	0	0	1	0	chromatin regulator
SETX	0	0	0.5	0	0	0	0.5	0	predicted chromatin regulator
SF3B1	0	0	0.5	0	0	0	0.5	0	predicted chromatin regulator
SFPI1	0	0	0.5	0	0	1	0.5	1	transcription factor
SHH	0	0	0	0	0	0	0	0	other
SHOX	0	0	0	0	0.5	0	0	0.5	predicted transcription factor
SHOX2	0	0	0	0	0.5	0	0	0.5	predicted transcription factor
SHPRH	0	0	0.5	0	0	0	0.5	0	predicted chromatin regulator
SHROOM4	0	0	0.5	0	0	0	0.5	0	predicted chromatin regulator
SIM1	0	0	0	0	0.5	0	0	0.5	predicted transcription factor
SIM2	0	0	0	0	0.5	1	0	1.5	transcription factor
SIN3A	0	0	0.5	0	0	1	0.5	1	transcription factor
SIN3B	0	0	0.5	0	0	1	0.5	1	transcription factor
SIPA1	0	0	0.5	0	0	0	0.5	0	predicted chromatin regulator
SIRT1	1	0.5	0.5	1	0	0	3	0	chromatin regulator
SIRT2	0	0.5	0.5	1	0	0.5	2	0.5	chromatin regulator
SIRT3	0	0.5	0.5	1	0	0.5	2	0.5	chromatin regulator
SIRT4	0	0	0.5	1	0	0	1.5	0	chromatin regulator
SIRT5	0	0	0.5	1	0	0	1.5	0	chromatin regulator
SIRT6	1	0.5	0.5	1	0	0	3	0	chromatin regulator
SIRT7	0	0	0.5	1	0	0	1.5	0	chromatin regulator
SIX1	0	0	0	0	0.5	1	0	1.5	transcription factor
SIX2	0	0	0	0	0.5	1	0	1.5	transcription factor
SIX3	0	0	0	0	0.5	1	0	1.5	transcription factor
SIX4	0	0	0	0	0.5	1	0	1.5	transcription factor
SIX5	0	0	0	0	0.5	0	0	0.5	predicted transcription factor
SIX6	0	0	0	0	0.5	0	0	0.5	predicted transcription factor
SKI	0	0	0	0	0.5	0.5	0	1	transcription factor
SKIL	0	0	0	0	0.5	1	0	1.5	transcription factor
SKIV2L	0	0	0.5	0	0	0	0.5	0	predicted chromatin regulator
SKIV2L2	0	0	0.5	0	0	0	0.5	0	predicted chromatin regulator
SMAD1	0	0	0	0	0.5	0	0	0.5	predicted transcription factor
SMAD2	0	0	0	0	0.5	0	0	0.5	predicted transcription factor
SMAD3	0	0	0.5	0	0.5	0.5	0.5	1	transcription factor
SMAD4	0	0	0	0	0.5	0	0	0.5	predicted transcription factor
SMAD5	0	0	0	0	0.5	0.5	0	1	transcription factor
SMAD7	0	0	0	0	0	0.5	0	0.5	predicted transcription factor
SMAD9	0	0	0	0	0.5	1	0	1.5	transcription factor
SMARCA1	0	0	0.5	1	0	0.5	1.5	0.5	chromatin regulator
SMARCA2	0	0	0.5	1	0	1	1.5	1	chromatin regulator
SMARCA4	1	0	0.5	1	0	0.5	2.5	0.5	chromatin regulator
SMARCA5	0	0	0.5	1	0	0.5	1.5	0.5	chromatin regulator
SMARCAD1	0	0	0.5	0	0	0	0.5	0	predicted chromatin regulator
SMARCAL1	0	0	0.5	0	0	0.5	0.5	0.5	chromatin regulator
SMARCB1	1	0	0.5	1	0	1	2.5	1	chromatin regulator
SMARCC1	1	0	0.5	1	0	0.5	2.5	0.5	chromatin regulator
SMARCC2	1	0	0.5	1	0	0	2.5	0	chromatin regulator
SMARCD1	0	0	0.5	1	0	1	1.5	1	chromatin regulator
SMARCD2	0	0	0.5	1	0	0.5	1.5	0.5	chromatin regulator
SMARCD3	0	0	0.5	1	0	0.5	1.5	0.5	chromatin regulator
SMARCE1	0	0	0.5	1	0	1	1.5	1	chromatin regulator
SMC1A	0	0	0.5	0	0	0	0.5	0	predicted chromatin regulator
SMC1B	0	0	0.5	0	0	0	0.5	0	predicted chromatin regulator
SMC2	0	0	0.5	0	0	0	0.5	0	predicted chromatin regulator
SMC3	0	0	0.5	0	0	0	0.5	0	predicted chromatin regulator
SMC4	0	0	0.5	0	0	0	0.5	0	predicted chromatin regulator
SMC5	0	0	0.5	0	0	0	0.5	0	predicted chromatin regulator
SMC6	0	0	0.5	0	0	0	0.5	0	predicted chromatin regulator
SMCHD1	0	0	0.5	0	0	0	0.5	0	predicted chromatin regulator
SMG6	0	0	0.5	0	0	0	0.5	0	predicted chromatin regulator
SMYD1	0	0	0.5	1	0	0.5	1.5	0.5	chromatin regulator
SMYD2	0	0.5	0.5	1	0	0	2	0	chromatin regulator
SMYD3	0	0.5	0.5	1	0	0.5	2	0.5	chromatin regulator
SMYD4	0	0	0.5	0	0	0	0.5	0	predicted chromatin regulator
SMYD5	0	0	0.5	0	0	0	0.5	0	predicted chromatin regulator
SNAI1	0	0	0	0	0.5	1	0	1.5	transcription factor
SNAI2	0	0	0	0	0.5	1	0	1.5	transcription factor
SNAI3	0	0	0	0	0.5	1	0	1.5	transcription factor
SNAPC4	0	0	0.5	0	0.5	1	0.5	1.5	transcription factor
SNRNP200	0	0	0.5	0	0	0	0.5	0	predicted chromatin regulator
SNRP70	0	0	0	0	0	0	0	0	other
SNRPA	0	0	0	0	0	0	0	0	other
SNRPB	0	0	0.5	0	0	0	0.5	0	predicted chromatin regulator
SNRPB2	0	0	0	0	0	0	0	0	other
SNRPC	0	0	0	0	0	0	0	0	other
SNRPD1	0	0	0.5	0	0	0	0.5	0	predicted chromatin regulator
SNRPD2	0	0	0.5	0	0	0	0.5	0	predicted chromatin regulator
SNRPD3	0	0	0.5	0	0	0	0.5	0	predicted chromatin regulator
SNRPE	0	0	0.5	0	0	0	0.5	0	predicted chromatin regulator
SNRPF	0	0	0.5	0	0	0	0.5	0	predicted chromatin regulator
SNRPG	0	0	0.5	0	0	0	0.5	0	predicted chromatin regulator
SNRPN	0	0	0.5	0	0	0	0.5	0	predicted chromatin regulator
SNURF	0	0	0	0	0	1	0	1	transcription factor
SNW1	0	0	0	0	0	1	0	1	transcription factor
SNX29	0	0	0.5	0	0	0	0.5	0	predicted chromatin regulator
SOHLH1	0	0	0	0	0.5	0	0	0.5	predicted transcription factor
SON	0	0	0	0	0	0.5	0	0.5	predicted transcription factor
SOX1	0	0	0.5	0	0.5	1	0.5	1.5	transcription factor
SOX10	0	0	0.5	0	0.5	1	0.5	1.5	transcription factor
SOX11	0	0	0	0	0.5	1	0	1.5	transcription factor
SOX12	0	0	0	0	0.5	0	0	0.5	predicted transcription factor
SOX13	0	0	0	0	0.5	0.5	0	1	transcription factor
SOX14	0	0	0.5	0	0.5	0.5	0.5	1	transcription factor
SOX15	0	0	0.5	0	0.5	0.5	0.5	1	transcription factor
SOX17	0	0	0	0	0.5	1	0	1.5	transcription factor
SOX18	0	0	0	0	0.5	1	0	1.5	transcription factor
SOX2	0	0	0	0	0.5	1	0	1.5	transcription factor
SOX21	0	0	0.5	0	0.5	1	0.5	1.5	transcription factor
SOX3	0	0	0.5	0	0.5	1	0.5	1.5	transcription factor
SOX30	0	0	0	0	0.5	0	0	0.5	predicted transcription factor
SOX4	0	0	0	0	0.5	0.5	0	1	transcription factor
SOX5	0	0	0	0	0.5	1	0	1.5	transcription factor
SOX6	0	0	0	0	0.5	1	0	1.5	transcription factor
SOX7	0	0	0	0	0.5	1	0	1.5	transcription factor
SOX8	0	0	0	0	0.5	0.5	0	1	transcription factor
SOX9	0	0	0	0	0.5	1	0	1.5	transcription factor
SP1	0	0	0.5	0	0.5	1	0.5	1.5	transcription factor
SP100	0	0	0	0	0	1	0	1	transcription factor
SP110	0	0	0	0	0.5	0	0	0.5	predicted transcription factor
SP140	0	0	0.5	0	0	0	0.5	0	predicted chromatin regulator
SP2	0	0	0	0	0.5	0	0	0.5	predicted transcription factor
SP3	0	0	0.5	0	0.5	1	0.5	1.5	transcription factor
SP4	0	0	0	0	0.5	1	0	1.5	transcription factor
SP5	0	0	0	0	0.5	0	0	0.5	predicted transcription factor
SP6	0	0	0	0	0.5	0.5	0	1	transcription factor
SP7	0	0	0	0	0.5	1	0	1.5	transcription factor
SP8	0	0	0	0	0.5	0.5	0	1	transcription factor
SPAST	0	0	0.5	0	0	0	0.5	0	predicted chromatin regulator
SPDEF	0	0	0	0	0.5	1	0	1.5	transcription factor
SPEM1	0	0	0.5	0	0	0	0.5	0	predicted chromatin regulator
SPEN	0	0	0	0	0	0.5	0	0.5	predicted transcription factor
SPI1	0	0	0	0	0.5	0	0	0.5	predicted transcription factor
SPIB	0	0	0	0	0.5	1	0	1.5	transcription factor
SPIC	0	0	0	0	0.5	1	0	1.5	transcription factor
SPOP	0	0	0.5	0	0	0	0.5	0	predicted chromatin regulator
SPZ1	0	0	0	0	0	1	0	1	transcription factor
SRA1	0	0	0	0	0	1	0	1	transcription factor
SREBF1	0	0	0	0	0.5	1	0	1.5	transcription factor
SREBF2	0	0	0	0	0.5	0.5	0	1	transcription factor
SRF	0	0	0	0	0.5	1	0	1.5	transcription factor
SRY	0	0	0.5	0	0.5	1	0.5	1.5	transcription factor
SSRP1	0	0	0.5	0	0	1	0.5	1	transcription factor
SSXB1	0	0	0	0	0	0.5	0	0.5	predicted transcription factor
SSXB2	0	0	0	0	0	0.5	0	0.5	predicted transcription factor
ST18	0	0	0	0	0.5	0	0	0.5	predicted transcription factor
STAT1	0	0	0	0	0.5	1	0	1.5	transcription factor
STAT2	0	0	0	0	0.5	0	0	0.5	predicted transcription factor
STAT3	0	0	0.5	0	0.5	1	0.5	1.5	transcription factor
STAT4	0	0	0	0	0.5	1	0	1.5	transcription factor
STAT5A	0	0	0	0	0.5	1	0	1.5	transcription factor
STAT5B	0	0	0	0	0.5	1	0	1.5	transcription factor
STAT6	0	0	0	0	0.5	1	0	1.5	transcription factor
STK10	0	0.5	0	0	0	0	0.5	0	predicted chromatin regulator
STK4	0	0.5	0	0	0	0	0.5	0	predicted chromatin regulator
STRN	0	0	0	0	0	0.5	0	0.5	predicted transcription factor
SUB1	0	0	0	0	0	1	0	1	transcription factor
SUDS3	0	0	0.5	0	0	0	0.5	0	predicted chromatin regulator
SUPT16H	0	0	0.5	0	0	1	0.5	1	transcription factor
SUPT4H1	0	0	0.5	0	0	0.5	0.5	0.5	both predicted transcription factor and chromatin regulator
SUPT5H	0	0	0	0	0	1	0	1	transcription factor
SUPT6H	0	0	0	0	0	0	0	0	other
SUPT7L	0	0	0.5	0	0	0	0.5	0	predicted chromatin regulator
SUPV3L1	0	0	0.5	0	0	0	0.5	0	predicted chromatin regulator
SUV39H1	0	0.5	0.5	1	0	1	2	1	chromatin regulator
SUV39H2	0	0.5	0.5	1	0	0.5	2	0.5	chromatin regulator
SUV420H1	0	0.5	0.5	1	0	0	2	0	chromatin regulator
SUV420H2	0	0.5	0.5	1	0	0	2	0	chromatin regulator
SUZ12	0	0	0.5	1	0	1	1.5	1	chromatin regulator
SVEP1	0	0	0.5	0	0	0	0.5	0	predicted chromatin regulator
SYCE1	0	0	0.5	0	0	0	0.5	0	predicted chromatin regulator
SYNE1	0	0	0	0	0	0	0	0	other
SYNE2	0	0	0.5	0	0	0	0.5	0	predicted chromatin regulator
T	0	0	0	0	0.5	1	0	1.5	transcription factor
TADA2A	0	0	0.5	0	0	0	0.5	0	predicted chromatin regulator
TADA2B	0	0	0.5	0	0	0	0.5	0	predicted chromatin regulator
TADA3L	0	0	0	0	0	0.5	0	0.5	predicted transcription factor
TAF1	0	0	0	0	0	1	0	1	transcription factor
TAF10	0	0	0	0	0	0.5	0	0.5	predicted transcription factor
TAF11	0	0	0	0	0	1	0	1	transcription factor
TAF12	0	0	0	0	0	1	0	1	transcription factor
TAF1A	0	0	0	0	0	1	0	1	transcription factor
TAF1B	0	0	0	0	0	0	0	0	other
TAF1C	0	0	0	0	0	1	0	1	transcription factor
TAF2	0	0	0	0	0	1	0	1	transcription factor
TAF3	1	0	0.5	0	0	1	1.5	1	chromatin regulator
TAF4B	0	0	0	0	0	1	0	1	transcription factor
TAF6	0	0	0	0	0	1	0	1	transcription factor
TAF6L	0	0	0	0	0	0.5	0	0.5	predicted transcription factor
TAF7	0	0	0	0	0	1	0	1	transcription factor
TAF7L	0	0	0	0	0	0.5	0	0.5	predicted transcription factor
TAF8	0	0	0.5	0	0	0.5	0.5	0.5	both predicted transcription factor and chromatin regulator
TAF9	0	0	0	0	0	1	0	1	transcription factor
TAL1	0	0	0.5	0	0.5	1	0.5	1.5	transcription factor
TAL2	0	0	0	0	0.5	0.5	0	1	transcription factor
TAOK1	0	0	0.5	0	0	0	0.5	0	predicted chromatin regulator
TARBP2	0	0	0	0	0	0	0	0	other
TARDBP	0	0	0	0	0	0	0	0	other
TBL1X	0	0	0.5	0	0	0.5	0.5	0.5	both predicted transcription factor and chromatin regulator
TBL1XR1	0	0	0	1	0	0	1	0	chromatin regulator
TBPL1	0	0	0	0	0	0.5	0	0.5	predicted transcription factor
TBR1	0	0	0	0	0.5	1	0	1.5	transcription factor
TBX1	0	0	0	0	0.5	1	0	1.5	transcription factor
TBX10	0	0	0	0	0.5	0	0	0.5	predicted transcription factor
TBX15	0	0	0	0	0.5	0.5	0	1	transcription factor
TBX18	0	0	0	0	0.5	0.5	0	1	transcription factor
TBX19	0	0	0	0	0.5	1	0	1.5	transcription factor
TBX2	0	0	0	0	0.5	1	0	1.5	transcription factor
TBX20	0	0	0	0	0.5	1	0	1.5	transcription factor
TBX21	0	0	0	0	0.5	1	0	1.5	transcription factor
TBX22	0	0	0	0	0.5	0.5	0	1	transcription factor
TBX3	0	0	0	0	0.5	1	0	1.5	transcription factor
TBX4	0	0	0	0	0.5	0.5	0	1	transcription factor
TBX5	0	0	0	0	0.5	1	0	1.5	transcription factor
TBX6	0	0	0	0	0.5	1	0	1.5	transcription factor
TCEA2	0	0	0	0	0	1	0	1	transcription factor
TCEA3	0	0	0	0	0	0	0	0	other
TCEB1	0	0	0	0	0	0	0	0	other
TCEB2	0	0	0	0	0	0	0	0	other
TCEB3	0	0	0	0	0	0	0	0	other
TCERG1	0	0	0	0	0	0	0	0	other
TCF12	0	0	0	0	0.5	1	0	1.5	transcription factor
TCF15	0	0	0	0	0.5	0.5	0	1	transcription factor
TCF19	0	0	0	0	0.5	0	0	0.5	predicted transcription factor
TCF20	0	0	0	0	0.5	1	0	1.5	transcription factor
TCF21	0	0	0	0	0.5	0	0	0.5	predicted transcription factor
TCF23	0	0	0	0	0	0.5	0	0.5	predicted transcription factor
TCF25	0	0	0	0	0.5	0	0	0.5	predicted transcription factor
TCF3	0	0	0	0	0.5	1	0	1.5	transcription factor
TCF4	0	0	0	0	0.5	1	0	1.5	transcription factor
TCF7	0	0	0	0	0.5	1	0	1.5	transcription factor
TCF7L1	0	0	0	0	0.5	0	0	0.5	predicted transcription factor
TCF7L2	0	0	0	0	0.5	1	0	1.5	transcription factor
TCFAP2A	0	0	0	0	0	1	0	1	transcription factor
TCFAP2B	0	0	0	0	0	1	0	1	transcription factor
TCFAP2E	0	0	0	0	0	1	0	1	transcription factor
TCFAP4	0	0	0	0	0	0.5	0	0.5	predicted transcription factor
TCFCP2	0	0	0	0	0	1	0	1	transcription factor
TCFE2A	0	0	0	0	0	1	0	1	transcription factor
TCFE3	0	0	0	0	0	1	0	1	transcription factor
TCFEB	0	0	0	0	0	0.5	0	0.5	predicted transcription factor
TCFEC	0	0	0	0	0	0.5	0	0.5	predicted transcription factor
TCFL5	0	0	0	0	0.5	0	0	0.5	predicted transcription factor
TCP1	0	0	0.5	0	0	0	0.5	0	predicted chromatin regulator
TDG	0	0	0	1	0	1	1	1	chromatin regulator
TDRD3	1	0	0	0	0	0	1	0	chromatin regulator
TDRD9	0	0	0.5	0	0	0	0.5	0	predicted chromatin regulator
TEAD1	0	0	0	0	0.5	1	0	1.5	transcription factor
TEAD2	0	0	0	0	0.5	1	0	1.5	transcription factor
TEAD3	0	0	0	0	0.5	1	0	1.5	transcription factor
TEAD4	0	0	0	0	0.5	1	0	1.5	transcription factor
TEF	0	0	0	0	0.5	1	0	1.5	transcription factor
TEP1	0	0	0.5	0	0	0	0.5	0	predicted chromatin regulator
TERC	0	0	0.5	0	0	0	0.5	0	predicted chromatin regulator
TERF1	0	0	0.5	0	0	0	0.5	0	predicted chromatin regulator
TERF2	0	0	0.5	0	0	0	0.5	0	predicted chromatin regulator
TERF2IP	0	0	0.5	0	0	0	0.5	0	predicted chromatin regulator
TERT	0	0	0.5	0	0	0	0.5	0	predicted chromatin regulator
TES	0	0	0.5	0	0	0	0.5	0	predicted chromatin regulator
TET1	0	0	0	1	0	0	1	0	chromatin regulator
TET2	0	0	0	1	0	0	1	0	chromatin regulator
TFAM	0	0	0	0	0.5	1	0	1.5	transcription factor
TFAP2A	0	0	0	0	0.5	0	0	0.5	predicted transcription factor
TFAP2B	0	0	0	0	0.5	0	0	0.5	predicted transcription factor
TFAP2C	0	0	0	0	0.5	0	0	0.5	predicted transcription factor
TFAP2D	0	0	0	0	0.5	0	0	0.5	predicted transcription factor
TFAP2E	0	0	0	0	0.5	0	0	0.5	predicted transcription factor
TFAP4	0	0	0	0	0.5	0	0	0.5	predicted transcription factor
TFCP2	0	0	0	0	0.5	0	0	0.5	predicted transcription factor
TFCP2L1	0	0	0	0	0.5	0	0	0.5	predicted transcription factor
TFDP1	0	0	0	0	0.5	1	0	1.5	transcription factor
TFDP2	0	0	0	0	0.5	0.5	0	1	transcription factor
TFDP3	0	0	0	0	0.5	0	0	0.5	predicted transcription factor
TFE3	0	0	0	0	0.5	0	0	0.5	predicted transcription factor
TFEB	0	0	0	0	0.5	0	0	0.5	predicted transcription factor
TFEC	0	0	0	0	0.5	0	0	0.5	predicted transcription factor
TFPT	0	0	0	1	0	0	1	0	chromatin regulator
TGFB1	0	0	0	0	0	0	0	0	other
TGFB1I1	0	0	0	0	0	1	0	1	transcription factor
TGIF1	0	0	0	0	0.5	1	0	1.5	transcription factor
TGIF2LX	0	0	0	0	0.5	1	0	1.5	transcription factor
TGIF2LY	0	0	0	0	0.5	0	0	0.5	predicted transcription factor
TGS1	0	0	0	0	0	0.5	0	0.5	predicted transcription factor
THRA	0	0	0	0	0.5	1	0	1.5	transcription factor
THRAP3	0	0	0	0	0	0.5	0	0.5	predicted transcription factor
THRB	0	0	0	0	0.5	1	0	1.5	transcription factor
TINF2	0	0	0.5	0	0	0	0.5	0	predicted chromatin regulator
TLE1	0	0	0.5	0	0	1	0.5	1	transcription factor
TLE2	0	0	0	0	0	0.5	0	0.5	predicted transcription factor
TLE3	0	0	0	0	0	0.5	0	0.5	predicted transcription factor
TLE4	0	0	0.5	0	0	0.5	0.5	0.5	both predicted transcription factor and chromatin regulator
TLE6	0	0	0	0	0	1	0	1	transcription factor
TLK1	0	0.5	0.5	0	0	0	1	0	chromatin regulator
TLK2	0	0	0.5	0	0	0	0.5	0	predicted chromatin regulator
TLX1	0	0	0	0	0.5	1	0	1.5	transcription factor
TLX2	0	0	0	0	0.5	1	0	1.5	transcription factor
TLX3	0	0	0	0	0.5	0.5	0	1	transcription factor
TMEM38B	0	0	0.5	0	0	0	0.5	0	predicted chromatin regulator
TMF1	0	0	0	0	0	1	0	1	transcription factor
TNIP2	0	0	0.5	0	0	0	0.5	0	predicted chromatin regulator
TNIP3	0	0	0.5	0	0	0	0.5	0	predicted chromatin regulator
TNKS	0	0	0.5	0	0	0	0.5	0	predicted chromatin regulator
TNKS2	0	0	0.5	0	0	0	0.5	0	predicted chromatin regulator
TOE1	0	0	0	0	0.5	0	0	0.5	predicted transcription factor
TOPORS	0	0	0	0	0	1	0	1	transcription factor
TOX	0	0	0	0	0	0.5	0	0.5	predicted transcription factor
TOX4	0	0	0.5	0	0	0	0.5	0	predicted chromatin regulator
TP53	0	0	0	0	0.5	0	0	0.5	predicted transcription factor
TP63	0	0	0	0	0.5	0	0	0.5	predicted transcription factor
TP73	0	0	0	0	0.5	0	0	0.5	predicted transcription factor
TPR	0	0	0.5	0	0	0	0.5	0	predicted chromatin regulator
TPRX1	0	0	0	0	0.5	0	0	0.5	predicted transcription factor
TRAF4	0	0	0	0	0	1	0	1	transcription factor
TRAF5	0	0	0.5	0	0	0	0.5	0	predicted chromatin regulator
TRAF7	0	0	0.5	0	0	0	0.5	0	predicted chromatin regulator
TRDMT1	0	0	0.5	0	0	0	0.5	0	predicted chromatin regulator
TRERF1	0	0	0.5	0	0.5	0.5	0.5	1	transcription factor
TRIB3	0	0	0	0	0	0.5	0	0.5	predicted transcription factor
TRIM24	0	0	0.5	0	0	0.5	0.5	0.5	both predicted transcription factor and chromatin regulator
TRIM25	0	0	0	0	0	0	0	0	other
TRIM27	0	0	0.5	0	0	0	0.5	0	predicted chromatin regulator
TRIM28	0	0	0.5	1	0	1	1.5	1	chromatin regulator
TRIM30	0	0	0	0	0	0.5	0	0.5	predicted transcription factor
TRIM33	0	0	0.5	0	0	0.5	0.5	0.5	both predicted transcription factor and chromatin regulator
TRIM66	0	0	0.5	0	0	0	0.5	0	predicted chromatin regulator
TRIP11	0	0	0.5	0	0	1	0.5	1	transcription factor
TRMT11	0	0	0.5	0	0	0	0.5	0	predicted chromatin regulator
TROVE2	0	0	0.5	0	0	0	0.5	0	predicted chromatin regulator
TRP53	0	0	0.5	0	0	1	0.5	1	transcription factor
TRP53BP1	0	0	0.5	0	0	0	0.5	0	predicted chromatin regulator
TRP63	0	0	0	0	0	0.5	0	0.5	predicted transcription factor
TRP73	0	0	0	0	0	0.5	0	0.5	predicted transcription factor
TRPS1	0	0	0.5	0	0.5	0.5	0.5	1	transcription factor
TRRAP	0	0	0.5	0	0	1	0.5	1	transcription factor
TSC2	0	0	0	0	0	0.5	0	0.5	predicted transcription factor
TSC22D1	0	0	0	0	0.5	0.5	0	1	transcription factor
TSC22D2	0	0	0	0	0.5	0	0	0.5	predicted transcription factor
TSC22D3	0	0	0	0	0.5	0	0	0.5	predicted transcription factor
TSC22D4	0	0	0	0	0.5	0	0	0.5	predicted transcription factor
TSHZ1	0	0	0	0	0.5	0	0	0.5	predicted transcription factor
TSHZ2	0	0	0	0	0.5	0	0	0.5	predicted transcription factor
TSHZ3	0	0	0	0	0.5	0	0	0.5	predicted transcription factor
TSN	0	0	0	0	0	0.5	0	0.5	predicted transcription factor
TSPYL2	0	0	0.5	0	0	0	0.5	0	predicted chromatin regulator
TSPYL3	0	0	0.5	0	0	0	0.5	0	predicted chromatin regulator
TSPYL4	0	0	0.5	0	0	0	0.5	0	predicted chromatin regulator
TTF1	0	0	0.5	0	0	1	0.5	1	transcription factor
TTF2	0	0	0.5	0	0	0	0.5	0	predicted chromatin regulator
TUB	0	0	0	0	0.5	0	0	0.5	predicted transcription factor
TWIST1	0	0	0	0	0.5	1	0	1.5	transcription factor
TWIST2	0	0	0	0	0	1	0	1	transcription factor
TXK	0	0	0	0	0	0.5	0	0.5	predicted transcription factor
U2AF2	0	0	0	0	0	0	0	0	other
UACA	0	0	0	0	0	0.5	0	0.5	predicted transcription factor
UBE2A	0	0	0.5	0	0	0	0.5	0	predicted chromatin regulator
UBE2B	0	0	0.5	0	0	0	0.5	0	predicted chromatin regulator
UBP1	0	0	0	0	0.5	1	0	1.5	transcription factor
UBR2	0	0.5	0	0	0	0	0.5	0	predicted chromatin regulator
UBTF	0	0	0.5	0	0.5	1	0.5	1.5	transcription factor
UHMK1	0	0	0	0	0	0	0	0	other
UHRF1	0	0.5	0.5	0	0	0	1	0	chromatin regulator
UHRF2	0	0	0.5	0	0	0	0.5	0	predicted chromatin regulator
UNCX	0	0	0	0	0.5	0.5	0	1	transcription factor
Unknown	0	0.5	0	0	0	0	0.5	0	predicted chromatin regulator
UPF1	0	0	0.5	0	0	0	0.5	0	predicted chromatin regulator
USF1	0	0	0	0	0.5	1	0	1.5	transcription factor
USF2	0	0	0	0	0.5	1	0	1.5	transcription factor
USP16	0	0.5	0	0	0	0	0.5	0	predicted chromatin regulator
USP22	0	0.5	0	0	0	0	0.5	0	predicted chromatin regulator
USP3	0	0.5	0	0	0	0	0.5	0	predicted chromatin regulator
UTF1	0	0	0	0	0	1	0	1	transcription factor
UTP3	0	0	0.5	0	0	0	0.5	0	predicted chromatin regulator
UTY	0	0	0	1	0	0	1	0	chromatin regulator
VAV1	0	0	0	0	0	0.5	0	0.5	predicted transcription factor
VAX1	0	0	0	0	0.5	0.5	0	1	transcription factor
VAX2	0	0	0	0	0.5	0.5	0	1	transcription factor
VDR	0	0	0	0	0.5	1	0	1.5	transcription factor
VENTX	0	0	0	0	0.5	0	0	0.5	predicted transcription factor
VEZF1	0	0	0	0	0.5	1	0	1.5	transcription factor
VGLL2	0	0	0	0	0	1	0	1	transcription factor
VHLH	0	0	0	0	0	0.5	0	0.5	predicted transcription factor
VPS72	0	0	0	0	0	0	0	0	other
VSX1	0	0	0	0	0.5	1	0	1.5	transcription factor
VSX2	0	0	0	0	0.5	1	0	1.5	transcription factor
WBP7	0	0	0.5	0	0	0	0.5	0	predicted chromatin regulator
WDR11	0	0	0.5	0	0	0	0.5	0	predicted chromatin regulator
WDR5	1	0	0	1	0	0	2	0	chromatin regulator
WHSC1	1	0.5	0.5	0	0.5	0	2	0.5	chromatin regulator
WHSC1L1	0	0.5	0.5	0	0	0	1	0	chromatin regulator
WIZ	0	0	0	0	0.5	0	0	0.5	predicted transcription factor
WNT1	0	0	0	0	0	0	0	0	other
WRN	0	0	0.5	0	0	0	0.5	0	predicted chromatin regulator
WRNIP1	0	0	0.5	0	0	0	0.5	0	predicted chromatin regulator
WT1	0	0	0	0	0.5	1	0	1.5	transcription factor
WWOX	0	0	0	0	0	0.5	0	0.5	predicted transcription factor
WWTR1	0	0	0	0	0	1	0	1	transcription factor
XBP1	0	0	0	0	0.5	1	0	1.5	transcription factor
XIST	0	0	0.5	0	0	0	0.5	0	predicted chromatin regulator
XRCC5	0	0	0.5	0	0	0	0.5	0	predicted chromatin regulator
XRCC6	0	0	0.5	0	0	0	0.5	0	predicted chromatin regulator
YBX1	0	0	0.5	0	0.5	1	0.5	1.5	transcription factor
YEATS4	0	0	0.5	0	0	0	0.5	0	predicted chromatin regulator
YLPM1	0	0	0.5	0	0	0	0.5	0	predicted chromatin regulator
YTHDC2	0	0	0.5	0	0	0	0.5	0	predicted chromatin regulator
YY1	0	0	0	1	0.5	1	1	1.5	transcription factor
YY2	0	0	0	0	0.5	0	0	0.5	predicted transcription factor
ZBED1	0	0	0	0	0.5	0	0	0.5	predicted transcription factor
ZBED4	0	0	0	0	0.5	0	0	0.5	predicted transcription factor
ZBTB1	0	0	0	0	0.5	0	0	0.5	predicted transcription factor
ZBTB10	0	0	0	0	0.5	0	0	0.5	predicted transcription factor
ZBTB11	0	0	0	0	0.5	0	0	0.5	predicted transcription factor
ZBTB12	0	0	0	0	0.5	0	0	0.5	predicted transcription factor
ZBTB16	0	0	0	0	0.5	1	0	1.5	transcription factor
ZBTB17	0	0	0	0	0.5	1	0	1.5	transcription factor
ZBTB2	0	0	0	0	0.5	0	0	0.5	predicted transcription factor
ZBTB20	0	0	0	0	0.5	0.5	0	1	transcription factor
ZBTB22	0	0	0	0	0.5	0	0	0.5	predicted transcription factor
ZBTB24	0	0	0	0	0.5	0	0	0.5	predicted transcription factor
ZBTB25	0	0	0	0	0.5	0	0	0.5	predicted transcription factor
ZBTB26	0	0	0	0	0.5	0	0	0.5	predicted transcription factor
ZBTB3	0	0	0	0	0.5	0	0	0.5	predicted transcription factor
ZBTB32	0	0	0.5	0	0.5	0	0.5	0.5	both predicted transcription factor and chromatin regulator
ZBTB33	0	0	0	0	0.5	1	0	1.5	transcription factor
ZBTB34	0	0	0	0	0.5	0	0	0.5	predicted transcription factor
ZBTB37	0	0	0	0	0.5	0	0	0.5	predicted transcription factor
ZBTB38	0	0	0	0	0.5	0	0	0.5	predicted transcription factor
ZBTB39	0	0	0	0	0.5	0	0	0.5	predicted transcription factor
ZBTB4	0	0	0	0	0.5	0	0	0.5	predicted transcription factor
ZBTB40	0	0	0	0	0.5	0	0	0.5	predicted transcription factor
ZBTB41	0	0	0	0	0.5	0	0	0.5	predicted transcription factor
ZBTB43	0	0	0	0	0.5	0	0	0.5	predicted transcription factor
ZBTB44	0	0	0	0	0.5	0	0	0.5	predicted transcription factor
ZBTB45	0	0	0	0	0.5	0	0	0.5	predicted transcription factor
ZBTB46	0	0	0	0	0.5	0	0	0.5	predicted transcription factor
ZBTB47	0	0	0	0	0.5	0	0	0.5	predicted transcription factor
ZBTB48	0	0	0	0	0.5	0	0	0.5	predicted transcription factor
ZBTB5	0	0	0	0	0.5	0	0	0.5	predicted transcription factor
ZBTB6	0	0	0	0	0.5	0	0	0.5	predicted transcription factor
ZBTB7A	0	0	0	0	0.5	0	0	0.5	predicted transcription factor
ZBTB7B	0	0	0	0	0.5	1	0	1.5	transcription factor
ZBTB7C	0	0	0	0	0.5	0	0	0.5	predicted transcription factor
ZBTB9	0	0	0	0	0.5	0	0	0.5	predicted transcription factor
ZC3H8	0	0	0	0	0	0.5	0	0.5	predicted transcription factor
ZCCHC11	0	0	0.5	0	0	0	0.5	0	predicted chromatin regulator
ZCCHC4	0	0	0.5	0	0	0	0.5	0	predicted chromatin regulator
ZEB1	0	0	0	0	0.5	1	0	1.5	transcription factor
ZEB2	0	0	0	0	0.5	1	0	1.5	transcription factor
ZFAND5	0	0	0	0	0	0.5	0	0.5	predicted transcription factor
ZFAT	0	0	0	0	0.5	0	0	0.5	predicted transcription factor
ZFHX2	0	0	0	0	0.5	0	0	0.5	predicted transcription factor
[truncated: 517 more rows]

## Sheet: BWA Datasets QC Database
DatasetID	Species	SeriesID	FactorType	AssayType	TreatOrControlReplicates	ReadLength	FastQC	RawReadsNumber	UniquelyMappedReadsNumber	UniquelyMappedRatio	PBC	FRiP	PeaksNumber	PeaksFoldChange>=10	PeaksFoldChange>=20	FragmentSize	ChIPReplicatesPairwiseLabels	ReplicatesOverlapRatio	ReplicatesWigCorrelation	MergedPeaksNumber	MergedPeaksFoldChange>=10	MergedPeaksFoldChange>=20	MergedPeaksPromoterPercentage	MergedPeaksExonPercentage	MergedPeaksIntronPercentage	MergedPeaksIntergenicPercentage	MergedPeaksUnionDHSRatio
1039	Homo sapiens	GSE20673	PHF8	cr	1039_PHF8_treat_rep1	33	26	12479327	9090493	0.7284	0.934	0.0598015	13961	3540	70	169	NA	NA	NA	13961	3540	70	0.299921	0.313152	0.270008	0.11692	0.9964
1040	Homo sapiens	GSE20673	ZNF711	predicted transcription factor	1040_ZNF711_treat_rep1	26	25	15461763	10642005	0.6883	0.974	0.005442	1708	323	18	174	NA	NA	NA	1708	323	18	0.265578	0.288566	0.315789	0.130067	0.971897
1166	Homo sapiens	GSE13084	EZH2	cr	1166_EZH2_treat_rep1	36	37	11079144	6562858	0.5924	0.85	0.0019985	226	26	2	267	NA	NA	NA	226	26	2	0.097561	0.185366	0.268293	0.44878	0.79646
1170	Homo sapiens	GSE13084	RNF2	predicted transcription factor	1170_RNF2_treat_rep1	36	26	7905669	133792	0.0169	0.899	0.051629	131	46	3	36	NA	NA	NA	131	46	3	0.0325203	0.0731707	0.268293	0.626016	0.442748
1179	Homo sapiens	GSE15780	TP73	predicted transcription factor	1179_TP73_treat_rep1	35	31	18437574	14594836	0.7916	0.962	0.067751	24210	9614	3055	192	1,2	0.36708	0.604479	15487	6077	1442	0.0236343	0.020793	0.462353	0.49322	0.9582
1179	Homo sapiens	GSE15780	TP73	predicted transcription factor	1179_TP73_treat_rep2	35	31	18753658	14615313	0.7793	0.99	0.031492	9646	3570	761	151	1,2	0.36708	0.604479	15487	6077	1442	0.0236343	0.020793	0.462353	0.49322	0.9582
1179	Homo sapiens	GSE15780	TP73	predicted transcription factor	1179_TP73_control_rep1	35	31	19715835	15559206	0.7892	0.992	0.003415	NA	NA	NA	NA	1,2	0.36708	0.604479	15487	6077	1442	0.0236343	0.020793	0.462353	0.49322	0.9582
1181	Homo sapiens	GSE15780	TP53	predicted transcription factor	1181_TP53_treat_rep1	32	28	10376398	4793581	0.462	0.976	0.055387	11758	2295	437	116	1,2	0.185437	0.512445	25687	5322	1397	0.0826681	0.0425996	0.409836	0.464896	0.9098
1181	Homo sapiens	GSE15780	TP53	predicted transcription factor	1181_TP53_treat_rep2	35	30	19904164	15906697	0.7992	0.986	0.0670633	31957	6201	1625	159	1,2	0.185437	0.512445	25687	5322	1397	0.0826681	0.0425996	0.409836	0.464896	0.9098
1181	Homo sapiens	GSE15780	TP53	predicted transcription factor	1181_TP53_control_rep1	35	31	19715835	15559206	0.7892	0.992	0.00573025	NA	NA	NA	NA	1,2	0.185437	0.512445	25687	5322	1397	0.0826681	0.0425996	0.409836	0.464896	0.9098
1184	Homo sapiens	GSE17611	TP63	predicted transcription factor	1184_TP63_treat_rep1	32	28	3555871	2652810	0.746	0.968	0.259712	25001	12868	3851	121	NA	NA	NA	25001	12868	3851	0.0459314	0.0416066	0.434086	0.478376	0.9942
1185	Homo sapiens	GSE17611	TP63	predicted transcription factor	1185_TP63_treat_rep1	32	28	7106471	5469891	0.7697	0.974	0.115059	23507	11851	2296	175	NA	NA	NA	23507	11851	2296	0.0293616	0.0269752	0.440126	0.503537	0.9976
1186	Homo sapiens	GSE17611	TP63	predicted transcription factor	1186_TP63_treat_rep1	35	33	26234149	20019169	0.7631	0.955	0.1775	49799	25463	8822	177	NA	NA	NA	49799	25463	8822	0.0302171	0.0290301	0.432675	0.508077	0.999
1195	Homo sapiens	GSE14092	POLR2A	tf	1195_POLR2A_treat_rep1	36	31	6930892	2198588	0.3172	0.974	0.000367432	37	11	0	297	NA	NA	NA	37	11	0	0.135135	0.108108	0.297297	0.459459	0.405405
1195	Homo sapiens	GSE14092	POLR2A	tf	1195_POLR2A_control_rep1	33	24	14224422	3496258	0.2458	0.944	1.95251e-05	NA	NA	NA	NA	NA	NA	NA	37	11	0	0.135135	0.108108	0.297297	0.459459	0.405405
1196	Homo sapiens	GSE14092	POLR2A	tf	1196_POLR2A_treat_rep1	36	37	11105029	6724656	0.6056	0.935	0.031775	4504	1302	94	143	NA	NA	NA	4504	1302	94	0.39143	0.382771	0.128552	0.0972469	0.990231
1196	Homo sapiens	GSE14092	POLR2A	tf	1196_POLR2A_control_rep1	33	24	14224422	3496258	0.2458	0.944	0.00163494	NA	NA	NA	NA	NA	NA	NA	4504	1302	94	0.39143	0.382771	0.128552	0.0972469	0.990231
1197	Homo sapiens	GSE14092	FOXA1	tf	1197_FOXA1_treat_rep1	36	33	7441496	4285858	0.5759	0.849	0.0118932	2492	788	15	85	NA	NA	NA	2492	788	15	0.0192849	0.0249096	0.423061	0.532744	0.977127
1197	Homo sapiens	GSE14092	FOXA1	tf	1197_FOXA1_control_rep1	33	24	14224422	3496258	0.2458	0.944	0.000521148	NA	NA	NA	NA	NA	NA	NA	2492	788	15	0.0192849	0.0249096	0.423061	0.532744	0.977127
1198	Homo sapiens	GSE14092	AR	tf	1198_AR_treat_rep1	36	33	7803928	4416965	0.566	0.904	1.725e-05	3	1	0	297	NA	NA	NA	3	1	0	0	0	0	1	1
1198	Homo sapiens	GSE14092	AR	tf	1198_AR_control_rep1	33	24	14224422	3496258	0.2458	0.944	3.15848e-06	NA	NA	NA	NA	NA	NA	NA	3	1	0	0	0	0	1	1
1199	Homo sapiens	GSE14092	ERG	other	1199_ERG_treat_rep1	36	32	8419264	5211904	0.619	0.96	0.00149625	325	68	1	205	NA	NA	NA	325	68	1	0.313846	0.16	0.246154	0.28	0.987692
1199	Homo sapiens	GSE14092	ERG	other	1199_ERG_control_rep1	33	24	14224422	3496258	0.2458	0.944	7.37935e-05	NA	NA	NA	NA	NA	NA	NA	325	68	1	0.313846	0.16	0.246154	0.28	0.987692
1200	Homo sapiens	GSE14092	AR	tf	1200_AR_treat_rep1	36	27	11067766	6341899	0.573	0.962	6.75e-06	1	0	0	194	NA	NA	NA	1	0	0	0	0	1	0	1
1200	Homo sapiens	GSE14092	AR	tf	1200_AR_control_rep1	33	24	14224422	3496258	0.2458	0.944	8.61402e-07	NA	NA	NA	NA	NA	NA	NA	1	0	0	0	0	1	0	1
1201	Homo sapiens	GSE14092	ERG	other	1201_ERG_treat_rep1	36	34	7444986	4498012	0.6042	0.916	0.000288	68	17	0	295	NA	NA	NA	68	17	0	0.338235	0.132353	0.235294	0.294118	1
1201	Homo sapiens	GSE14092	ERG	other	1201_ERG_control_rep1	33	24	14224422	3496258	0.2458	0.944	1.34953e-05	NA	NA	NA	NA	NA	NA	NA	68	17	0	0.338235	0.132353	0.235294	0.294118	1
1202	Homo sapiens	GSE14092	AR	tf	1202_AR_treat_rep1	30	30	21139481	6601878	0.3123	0.991	0.00628225	858	296	19	107	NA	NA	NA	858	296	19	0.018648	0.0268065	0.446387	0.508159	0.928904
1202	Homo sapiens	GSE14092	AR	tf	1202_AR_control_rep1	33	24	14224422	3496258	0.2458	0.944	0.000466306	NA	NA	NA	NA	NA	NA	NA	858	296	19	0.018648	0.0268065	0.446387	0.508159	0.928904
1203	Homo sapiens	GSE14092	ERG	other	1203_ERG_treat_rep1	30	25	21038079	8162204	0.388	0.977	0.0987123	11965	4486	723	93	NA	NA	NA	11965	4486	723	0.278897	0.189636	0.263435	0.268032	0.9934
1203	Homo sapiens	GSE14092	ERG	other	1203_ERG_control_rep1	33	24	14224422	3496258	0.2458	0.944	0.00451978	NA	NA	NA	NA	NA	NA	NA	11965	4486	723	0.278897	0.189636	0.263435	0.268032	0.9934
1204	Homo sapiens	GSE14092	POLR2A	tf	1204_POLR2A_treat_rep1	36	27	7884708	1030788	0.1307	0.969	0.0103269	709	117	7	58	NA	NA	NA	709	117	7	0.217207	0.341326	0.19323	0.248237	0.768688
1204	Homo sapiens	GSE14092	POLR2A	tf	1204_POLR2A_control_rep1	33	25	12382969	1627824	0.1315	0.928	0.000480183	NA	NA	NA	NA	NA	NA	NA	709	117	7	0.217207	0.341326	0.19323	0.248237	0.768688
1205	Homo sapiens	GSE14092	POLR2A	tf	1205_POLR2A_treat_rep1	36	30	7200373	3383240	0.4699	0.951	0	0	0	0	296	NA	NA	NA	0	0	0	NA	NA	NA	NA	NA
1205	Homo sapiens	GSE14092	POLR2A	tf	1205_POLR2A_control_rep1	33	24	14224422	3496258	0.2458	0.944	0	NA	NA	NA	NA	NA	NA	NA	0	0	0	NA	NA	NA	NA	NA
1206	Homo sapiens	GSE14092	POLR2A	tf	1206_POLR2A_treat_rep1	36	26	8292324	1564011	0.1886	0.977	0.000862561	42	12	1	297	NA	NA	NA	42	12	1	0.119048	0.309524	0.214286	0.357143	0.690476
1206	Homo sapiens	GSE14092	POLR2A	tf	1206_POLR2A_control_rep1	33	25	12382969	1627824	0.1315	0.928	3.71342e-05	NA	NA	NA	NA	NA	NA	NA	42	12	1	0.119048	0.309524	0.214286	0.357143	0.690476
1207	Homo sapiens	GSE14092	FOXA1	tf	1207_FOXA1_treat_rep1	36	32	9751309	5805178	0.5953	0.927	0.00802625	727	161	1	94	NA	NA	NA	727	161	1	0.0288858	0.0247593	0.425034	0.52132	0.988996
1207	Homo sapiens	GSE14092	FOXA1	tf	1207_FOXA1_control_rep1	33	25	12382969	1627824	0.1315	0.928	0.000421281	NA	NA	NA	NA	NA	NA	NA	727	161	1	0.0288858	0.0247593	0.425034	0.52132	0.988996
1208	Homo sapiens	GSE14092	AR	tf	1208_AR_treat_rep1	26	37	6748223	3551262	0.5263	0.822	1.58259e-05	1	0	0	106	NA	NA	NA	1	0	0	0	0	0	1	1
1208	Homo sapiens	GSE14092	AR	tf	1208_AR_control_rep1	33	25	12382969	1627824	0.1315	0.928	1.92073e-06	NA	NA	NA	NA	NA	NA	NA	1	0	0	0	0	0	1	1
1209	Homo sapiens	GSE14092	AR	tf	1209_AR_treat_rep1	26	35	6923581	3124176	0.4512	0.779	0	0	0	0	108	NA	NA	NA	0	0	0	NA	NA	NA	NA	NA
1209	Homo sapiens	GSE14092	AR	tf	1209_AR_control_rep1	33	25	12382969	1627824	0.1315	0.928	0	NA	NA	NA	NA	NA	NA	NA	0	0	0	NA	NA	NA	NA	NA
1210	Homo sapiens	GSE14092	AR	tf	1210_AR_treat_rep1	33	24	23722841	3159427	0.1332	0.933	0.218245	12671	4794	851	97	NA	NA	NA	12671	4794	851	0.0149984	0.0267603	0.45832	0.499921	0.9156
1210	Homo sapiens	GSE14092	AR	tf	1210_AR_control_rep1	33	25	12382969	1627824	0.1315	0.928	0.0148972	NA	NA	NA	NA	NA	NA	NA	12671	4794	851	0.0149984	0.0267603	0.45832	0.499921	0.9156
1211	Homo sapiens	GSE14092	ERG	other	1211_ERG_treat_rep1	32	25	12721984	3500756	0.2752	0.977	0	0	0	0	291	NA	NA	NA	0	0	0	NA	NA	NA	NA	NA
1211	Homo sapiens	GSE14092	ERG	other	1211_ERG_control_rep1	33	25	12382969	1627824	0.1315	0.928	0	NA	NA	NA	NA	NA	NA	NA	0	0	0	NA	NA	NA	NA	NA
1212	Homo sapiens	GSE14092	ERG	other	1212_ERG_treat_rep1	33	23	11783484	2758705	0.2341	0.967	0.0289551	5363	918	12	122	NA	NA	NA	5363	918	12	0.253608	0.19925	0.250797	0.296345	0.9968
1213	Homo sapiens	GSE14092	ERG	other	1213_ERG_treat_rep1	32	23	11184830	2094915	0.1873	0.963	0.00255267	132	36	2	297	NA	NA	NA	132	36	2	0.258929	0.107143	0.0982143	0.535714	0.962121
1214	Homo sapiens	GSE14092	AR	tf	1214_AR_treat_rep1	36	28	28236655	15044874	0.5328	0.945	0.00882375	3392	685	29	128	NA	NA	NA	3392	685	29	0.0155502	0.0305024	0.432117	0.52183	0.975531
1215	Homo sapiens	GSE14092	ERG	other	1215_ERG_treat_rep1	36	26	30451851	15947417	0.5237	0.974	0.00323875	682	68	8	135	NA	NA	NA	682	68	8	0.262579	0.127358	0.242138	0.367925	0.994135
1216	Homo sapiens	GSE14092	POLR2A	tf	1216_POLR2A_treat_rep1	36	22	35595123	13168063	0.3699	0.987	0.0025025	259	88	9	37	NA	NA	NA	259	88	9	0.0418605	0.00930233	0.176744	0.772093	0.722008
1217	Homo sapiens	GSE14092	AR	tf	1217_AR_treat_rep1	26	32	6925836	2875272	0.4152	0.848	0.000988352	49	23	1	293	NA	NA	NA	49	23	1	0.025641	0	0.179487	0.794872	0.979592
1219	Homo sapiens	GSE14092	H3K4me3	hm	1219_H3K4me3_treat_rep1	36	29	9734932	4679973	0.4807	0.967	0.320625	25519	8174	399	125	NA	NA	NA	25519	8174	399	0.294878	0.185313	0.423645	0.0961636	0.9964
1219	Homo sapiens	GSE14092	H3K4me3	hm	1219_H3K4me3_control_rep1	33	24	14224422	3496258	0.2458	0.944	0.0128042	NA	NA	NA	NA	NA	NA	NA	25519	8174	399	0.294878	0.185313	0.423645	0.0961636	0.9964
1220	Homo sapiens	GSE14092	H3K4me3	hm	1220_H3K4me3_treat_rep1	36	20	31393492	10398023	0.3312	0.988	0.0093265	1899	76	0	104	NA	NA	NA	1899	76	0	0.253291	0.0684571	0.627699	0.0505529	0.866772
1220	Homo sapiens	GSE14092	H3K4me3	hm	1220_H3K4me3_control_rep1	33	24	14224422	3496258	0.2458	0.944	0.000172855	NA	NA	NA	NA	NA	NA	NA	1899	76	0	0.253291	0.0684571	0.627699	0.0505529	0.866772
1223	Homo sapiens	GSE14092	H3K9me3	hm	1223_H3K9me3_treat_rep1	36	40	4057361	2201725	0.5426	0.925	0.00101928	19	2	0	298	NA	NA	NA	19	2	0	0	0.210526	0.368421	0.421053	0.789474
1223	Homo sapiens	GSE14092	H3K9me3	hm	1223_H3K9me3_control_rep1	33	24	14224422	3496258	0.2458	0.944	0.000337383	NA	NA	NA	NA	NA	NA	NA	19	2	0	0	0.210526	0.368421	0.421053	0.789474
1224	Homo sapiens	GSE14092	H3K4me3	hm	1224_H3K4me3_treat_rep1	36	28	19088293	10525321	0.5514	0.983	0.178717	20299	4072	61	109	NA	NA	NA	20299	4072	61	0.299079	0.150599	0.46756	0.0827627	0.98
1224	Homo sapiens	GSE14092	H3K4me3	hm	1224_H3K4me3_control_rep1	33	24	14224422	3496258	0.2458	0.944	0.00595028	NA	NA	NA	NA	NA	NA	NA	20299	4072	61	0.299079	0.150599	0.46756	0.0827627	0.98
1225	Homo sapiens	GSE14092	H3K27me3	hm	1225_H3K27me3_treat_rep1	36	31	16944136	9541171	0.5631	0.95	0	0	0	0	296	NA	NA	NA	0	0	0	NA	NA	NA	NA	NA
1225	Homo sapiens	GSE14092	H3K27me3	hm	1225_H3K27me3_control_rep1	33	24	14224422	3496258	0.2458	0.944	0	NA	NA	NA	NA	NA	NA	NA	0	0	0	NA	NA	NA	NA	NA
1226	Homo sapiens	GSE14092	H3	hm	1226_H3_treat_rep1	36	30	17559890	10634572	0.6056	0.992	0	0	0	0	257	NA	NA	NA	0	0	0	NA	NA	NA	NA	NA
1226	Homo sapiens	GSE14092	H3	hm	1226_H3_control_rep1	33	24	14224422	3496258	0.2458	0.944	0	NA	NA	NA	NA	NA	NA	NA	0	0	0	NA	NA	NA	NA	NA
1227	Homo sapiens	GSE14092	H3K36me3	hm	1227_H3K36me3_treat_rep1	36	35	7449831	4442533	0.5963	0.96	0.0437157	7669	0	0	296	NA	NA	NA	7669	0	0	0.0052158	0.144217	0.780936	0.069631	0.5414
1227	Homo sapiens	GSE14092	H3K36me3	hm	1227_H3K36me3_control_rep1	33	24	14224422	3496258	0.2458	0.944	0.00355013	NA	NA	NA	NA	NA	NA	NA	7669	0	0	0.0052158	0.144217	0.780936	0.069631	0.5414
1228	Homo sapiens	GSE14092	H3ac	hm	1228_H3Ac_treat_rep1	36	32	7439761	4240781	0.57	0.958	0.0999883	17338	2631	59	175	NA	NA	NA	17338	2631	59	0.169454	0.113681	0.438805	0.27806	0.8696
1228	Homo sapiens	GSE14092	H3ac	hm	1228_H3Ac_control_rep1	33	24	14224422	3496258	0.2458	0.944	0.00401844	NA	NA	NA	NA	NA	NA	NA	17338	2631	59	0.169454	0.113681	0.438805	0.27806	0.8696
1229	Homo sapiens	GSE14092	H3K4me1	hm	1229_H3K4me1_treat_rep1	36	30	9985827	5953122	0.5962	0.955	0.000189	30	3	0	265	NA	NA	NA	30	3	0	0.0333333	0.0333333	0.333333	0.6	0.5
1229	Homo sapiens	GSE14092	H3K4me1	hm	1229_H3K4me1_control_rep1	33	24	14224422	3496258	0.2458	0.944	1.26339e-05	NA	NA	NA	NA	NA	NA	NA	30	3	0	0.0333333	0.0333333	0.333333	0.6	0.5
1230	Homo sapiens	GSE14092	H3K4me2	hm	1230_H3K4me2_treat_rep1	36	34	8038243	5146562	0.6403	0.95	0.200776	33338	3771	22	99	NA	NA	NA	33338	3771	22	0.251635	0.127092	0.453147	0.168126	0.9478
1230	Homo sapiens	GSE14092	H3K4me2	hm	1230_H3K4me2_control_rep1	33	24	14224422	3496258	0.2458	0.944	0.00794069	NA	NA	NA	NA	NA	NA	NA	33338	3771	22	0.251635	0.127092	0.453147	0.168126	0.9478
1231	Homo sapiens	GSE14092	H3K9me3	hm	1231_H3K9me3_treat_rep1	36	31	8006368	3784189	0.4726	0.836	0	0	0	0	NA	NA	NA	NA	0	0	0	NA	NA	NA	NA	NA
1231	Homo sapiens	GSE14092	H3K9me3	hm	1231_H3K9me3_control_rep1	33	25	12382969	1627824	0.1315	0.928	0	NA	NA	NA	NA	NA	NA	NA	0	0	0	NA	NA	NA	NA	NA
1232	Homo sapiens	GSE14092	H3K9me3	hm	1232_H3K9me3_treat_rep1	36	27	9410478	4398455	0.4674	0.888	0	0	0	0	NA	NA	NA	NA	0	0	0	NA	NA	NA	NA	NA
1232	Homo sapiens	GSE14092	H3K9me3	hm	1232_H3K9me3_control_rep1	33	25	12382969	1627824	0.1315	0.928	0	NA	NA	NA	NA	NA	NA	NA	0	0	0	NA	NA	NA	NA	NA
1233	Homo sapiens	GSE14092	H3K27me3	hm	1233_H3K27me3_treat_rep1	36	31	7812892	4075985	0.5217	0.76	8.5e-06	1	0	0	85	NA	NA	NA	1	0	0	0	0	0	1	1
1233	Homo sapiens	GSE14092	H3K27me3	hm	1233_H3K27me3_control_rep1	33	25	12382969	1627824	0.1315	0.928	0	NA	NA	NA	NA	NA	NA	NA	1	0	0	0	0	0	1	1
1234	Homo sapiens	GSE14092	H3K27me3	hm	1234_H3K27me3_treat_rep1	36	34	6586363	3814253	0.5791	0.872	0	0	0	0	297	NA	NA	NA	0	0	0	NA	NA	NA	NA	NA
1234	Homo sapiens	GSE14092	H3K27me3	hm	1234_H3K27me3_control_rep1	33	25	12382969	1627824	0.1315	0.928	0	NA	NA	NA	NA	NA	NA	NA	0	0	0	NA	NA	NA	NA	NA
1235	Homo sapiens	GSE14092	H3K4me3	hm	1235_H3K4me3_treat_rep1	36	25	8685503	3651349	0.4204	0.593	0.0166791	2807	122	1	296	NA	NA	NA	2807	122	1	0.2067	0.195296	0.559515	0.038489	0.912006
1235	Homo sapiens	GSE14092	H3K4me3	hm	1235_H3K4me3_control_rep1	33	25	12382969	1627824	0.1315	0.928	0.000101799	NA	NA	NA	NA	NA	NA	NA	2807	122	1	0.2067	0.195296	0.559515	0.038489	0.912006
1236	Homo sapiens	GSE14092	H3K4me3	hm	1236_H3K4me3_treat_rep1	36	33	5726285	3172337	0.554	0.949	0.539215	18729	10059	1897	106	NA	NA	NA	18729	10059	1897	0.271717	0.270381	0.387221	0.0706806	0.995
1236	Homo sapiens	GSE14092	H3K4me3	hm	1236_H3K4me3_control_rep1	33	25	12382969	1627824	0.1315	0.928	0.0145758	NA	NA	NA	NA	NA	NA	NA	18729	10059	1897	0.271717	0.270381	0.387221	0.0706806	0.995
1237	Homo sapiens	GSE14092	H3K4me3	hm	1237_H3K4me3_treat_rep1	36	30	7116945	3198442	0.4494	0.491	0.0195324	2981	380	3	57	NA	NA	NA	2981	380	3	0.197987	0.195302	0.561409	0.045302	0.909426
1237	Homo sapiens	GSE14092	H3K4me3	hm	1237_H3K4me3_control_rep1	33	25	12382969	1627824	0.1315	0.928	0.000220884	NA	NA	NA	NA	NA	NA	NA	2981	380	3	0.197987	0.195302	0.561409	0.045302	0.909426
1238	Homo sapiens	GSE14092	H3K4me3	hm	1238_H3K4me3_treat_rep1	36	18	11453521	4259295	0.3719	0.936	0.483179	19056	8898	1479	91	NA	NA	NA	19056	8898	1479	0.263191	0.267129	0.399328	0.0703523	0.9936
1238	Homo sapiens	GSE14092	H3K4me3	hm	1238_H3K4me3_control_rep1	33	25	12382969	1627824	0.1315	0.928	0.0134829	NA	NA	NA	NA	NA	NA	NA	19056	8898	1479	0.263191	0.267129	0.399328	0.0703523	0.9936
1239	Homo sapiens	GSE14092	H3K9me3	hm	1239_H3K9me3_treat_rep1	36	24	18033879	7596335	0.4212	0.834	5.4e-05	2	0	0	296	NA	NA	NA	2	0	0	0	0	0	1	1
1239	Homo sapiens	GSE14092	H3K9me3	hm	1239_H3K9me3_control_rep1	33	25	12382969	1627824	0.1315	0.928	2.56098e-06	NA	NA	NA	NA	NA	NA	NA	2	0	0	0	0	0	1	1
1240	Homo sapiens	GSE14092	H3K4me3	hm	1240_H3K4me3_treat_rep1	36	21	19899747	10496098	0.5274	0.951	0.489993	18337	6775	190	119	NA	NA	NA	18337	6775	190	0.272737	0.253096	0.407878	0.0662884	0.993
1240	Homo sapiens	GSE14092	H3K4me3	hm	1240_H3K4me3_control_rep1	33	25	12382969	1627824	0.1315	0.928	0.0135252	NA	NA	NA	NA	NA	NA	NA	18337	6775	190	0.272737	0.253096	0.407878	0.0662884	0.993
1241	Homo sapiens	GSE14092	H3K36me3	hm	1241_H3K36me3_treat_rep1	36	31	14649439	8798588	0.6006	0.973	0	0	0	0	NA	NA	NA	NA	0	0	0	NA	NA	NA	NA	NA
1241	Homo sapiens	GSE14092	H3K36me3	hm	1241_H3K36me3_control_rep1	33	25	12382969	1627824	0.1315	0.928	0	NA	NA	NA	NA	NA	NA	NA	0	0	0	NA	NA	NA	NA	NA
1242	Homo sapiens	GSE14092	H3ac	hm	1242_H3Ac_treat_rep1	36	31	7332654	4189081	0.5713	0.957	0.0009375	120	1	0	271	NA	NA	NA	120	1	0	0.0833333	0.0583333	0.55	0.308333	0.633333
1242	Homo sapiens	GSE14092	H3ac	hm	1242_H3Ac_control_rep1	33	25	12382969	1627824	0.1315	0.928	1.15244e-05	NA	NA	NA	NA	NA	NA	NA	120	1	0	0.0833333	0.0583333	0.55	0.308333	0.633333
1243	Homo sapiens	GSE14092	H3K4me1	hm	1243_H3K4me1_treat_rep1	36	34	8484739	5293605	0.6239	0.937	0	0	0	0	180	NA	NA	NA	0	0	0	NA	NA	NA	NA	NA
1243	Homo sapiens	GSE14092	H3K4me1	hm	1243_H3K4me1_control_rep1	33	25	12382969	1627824	0.1315	0.928	0	NA	NA	NA	NA	NA	NA	NA	0	0	0	NA	NA	NA	NA	NA
1244	Homo sapiens	GSE14092	H3K4me2	hm	1244_H3K4me2_treat_rep1	36	34	8416371	5256618	0.6246	0.949	0.0177155	2478	26	0	109	NA	NA	NA	2478	26	0	0.272103	0.147759	0.488494	0.0916431	0.857546
1244	Homo sapiens	GSE14092	H3K4me2	hm	1244_H3K4me2_control_rep1	33	25	12382969	1627824	0.1315	0.928	0.000115244	NA	NA	NA	NA	NA	NA	NA	2478	26	0	0.272103	0.147759	0.488494	0.0916431	0.857546
1245	Homo sapiens	GSE14092	H3K4me3	hm	1245_H3K4me3_treat_rep1	36	27	18891722	10458285	0.5536	0.979	0.434974	33449	7697	85	127	NA	NA	NA	33449	7697	85	0.253861	0.189116	0.368325	0.188697	0.9982
1246	Homo sapiens	GSE14092	H3K9me3	hm	1246_H3K9me3_treat_rep1	36	23	11040065	4971558	0.4503	0.974	0.00431625	112	22	11	295	NA	NA	NA	112	22	11	0	0	0.045977	0.954023	0.991071
1247	Homo sapiens	GSE14092	H3K27me3	hm	1247_H3K27me3_treat_rep1	36	28	18499373	9443863	0.5105	0.921	0.00155325	108	19	7	291	NA	NA	NA	108	19	7	0.0114943	0	0.16092	0.827586	0.962963
1270	Homo sapiens	GSE26083	POLR2A	tf	1270_POLR2A_treat_rep1	36	19	19573995	8123328	0.415	0.985	0.00151975	163	9	0	152	NA	NA	NA	163	9	0	0.165644	0.147239	0.319018	0.368098	0.90184
1270	Homo sapiens	GSE26083	POLR2A	tf	1270_POLR2A_control_rep1	36	21	22168614	9938555	0.4483	0.987	0.00050925	NA	NA	NA	NA	NA	NA	NA	163	9	0	0.165644	0.147239	0.319018	0.368098	0.90184
1271	Homo sapiens	GSE26083	ESR1	tf	1271_ESR1_treat_rep1	36	23	16401648	4537345	0.2766	0.863	0.0035245	476	248	48	182	NA	NA	NA	476	248	48	0.0294118	0.0147059	0.39916	0.556723	0.955882
1271	Homo sapiens	GSE26083	ESR1	tf	1271_ESR1_control_rep1	36	29	14075733	5743346	0.408	0.876	0.00017825	NA	NA	NA	NA	NA	NA	NA	476	248	48	0.0294118	0.0147059	0.39916	0.556723	0.955882
1274	Homo sapiens	GSE25710	CTCF	tf	1274_CTCF_treat_rep1	44	28	9928489	6107888	0.6152	0.889	0.324266	44326	27262	9754	102	NA	NA	NA	44326	27262	9754	0.0738399	0.0691205	0.37419	0.48285	1
1275	Homo sapiens	GSE25710	CTCF	tf	1275_CTCF_treat_rep1	44	28	8321171	5325088	0.6399	0.887	0.40777	45502	28543	11586	106	NA	NA	NA	45502	28543	11586	0.0788299	0.073793	0.371737	0.475641	1
1276	Homo sapiens	GSE25710	CTCF	tf	1276_CTCF_treat_rep1	44	28	9678409	5891646	0.6087	0.808	0.418056	47474	29704	11341	112	NA	NA	NA	47474	29704	11341	0.0745315	0.0713488	0.376768	0.477352	1
1298	Homo sapiens	GSE18990	HNF4A	tf	1298_HNF4A_treat_rep1	36	31	9231367	7112185	0.7704	0.984	0.0416892	11379	4151	303	111	NA	NA	NA	11379	4151	303	0.0653018	0.0487999	0.46832	0.417579	0.947
1299	Homo sapiens	GSE18990	HNF4A	tf	1299_HNF4A_treat_rep1	36	31	9321248	7152493	0.7673	0.981	0.0284343	7999	2766	196	107	NA	NA	NA	7999	2766	196	0.0654934	0.0471402	0.475299	0.412068	0.9414
1300	Homo sapiens	GSE18990	HNF4G	predicted transcription factor	1300_HNF4G_treat_rep1	36	31	9100615	6790660	0.7462	0.981	0.00259275	112	33	4	231	NA	NA	NA	112	33	4	0.0375	0.0125	0.1625	0.7875	0.785714
1303	Homo sapiens	GSE22186	TP53	predicted transcription factor	1303_TP53_treat_rep1	32	25	8325066	5260381	0.6319	0.946	0.0241503	1855	1103	388	121	NA	NA	NA	1855	1103	388	0.0398254	0.0458265	0.346972	0.567376	0.873315
1304	Homo sapiens	GSE22186	TP53	predicted transcription factor	1304_TP53_treat_rep1	32	25	8399535	5596919	0.6663	0.964	0.0224248	2818	1578	483	116	NA	NA	NA	2818	1578	483	0.0362137	0.0254572	0.364288	0.574041	0.92264
1305	Homo sapiens	GSE22186	TP53	predicted transcription factor	1305_TP53_treat_rep1	32	28	11993970	6775444	0.5649	0.989	0.00629325	1135	692	138	91	NA	NA	NA	1135	692	138	0.0298913	0.0208333	0.34692	0.602355	0.915419
1306	Homo sapiens	GSE22186	TP53	predicted transcription factor	1306_TP53_treat_rep1	32	28	12208380	7105857	0.582	0.989	0.0068345	1182	723	168	99	NA	NA	NA	1182	723	168	0.0251518	0.0164788	0.343452	0.614918	0.945854
1307	Homo sapiens	GSE22186	TP53	predicted transcription factor	1307_TP53_treat_rep1	32	28	7420650	4618798	0.6224	0.977	0.00169075	188	92	5	274	NA	NA	NA	188	92	5	0.0421687	0.0120482	0.240964	0.704819	0.920213
1308	Homo sapiens	GSE22186	TP53	predicted transcription factor	1308_TP53_treat_rep1	32	26	9042067	6437787	0.712	0.964	0.00349925	487	281	34	113	NA	NA	NA	487	281	34	0.0448718	0.0555556	0.279915	0.619658	0.942505
1309	Homo sapiens	GSE22612	TDRD3	cr	1309_TDRD3_treat_rep1	36	29	42858081	26535104	0.6191	0.829	0.00628	2451	162	8	133	NA	NA	NA	2451	162	8	0.219675	0.340975	0.205502	0.233847	0.801714
131	Homo sapiens	GSE20309	POLR3G	tf	131_POLR3G_treat_rep1	36	31	7289286	4477962	0.6143	0.249	0.00426925	453	95	8	184	1,2	0.357616	0.134354	225	149	22	0.235556	0.04	0.0755556	0.648889	0.991111
131	Homo sapiens	GSE20309	POLR3G	tf	131_POLR3G_treat_rep2	26	25	17296264	12224491	0.7068	0.975	0.0016025	205	115	12	176	1,2	0.357616	0.134354	225	149	22	0.235556	0.04	0.0755556	0.648889	0.991111
131	Homo sapiens	GSE20309	POLR3G	tf	131_POLR3G_control_rep1	36	25	28834721	22080551	0.7658	0.993	0.0003125	NA	NA	NA	NA	1,2	0.357616	0.134354	225	149	22	0.235556	0.04	0.0755556	0.648889	0.991111
1310	Homo sapiens	GSE16256	H3K4me1	hm	1310_H3K4me1_treat_rep1	36	29	7110370	4592507	0.6459	0.986	0.0001605	94	0	0	289	NA	NA	NA	94	0	0	0.0425532	0	0.670213	0.287234	0.723404
1310	Homo sapiens	GSE16256	H3K4me1	hm	1310_H3K4me1_control_rep1	51	2	37716951	14194365	0.3763	0.995	4.5e-06	NA	NA	NA	NA	NA	NA	NA	94	0	0	0.0425532	0	0.670213	0.287234	0.723404
1311	Homo sapiens	GSE17312	H3K4me1	hm	1311_H3K4me1_treat_rep1	51	39	11240266	9033407	0.8037	0.957	0.013109	8487	60	0	209	NA	NA	NA	8487	60	0	0.0836574	0.0646872	0.49782	0.353835	0.7248
1311	Homo sapiens	GSE17312	H3K4me1	hm	1311_H3K4me1_control_rep1	51	38	13876810	10891117	0.7848	0.984	0.00065475	NA	NA	NA	NA	NA	NA	NA	8487	60	0	0.0836574	0.0646872	0.49782	0.353835	0.7248
1313	Homo sapiens	GSE16256	H3K4me1	hm	1313_H3K4me1_treat_rep1	36	28	22850478	14199763	0.6214	0.977	0.0270008	10197	496	0	NA	NA	NA	NA	10197	496	0	0.0470727	0.0300088	0.511229	0.41169	0.6666
1313	Homo sapiens	GSE16256	H3K4me1	hm	1313_H3K4me1_control_rep1	36	38	8835494	6122072	0.6929	0.983	0.00132125	NA	NA	NA	NA	NA	NA	NA	10197	496	0	0.0470727	0.0300088	0.511229	0.41169	0.6666
1315	Homo sapiens	GSE19465	H3K4me1	hm	1315_H3K4me1_treat_rep1	36	9	8388752	7566973	0.902	1	0.0183127	9856	47	4	226	NA	NA	NA	9856	47	4	0.131405	0.0330797	0.51588	0.319635	0.6718
1316	Homo sapiens	GSE16256	H3K4me1	hm	1316_H3K4me1_treat_rep1	36	29	45000873	27176843	0.6039	0.995	0.054767	18954	143	0	NA	NA	NA	NA	18954	143	0	0.0220534	0.0431571	0.552021	0.382769	0.8418
1316	Homo sapiens	GSE16256	H3K4me1	hm	1316_H3K4me1_control_rep1	36	28	27157958	8179172	0.3012	0.984	0.00658275	NA	NA	NA	NA	NA	NA	NA	18954	143	0	0.0220534	0.0431571	0.552021	0.382769	0.8418
1317	Homo sapiens	GSE16256	H3K4me1	hm	1317_H3K4me1_treat_rep1	36	31	29023917	22201782	0.7649	0.995	0.00371875	1449	4	0	NA	NA	NA	NA	1449	4	0	0.00828157	0.0372671	0.515528	0.438923	0.830228
1317	Homo sapiens	GSE16256	H3K4me1	hm	1317_H3K4me1_control_rep1	36	29	12073124	4422534	0.3663	0.984	6.825e-05	NA	NA	NA	NA	NA	NA	NA	1449	4	0	0.00828157	0.0372671	0.515528	0.438923	0.830228
1318	Homo sapiens	GSE16256	H3K4me1	hm	1318_H3K4me1_treat_rep1	36	30	9323859	6554576	0.703	0.981	0.382567	87219	23540	2424	NA	NA	NA	NA	87219	23540	2424	0.06759	0.0774964	0.506965	0.347948	0.9196
1318	Homo sapiens	GSE16256	H3K4me1	hm	1318_H3K4me1_control_rep1	36	31	14994492	10413852	0.6945	0.984	0.0241568	NA	NA	NA	NA	NA	NA	NA	87219	23540	2424	0.06759	0.0774964	0.506965	0.347948	0.9196
1320	Homo sapiens	GSE19465	H3K4me1	hm	1320_H3K4me1_treat_rep1	36	9	6070913	5530819	0.911	1	0.016875	6560	37	2	253	NA	NA	NA	6560	37	2	0.114634	0.0282012	0.507927	0.349238	0.6408
1323	Homo sapiens	GSE19465	H3K4me1	hm	1323_H3K4me1_treat_rep1	36	9	8859656	8553209	0.9654	1	0.0394212	17982	31	0	220	NA	NA	NA	17982	31	0	0.101657	0.0530531	0.472528	0.372762	0.7638
1327	Homo sapiens	GSE19465	H3K4me1	hm	1327_H3K4me1_treat_rep1	36	9	22812648	22127648	0.97	1	0.277003	166063	7994	6	205	NA	NA	NA	166063	7994	6	0.0821255	0.0508843	0.560588	0.306402	0.9062
1327	Homo sapiens	GSE19465	H3K4me1	hm	1327_H3K4me1_control_rep1	36	9	28851199	27949453	0.9687	1	0.0342042	NA	NA	NA	NA	NA	NA	NA	166063	7994	6	0.0821255	0.0508843	0.560588	0.306402	0.9062
1328	Homo sapiens	GSE16256	H3K4me1	hm	1328_H3K4me1_treat_rep1	36	27	17207086	10205883	0.5931	0.993	0.167166	97432	16848	436	NA	NA	NA	NA	97432	16848	436	0.0727094	0.0855187	0.464061	0.377711	0.8786
1328	Homo sapiens	GSE16256	H3K4me1	hm	1328_H3K4me1_control_rep1	36	33	32633277	23847635	0.7308	0.996	0.007223	NA	NA	NA	NA	NA	NA	NA	97432	16848	436	0.0727094	0.0855187	0.464061	0.377711	0.8786
1329	Homo sapiens	GSE16368	H3K4me1	hm	1329_H3K4me1_treat_rep1	36	9	22834349	20253506	0.887	1	0.239263	119978	3816	2	304	NA	NA	NA	119978	3816	2	0.0874077	0.0500008	0.617938	0.244653	0.9406
1329	Homo sapiens	GSE16368	H3K4me1	hm	1329_H3K4me1_control_rep1	36	9	27638201	24528178	0.8875	1	0.0306567	NA	NA	NA	NA	NA	NA	NA	119978	3816	2	0.0874077	0.0500008	0.617938	0.244653	0.9406
1330	Homo sapiens	GSE16368	H3K4me1	hm	1330_H3K4me1_treat_rep1	36	9	21535176	19280055	0.8953	1	0.115196	118818	879	0	197	NA	NA	NA	118818	879	0	0.0446229	0.0368715	0.577101	0.341405	0.8276
1330	Homo sapiens	GSE16368	H3K4me1	hm	1330_H3K4me1_control_rep1	36	9	29243334	26127561	0.8935	1	0.0116925	NA	NA	NA	NA	NA	NA	NA	118818	879	0	0.0446229	0.0368715	0.577101	0.341405	0.8276
1331	Homo sapiens	GSE16368	H3K4me1	hm	1331_H3K4me1_treat_rep1	36	9	20691132	18619691	0.8999	1	0.0152383	17047	80	6	217	NA	NA	NA	17047	80	6	0.0508007	0.043996	0.40535	0.499853	0.7062
1332	Homo sapiens	GSE16368	H3K4me1	hm	1332_H3K4me1_treat_rep1	36	9	24759335	21941943	0.8862	1	0.138495	111365	929	0	173	NA	NA	NA	111365	929	0	0.0421946	0.0303147	0.507215	0.420276	0.8538
1332	Homo sapiens	GSE16368	H3K4me1	hm	1332_H3K4me1_control_rep1	36	9	23696652	20488618	0.8646	1	0.0176795	NA	NA	NA	NA	NA	NA	NA	111365	929	0	0.0421946	0.0303147	0.507215	0.420276	0.8538
1333	Homo sapiens	GSE16368	H3K4me3	hm	1333_H3K4me3_treat_rep1	36	9	28425889	25200845	0.8865	1	0.035074	16935	476	0	176	NA	NA	NA	16935	476	0	0.247003	0.165456	0.50499	0.0825509	0.967
1333	Homo sapiens	GSE16368	H3K4me3	hm	1333_H3K4me3_control_rep1	36	9	20428620	17908480	0.8766	1	0.0047845	NA	NA	NA	NA	NA	NA	NA	16935	476	0	0.247003	0.165456	0.50499	0.0825509	0.967
1334	Homo sapiens	GSE16368	H3K4me1	hm	1334_H3K4me1_treat_rep1	36	9	26829579	24184086	0.9014	1	0.0912562	79726	118	8	192	NA	NA	NA	79726	118	8	0.0532838	0.0422708	0.425919	0.478526	0.7838
1335	Homo sapiens	GSE19465	H3K4me1	hm	1335_H3K4me1_treat_rep1	36	9	23240198	22719948	0.9776	1	0.469458	228302	9072	4	261	NA	NA	NA	228302	9072	4	0.0424613	0.0291368	0.526053	0.402349	0.9904
1335	Homo sapiens	GSE19465	H3K4me1	hm	1335_H3K4me1_control_rep1	36	9	37412937	36337012	0.9712	1	0.0669755	NA	NA	NA	NA	NA	NA	NA	228302	9072	4	0.0424613	0.0291368	0.526053	0.402349	0.9904
1336	Homo sapiens	GSE19465	H3K4me1	hm	1336_H3K4me1_treat_rep1	36	9	31188912	30232315	0.9693	1	0.139144	130346	2434	0	225	NA	NA	NA	130346	2434	0	0.0912341	0.0475197	0.549277	0.31197	0.9096
1336	Homo sapiens	GSE19465	H3K4me1	hm	1336_H3K4me1_control_rep1	36	9	34016541	33026196	0.9709	1	0.018908	NA	NA	NA	NA	NA	NA	NA	130346	2434	0	0.0912341	0.0475197	0.549277	0.31197	0.9096
1338	Homo sapiens	GSE19465	H3K4me1	hm	1338_H3K4me1_treat_rep1	36	9	22624637	22117440	0.9776	1	0.276304	182487	988	0	196	NA	NA	NA	182487	988	0	0.0379605	0.0299158	0.468131	0.463993	0.9582
1339	Homo sapiens	GSE19465	H3K4me1	hm	1339_H3K4me1_treat_rep1	36	9	30947927	30015358	0.9699	1	0.008804	10196	249	4	173	NA	NA	NA	10196	249	4	0.0833661	0.0582286	0.440888	0.417518	0.7688
1342	Homo sapiens	GSE19465	H3K4me1	hm	1342_H3K4me1_treat_rep1	36	9	22282716	21614220	0.97	1	0.0758535	74154	1460	0	222	NA	NA	NA	74154	1460	0	0.111794	0.0531731	0.547779	0.287254	0.8642
1342	Homo sapiens	GSE19465	H3K4me1	hm	1342_H3K4me1_control_rep1	36	9	32701004	31754372	0.9711	1	0.00774725	NA	NA	NA	NA	NA	NA	NA	74154	1460	0	0.111794	0.0531731	0.547779	0.287254	0.8642
1343	Homo sapiens	GSE19465	H3K4me1	hm	1343_H3K4me1_treat_rep1	36	9	17305338	16820675	0.972	1	0.24269	160144	7808	33	205	NA	NA	NA	160144	7808	33	0.0767809	0.047195	0.602164	0.27386	0.9196
1343	Homo sapiens	GSE19465	H3K4me1	hm	1343_H3K4me1_control_rep1	36	9	32440230	31470981	0.9701	1	0.0233383	NA	NA	NA	NA	NA	NA	NA	160144	7808	33	0.0767809	0.047195	0.602164	0.27386	0.9196
1344	Homo sapiens	GSE19465	H3K4me1	hm	1344_H3K4me1_treat_rep1	36	9	13567020	13179616	0.9714	1	0.19411	123693	7682	38	238	NA	NA	NA	123693	7682	38	0.0891886	0.0578206	0.566524	0.286467	0.942
1344	Homo sapiens	GSE19465	H3K4me1	hm	1344_H3K4me1_control_rep1	36	9	23283909	22709169	0.9753	1	0.0048285	NA	NA	NA	NA	NA	NA	NA	123693	7682	38	0.0891886	0.0578206	0.566524	0.286467	0.942
1346	Homo sapiens	GSE19465	H3K4me1	hm	1346_H3K4me1_treat_rep1	36	9	23938468	23214325	0.9697	1	0.170279	122162	3777	3	219	NA	NA	NA	122162	3777	3	0.0902445	0.0447579	0.533861	0.331137	0.9266
1346	Homo sapiens	GSE19465	H3K4me1	hm	1346_H3K4me1_control_rep1	36	9	38397545	37210386	0.9691	1	0.0229712	NA	NA	NA	NA	NA	NA	NA	122162	3777	3	0.0902445	0.0447579	0.533861	0.331137	0.9266
1347	Homo sapiens	GSE19465	H3K4me1	hm	1347_H3K4me1_treat_rep1	36	9	12056734	11646691	0.966	1	0.084841	51265	2627	5	242	NA	NA	NA	51265	2627	5	0.127065	0.0960304	0.516707	0.260197	0.881
1347	Homo sapiens	GSE19465	H3K4me1	hm	1347_H3K4me1_control_rep1	36	9	17628171	17111043	0.9707	1	0.00631925	NA	NA	NA	NA	NA	NA	NA	51265	2627	5	0.127065	0.0960304	0.516707	0.260197	0.881
1348	Homo sapiens	GSE19465	H3K4me1	hm	1348_H3K4me1_treat_rep1	36	9	26990176	26214273	0.9713	1	0.301462	188298	13749	500	208	NA	NA	NA	188298	13749	500	0.0682482	0.0502714	0.588811	0.292669	0.9716
1348	Homo sapiens	GSE19465	H3K4me1	hm	1348_H3K4me1_control_rep1	36	9	26893825	26172963	0.9732	1	0.0287978	NA	NA	NA	NA	NA	NA	NA	188298	13749	500	0.0682482	0.0502714	0.588811	0.292669	0.9716
1348	Homo sapiens	GSE19465	H3K4me1	hm	1348_H3K4me1_control_rep2	36	9	33140649	32192290	0.9714	1	0.0375407	NA	NA	NA	NA	NA	NA	NA	188298	13749	500	0.0682482	0.0502714	0.588811	0.292669	0.9716
1349	Homo sapiens	GSE19465	H3K4me1	hm	1349_H3K4me1_treat_rep1	36	9	29873466	29000949	0.9708	1	0.323942	203995	15971	787	232	NA	NA	NA	203995	15971	787	0.0734724	0.0561239	0.584083	0.286321	0.97
1349	Homo sapiens	GSE19465	H3K4me1	hm	1349_H3K4me1_control_rep1	36	9	26893825	26172963	0.9732	1	0.031633	NA	NA	NA	NA	NA	NA	NA	203995	15971	787	0.0734724	0.0561239	0.584083	0.286321	0.97
1349	Homo sapiens	GSE19465	H3K4me1	hm	1349_H3K4me1_control_rep2	36	9	33140649	32192290	0.9714	1	0.0428222	NA	NA	NA	NA	NA	NA	NA	203995	15971	787	0.0734724	0.0561239	0.584083	0.286321	0.97
1350	Homo sapiens	GSE25249	H3K4me1	hm	1350_H3K4me1_treat_rep1	36	9	23209611	22647123	0.9758	1	0.360039	186046	8839	22	219	NA	NA	NA	186046	8839	22	0.0478914	0.0360287	0.520022	0.396058	0.9942
1350	Homo sapiens	GSE25249	H3K4me1	hm	1350_H3K4me1_control_rep1	36	9	24664321	23956676	0.9713	1	0.0493355	NA	NA	NA	NA	NA	NA	NA	186046	8839	22	0.0478914	0.0360287	0.520022	0.396058	0.9942
1351	Homo sapiens	GSE25249	H3K4me1	hm	1351_H3K4me1_treat_rep1	36	9	14963374	14589973	0.975	1	0.349473	158301	6418	3	285	NA	NA	NA	158301	6418	3	0.05415	0.0339164	0.540849	0.371084	0.9882
1351	Homo sapiens	GSE25249	H3K4me1	hm	1351_H3K4me1_control_rep1	36	9	27579674	26791236	0.9714	1	0.0427898	NA	NA	NA	NA	NA	NA	NA	158301	6418	3	0.05415	0.0339164	0.540849	0.371084	0.9882
1352	Homo sapiens	GSE25249	H3K4me1	hm	1352_H3K4me1_treat_rep1	36	9	18422139	17961429	0.975	1	0.3292	157147	7113	9	211	NA	NA	NA	157147	7113	9	0.0494696	0.0360936	0.524356	0.390081	0.9896
1352	Homo sapiens	GSE25249	H3K4me1	hm	1352_H3K4me1_control_rep1	36	9	21878686	21229585	0.9703	1	0.0422558	NA	NA	NA	NA	NA	NA	NA	157147	7113	9	0.0494696	0.0360936	0.524356	0.390081	0.9896
1353	Homo sapiens	GSE16256	H3K4me1	hm	1353_H3K4me1_treat_rep1	36	31	21017685	15573347	0.741	0.998	0.0770195	71499	798	0	NA	NA	NA	NA	71499	798	0	0.0320293	0.0259312	0.501811	0.440228	0.7662
1353	Homo sapiens	GSE16256	H3K4me1	hm	1353_H3K4me1_control_rep1	30	2	56384154	18462719	0.3274	0.976	0.00761375	NA	NA	NA	NA	NA	NA	NA	71499	798	0	0.0320293	0.0259312	0.501811	0.440228	0.7662
1354	Homo sapiens	GSE16368	H3K4me1	hm	1354_H3K4me1_treat_rep1	36	9	30387997	25356542	0.8344	1	0.365967	161438	29870	2276	232	NA	NA	NA	161438	29870	2276	0.0753416	0.108277	0.471729	0.344652	0.9556
1354	Homo sapiens	GSE16368	H3K4me1	hm	1354_H3K4me1_control_rep1	36	9	16932878	15115057	0.8926	1	0.02094	NA	NA	NA	NA	NA	NA	NA	161438	29870	2276	0.0753416	0.108277	0.471729	0.344652	0.9556
1355	Homo sapiens	GSE16368	H3K4me1	hm	1355_H3K4me1_treat_rep1	36	9	8084858	7202707	0.8909	1	0.0674595	41558	1893	303	241	NA	NA	NA	41558	1893	303	0.068651	0.0663891	0.521296	0.343664	0.5942
1355	Homo sapiens	GSE16368	H3K4me1	hm	1355_H3K4me1_control_rep1	36	9	24133379	21582873	0.8943	1	0.00321625	NA	NA	NA	NA	NA	NA	NA	41558	1893	303	0.068651	0.0663891	0.521296	0.343664	0.5942
1356	Homo sapiens	GSE17312	H3K4me1	hm	1356_H3K4me1_treat_rep1	36	34	34798365	27861882	0.8007	0.994	0.175642	164881	202	0	NA	NA	NA	NA	164881	202	0	0.0383797	0.0277961	0.49435	0.439474	0.888
1356	Homo sapiens	GSE17312	H3K4me1	hm	1356_H3K4me1_control_rep1	36	33	39403529	30645485	0.7777	0.996	0.0338132	NA	NA	NA	NA	NA	NA	NA	164881	202	0	0.0383797	0.0277961	0.49435	0.439474	0.888
1356	Homo sapiens	GSE17312	H3K4me1	hm	1356_H3K4me1_control_rep2	36	33	38701565	30728469	0.794	0.994	0.031155	NA	NA	NA	NA	NA	NA	NA	164881	202	0	0.0383797	0.0277961	0.49435	0.439474	0.888
1357	Homo sapiens	GSE17312	H3K4me1	hm	1357_H3K4me1_treat_rep1	36	35	7028720	6302175	0.8966	0.971	0.591148	131711	19184	858	209	NA	NA	NA	131711	19184	858	0.0359589	0.0317449	0.470966	0.461331	0.9836
1357	Homo sapiens	GSE17312	H3K4me1	hm	1357_H3K4me1_control_rep1	36	33	39403529	30645485	0.7777	0.996	0.0371122	NA	NA	NA	NA	NA	NA	NA	131711	19184	858	0.0359589	0.0317449	0.470966	0.461331	0.9836
1357	Homo sapiens	GSE17312	H3K4me1	hm	1357_H3K4me1_control_rep2	36	33	38701565	30728469	0.794	0.995	0.0328825	NA	NA	NA	NA	NA	NA	NA	131711	19184	858	0.0359589	0.0317449	0.470966	0.461331	0.9836
1359	Homo sapiens	GSE19465	H3K4me1	hm	1359_H3K4me1_treat_rep1	36	9	35816007	34755142	0.9704	1	0.387698	226785	18339	355	213	NA	NA	NA	226785	18339	355	0.0703592	0.0445571	0.538804	0.346279	0.9778
1359	Homo sapiens	GSE19465	H3K4me1	hm	1359_H3K4me1_control_rep1	36	9	35000204	33911234	0.9689	1	0.0546575	NA	NA	NA	NA	NA	NA	NA	226785	18339	355	0.0703592	0.0445571	0.538804	0.346279	0.9778
1359	Homo sapiens	GSE19465	H3K4me1	hm	1359_H3K4me1_control_rep2	36	9	33991432	32932130	0.9688	1	0.0541937	NA	NA	NA	NA	NA	NA	NA	226785	18339	355	0.0703592	0.0445571	0.538804	0.346279	0.9778
1359	Homo sapiens	GSE19465	H3K4me1	hm	1359_H3K4me1_control_rep3	36	9	35371497	34331496	0.9706	1	0.049529	NA	NA	NA	NA	NA	NA	NA	226785	18339	355	0.0703592	0.0445571	0.538804	0.346279	0.9778
1360	Homo sapiens	GSE19465	H3K4me1	hm	1360_H3K4me1_treat_rep1	36	9	28864340	28177549	0.9762	1	0.347988	204824	4921	2	250	NA	NA	NA	204824	4921	2	0.0488322	0.0315832	0.547104	0.372481	0.9744
1360	Homo sapiens	GSE19465	H3K4me1	hm	1360_H3K4me1_control_rep1	36	9	33141896	32106952	0.9688	1	0.053626	NA	NA	NA	NA	NA	NA	NA	204824	4921	2	0.0488322	0.0315832	0.547104	0.372481	0.9744
1361	Homo sapiens	GSE19465	H3K4me1	hm	1361_H3K4me1_treat_rep1	36	9	29699888	29012956	0.9769	1	0.41232	212135	6691	5	243	NA	NA	NA	212135	6691	5	0.0452259	0.0302543	0.528461	0.396059	0.9938
1361	Homo sapiens	GSE19465	H3K4me1	hm	1361_H3K4me1_control_rep1	36	9	37412937	36337012	0.9712	1	0.0650317	NA	NA	NA	NA	NA	NA	NA	212135	6691	5	0.0452259	0.0302543	0.528461	0.396059	0.9938
1362	Homo sapiens	GSE19465	H3K4me1	hm	1362_H3K4me1_treat_rep1	36	9	29451076	28637903	0.9724	1	0.154094	124774	683	0	248	NA	NA	NA	124774	683	0	0.0529598	0.0385497	0.536522	0.371969	0.9536
1362	Homo sapiens	GSE19465	H3K4me1	hm	1362_H3K4me1_control_rep1	36	9	36416457	35361764	0.971	1	0.0259935	NA	NA	NA	NA	NA	NA	NA	124774	683	0	0.0529598	0.0385497	0.536522	0.371969	0.9536
1363	Homo sapiens	GSE19465	H3K4me1	hm	1363_H3K4me1_treat_rep1	36	9	35565400	34720460	0.9762	1	0.396315	219532	8171	18	218	NA	NA	NA	219532	8171	18	0.0566068	0.0395888	0.539903	0.363901	0.9786
1363	Homo sapiens	GSE19465	H3K4me1	hm	1363_H3K4me1_control_rep1	36	9	33014396	31989646	0.969	1	0.0598998	NA	NA	NA	NA	NA	NA	NA	219532	8171	18	0.0566068	0.0395888	0.539903	0.363901	0.9786
1364	Homo sapiens	GSE19465	H3K4me1	hm	1364_H3K4me1_treat_rep1	36	9	36447354	35413009	0.9716	1	0.098656	100755	757	0	210	NA	NA	NA	100755	757	0	0.0553918	0.0412883	0.66625	0.23707	0.8498
1364	Homo sapiens	GSE19465	H3K4me1	hm	1364_H3K4me1_control_rep1	36	9	35169439	34150853	0.971	1	0.0147032	NA	NA	NA	NA	NA	NA	NA	100755	757	0	0.0553918	0.0412883	0.66625	0.23707	0.8498
1366	Homo sapiens	GSE19465	H3K4me1	hm	1366_H3K4me1_treat_rep1	36	9	34257402	33205709	0.9693	1	0.111192	116504	1813	4	193	NA	NA	NA	116504	1813	4	0.0699289	0.0686328	0.608254	0.253184	0.902
1366	Homo sapiens	GSE19465	H3K4me1	hm	1366_H3K4me1_control_rep1	36	9	34233674	33219078	0.9704	1	0.0155768	NA	NA	NA	NA	NA	NA	NA	116504	1813	4	0.0699289	0.0686328	0.608254	0.253184	0.902
1367	Homo sapiens	GSE19465	H3K4me1	hm	1367_H3K4me1_treat_rep1	36	9	33586849	32633496	0.9716	1	0.0555718	49780	362	1	212	NA	NA	NA	49780	362	1	0.0655685	0.0380675	0.620711	0.275653	0.8612
1367	Homo sapiens	GSE19465	H3K4me1	hm	1367_H3K4me1_control_rep1	36	9	26526046	25696226	0.9687	1	0.006966	NA	NA	NA	NA	NA	NA	NA	49780	362	1	0.0655685	0.0380675	0.620711	0.275653	0.8612
1369	Homo sapiens	GSE19465	H3K4me1	hm	1369_H3K4me1_treat_rep1	36	35	39860036	35024339	0.8787	0.966	0.3184	211717	7477	20	NA	NA	NA	NA	211717	7477	20	0.0609741	0.0350144	0.504031	0.39998	0.9762
1369	Homo sapiens	GSE19465	H3K4me1	hm	1369_H3K4me1_control_rep1	36	32	41414393	32892004	0.7942	0.993	0.0458122	NA	NA	NA	NA	NA	NA	NA	211717	7477	20	0.0609741	0.0350144	0.504031	0.39998	0.9762
1369	Homo sapiens	GSE19465	H3K4me1	hm	1369_H3K4me1_control_rep2	36	32	40242633	30856857	0.7668	0.998	0.0399485	NA	NA	NA	NA	NA	NA	NA	211717	7477	20	0.0609741	0.0350144	0.504031	0.39998	0.9762
1370	Homo sapiens	GSE19465	H3K4me1	hm	1370_H3K4me1_treat_rep1	36	9	13724473	13376192	0.9746	1	0.111379	93098	1010	0	NA	NA	NA	NA	93098	1010	0	0.0626007	0.0426647	0.660143	0.234592	0.8164
1370	Homo sapiens	GSE19465	H3K4me1	hm	1370_H3K4me1_control_rep1	36	9	32718094	31725187	0.9697	1	0.0106905	NA	NA	NA	NA	NA	NA	NA	93098	1010	0	0.0626007	0.0426647	0.660143	0.234592	0.8164
1371	Homo sapiens	GSE19465	H3K4me1	hm	1371_H3K4me1_treat_rep1	36	9	35682599	34634016	0.9706	1	0.097471	50642	354	0	209	NA	NA	NA	50642	354	0	0.0808025	0.0535129	0.583152	0.282532	0.7744
1371	Homo sapiens	GSE19465	H3K4me1	hm	1371_H3K4me1_control_rep1	36	9	11475173	11097992	0.9671	1	0.00683075	NA	NA	NA	NA	NA	NA	NA	50642	354	0	0.0808025	0.0535129	0.583152	0.282532	0.7744
1372	Homo sapiens	GSE19465	H3K4me1	hm	1372_H3K4me1_treat_rep1	36	9	30286066	29407197	0.971	1	0.451376	236125	27019	828	218	NA	NA	NA	236125	27019	828	0.0683526	0.0458084	0.52481	0.361029	0.9756
1372	Homo sapiens	GSE19465	H3K4me1	hm	1372_H3K4me1_control_rep3	36	9	35371497	34331496	0.9706	1	0.051476	NA	NA	NA	NA	NA	NA	NA	236125	27019	828	0.0683526	0.0458084	0.52481	0.361029	0.9756
1372	Homo sapiens	GSE19465	H3K4me1	hm	1372_H3K4me1_control_rep1	36	9	35000204	33911234	0.9689	1	0.056709	NA	NA	NA	NA	NA	NA	NA	236125	27019	828	0.0683526	0.0458084	0.52481	0.361029	0.9756
1372	Homo sapiens	GSE19465	H3K4me1	hm	1372_H3K4me1_control_rep2	36	9	33991432	32932130	0.9688	1	0.0562173	NA	NA	NA	NA	NA	NA	NA	236125	27019	828	0.0683526	0.0458084	0.52481	0.361029	0.9756
1373	Homo sapiens	GSE19465	H3K4me1	hm	1373_H3K4me1_treat_rep1	36	9	26209290	25514606	0.9735	1	0.117002	100124	359	0	239	NA	NA	NA	100124	359	0	0.0394211	0.0341377	0.543536	0.382905	0.942
1373	Homo sapiens	GSE19465	H3K4me1	hm	1373_H3K4me1_control_rep1	36	9	36416457	35361764	0.971	1	0.019254	NA	NA	NA	NA	NA	NA	NA	100124	359	0	0.0394211	0.0341377	0.543536	0.382905	0.942
1374	Homo sapiens	GSE19465	H3K4me1	hm	1374_H3K4me1_treat_rep1	36	9	22925561	22381590	0.9763	1	0.402794	208198	9312	26	257	NA	NA	NA	208198	9312	26	0.0626711	0.0411483	0.537426	0.358755	0.983
1374	Homo sapiens	GSE19465	H3K4me1	hm	1374_H3K4me1_control_rep1	36	9	33014396	31989646	0.969	1	0.0541408	NA	NA	NA	NA	NA	NA	NA	208198	9312	26	0.0626711	0.0411483	0.537426	0.358755	0.983
1375	Homo sapiens	GSE19465	H3K4me1	hm	1375_H3K4me1_treat_rep1	36	9	37339587	36239932	0.9705	1	0.0647723	77623	741	1	196	NA	NA	NA	77623	741	1	0.0694897	0.0526262	0.666027	0.211857	0.857
1375	Homo sapiens	GSE19465	H3K4me1	hm	1375_H3K4me1_control_rep1	36	9	36503505	35453574	0.9712	1	0.0084065	NA	NA	NA	NA	NA	NA	NA	77623	741	1	0.0694897	0.0526262	0.666027	0.211857	0.857
1376	Homo sapiens	GSE19465	H3K4me1	hm	1376_H3K4me1_treat_rep1	36	9	25108088	24518088	0.9765	1	0.443528	218194	12235	15	262	NA	NA	NA	218194	12235	15	0.0591675	0.0360184	0.526614	0.3782	0.9844
1376	Homo sapiens	GSE19465	H3K4me1	hm	1376_H3K4me1_control_rep1	36	9	33141896	32106952	0.9688	1	0.0613625	NA	NA	NA	NA	NA	NA	NA	218194	12235	15	0.0591675	0.0360184	0.526614	0.3782	0.9844
1377	Homo sapiens	GSE19465	H3K4me1	hm	1377_H3K4me1_treat_rep1	36	9	5556050	5461931	0.9831	1	0.235886	97334	4650	21	NA	NA	NA	NA	97334	4650	21	0.057688	0.0471161	0.573654	0.321542	0.886
1377	Homo sapiens	GSE19465	H3K4me1	hm	1377_H3K4me1_control_rep1	36	9	24885822	24124012	0.9694	1	0.0143392	NA	NA	NA	NA	NA	NA	NA	97334	4650	21	0.057688	0.0471161	0.573654	0.321542	0.886
1378	Homo sapiens	GSE19465	H3K4me1	hm	1378_H3K4me1_treat_rep1	36	9	34535601	33524758	0.9707	1	0.104092	119479	872	5	201	NA	NA	NA	119479	872	5	0.0653169	0.0461671	0.645762	0.242754	0.8886
1378	Homo sapiens	GSE19465	H3K4me1	hm	1378_H3K4me1_control_rep1	36	9	35971422	34932277	0.9711	1	0.0142535	NA	NA	NA	NA	NA	NA	NA	119479	872	5	0.0653169	0.0461671	0.645762	0.242754	0.8886
1379	Homo sapiens	GSE19465	H3K4me1	hm	1379_H3K4me1_treat_rep1	36	9	31418934	30474665	0.9699	1	0.0350808	38894	50	1	204	NA	NA	NA	38894	50	1	0.080858	0.055757	0.494046	0.369339	0.8266
1380	Homo sapiens	GSE19465	H3K4me1	hm	1380_H3K4me1_treat_rep1	36	9	25789817	25022346	0.9702	1	0.354892	210874	15096	74	224	NA	NA	NA	210874	15096	74	0.0730199	0.0443725	0.532247	0.350361	0.966
1380	Homo sapiens	GSE19465	H3K4me1	hm	1380_H3K4me1_control_rep2	36	9	33991432	32932130	0.9688	1	0.0450098	NA	NA	NA	NA	NA	NA	NA	210874	15096	74	0.0730199	0.0443725	0.532247	0.350361	0.966
1380	Homo sapiens	GSE19465	H3K4me1	hm	1380_H3K4me1_control_rep3	36	9	35371497	34331496	0.9706	1	0.0417185	NA	NA	NA	NA	NA	NA	NA	210874	15096	74	0.0730199	0.0443725	0.532247	0.350361	0.966
1380	Homo sapiens	GSE19465	H3K4me1	hm	1380_H3K4me1_control_rep1	36	9	35000204	33911234	0.9689	1	0.0458238	NA	NA	NA	NA	NA	NA	NA	210874	15096	74	0.0730199	0.0443725	0.532247	0.350361	0.966
1381	Homo sapiens	GSE16256	H3K4me1	hm	1381_H3K4me1_treat_rep1	36	2	63387596	22220734	0.3506	0.999	0.000507	716	0	0	NA	NA	NA	NA	716	0	0	0.0321229	0.0251397	0.511173	0.431564	0.701117
1381	Homo sapiens	GSE16256	H3K4me1	hm	1381_H3K4me1_control_rep1	36	2	60886494	26209160	0.4305	0.998	5.25e-05	NA	NA	NA	NA	NA	NA	NA	716	0	0	0.0321229	0.0251397	0.511173	0.431564	0.701117
1382	Homo sapiens	GSE16256	H3K4me1	hm	1382_H3K4me1_treat_rep1	36	38	43208744	25654544	0.5937	0.982	0.12045	102312	6368	27	NA	NA	NA	NA	102312	6368	27	0.0725934	0.117088	0.469555	0.340764	0.8944
1382	Homo sapiens	GSE16256	H3K4me1	hm	1382_H3K4me1_control_rep1	36	37	24280922	18968590	0.7812	0.996	0.00629125	NA	NA	NA	NA	NA	NA	NA	102312	6368	27	0.0725934	0.117088	0.469555	0.340764	0.8944
1390	Homo sapiens	GSE23701	H3K9me3	hm	1390_H3K9me3_treat_rep1	36	38	30809478	14975810	0.4861	0.977	0.0911663	32405	61	3	NA	NA	NA	NA	32405	61	3	0.0100743	0.0225117	0.286714	0.6807	0.4394
1390	Homo sapiens	GSE23701	H3K9me3	hm	1390_H3K9me3_control_rep1	31	40	20259904	13101840	0.6467	0.986	0.010317	NA	NA	NA	NA	NA	NA	NA	32405	61	3	0.0100743	0.0225117	0.286714	0.6807	0.4394
1391	Homo sapiens	GSE23701	H3K9me3	hm	1391_H3K9me3_treat_rep1	36	39	28346274	6133545	0.2164	0.971	0.0337428	7629	11	0	NA	NA	NA	NA	7629	11	0	0.0137701	0.0343583	0.297326	0.654545	0.4156
1391	Homo sapiens	GSE23701	H3K9me3	hm	1391_H3K9me3_control_rep1	31	39	10317128	6385177	0.6189	0.978	0.00400075	NA	NA	NA	NA	NA	NA	NA	7629	11	0	0.0137701	0.0343583	0.297326	0.654545	0.4156
1396	Homo sapiens	GSE23701	H3K9ac	hm	1396_H3K9ac_treat_rep1	31	32	15813542	9367232	0.5924	0.984	0.250397	43287	10228	669	NA	NA	NA	NA	43287	10228	669	0.225885	0.151006	0.433681	0.189428	0.9954
1396	Homo sapiens	GSE23701	H3K9ac	hm	1396_H3K9ac_control_rep1	31	40	20259904	13101840	0.6467	0.986	0.0187147	NA	NA	NA	NA	NA	NA	NA	43287	10228	669	0.225885	0.151006	0.433681	0.189428	0.9954
1397	Homo sapiens	GSE23701	H3K9ac	hm	1397_H3K9ac_treat_rep1	31	36	13409738	8160633	0.6086	0.984	0.140316	24942	4609	63	NA	NA	NA	NA	24942	4609	63	0.241209	0.193056	0.432501	0.133234	0.9874
1397	Homo sapiens	GSE23701	H3K9ac	hm	1397_H3K9ac_control_rep1	31	39	10317128	6385177	0.6189	0.978	0.00794825	NA	NA	NA	NA	NA	NA	NA	24942	4609	63	0.241209	0.193056	0.432501	0.133234	0.9874
1402	Homo sapiens	GSE23795	SOX2	tf	1402_SOX2_treat_rep1	40	27	2313499	939021	0.4059	0.671	0	0	0	0	85	NA	NA	NA	0	0	0	NA	NA	NA	NA	NA
1402	Homo sapiens	GSE23795	SOX2	tf	1402_SOX2_control_rep1	40	27	1346711	457198	0.3395	0.616	0	NA	NA	NA	NA	NA	NA	NA	0	0	0	NA	NA	NA	NA	NA
142	Homo sapiens	GSE20040	POLR3A	tf	142_POLR3A_treat_rep1	25	29	22930025	13234076	0.5772	0.997	0.00253325	352	208	64	NA	NA	NA	NA	352	208	64	0.221212	0.069697	0.0545455	0.654545	0.988636
143	Homo sapiens	GSE20040	BDP1	tf	143_BDP1_treat_rep1	25	30	21434339	12896844	0.6017	0.998	0.0011605	244	129	6	NA	NA	NA	NA	244	129	6	0.219178	0.0319635	0.086758	0.6621	0.991803
144	Homo sapiens	GSE20040	GTF3C1	tf	144_GTF3C1_treat_rep1	25	30	41946093	25496772	0.6078	0.998	0.0012585	307	36	3	NA	NA	NA	NA	307	36	3	0.117188	0.0976562	0.101562	0.683594	0.964169
1444	Homo sapiens	GSE18046	POLR2A	tf	1444_POLR2A_treat_rep1	36	22	3289402	85247	0.0259	0.956	0.0150399	10	4	0	NA	1,2;1,3;2,3	0.219512195122;0.025974025974;0.0987012987013	0.0799625;0.113103;0.148251	674	99	15	0.297297	0.3003	0.166667	0.235736	0.857567
1444	Homo sapiens	GSE18046	POLR2A	tf	1444_POLR2A_treat_rep2	36	28	6863611	458176	0.0668	0.931	0.00777688	41	19	1	NA	1,2;1,3;2,3	0.219512195122;0.025974025974;0.0987012987013	0.0799625;0.113103;0.148251	674	99	15	0.297297	0.3003	0.166667	0.235736	0.857567
1444	Homo sapiens	GSE18046	POLR2A	tf	1444_POLR2A_treat_rep3	36	26	8789791	1346624	0.1532	0.924	0.011076	385	72	15	NA	1,2;1,3;2,3	0.219512195122;0.025974025974;0.0987012987013	0.0799625;0.113103;0.148251	674	99	15	0.297297	0.3003	0.166667	0.235736	0.857567
145	Homo sapiens	GSE20040	H3K4me3	hm	145_H3K4me3_treat_rep1	24	28	6897698	4152866	0.6021	0.842	0.562808	27279	5176	36	NA	NA	NA	NA	27279	5176	36	0.239981	0.139405	0.477359	0.143255	0.9922
1455	Homo sapiens	GSE18927	DNase	ca	1455_DNase_treat_rep1	36	35	29274732	23654434	0.808	0.99	0.188103	85681	11526	43	NA	NA	NA	NA	85681	11526	43	0.130129	0.0634464	0.396955	0.409469	0.994
1456	Homo sapiens	GSE18927	DNase	ca	1456_DNase_treat_rep1	36	38	41686116	34480105	0.8271	0.982	0.253021	108050	17685	385	NA	NA	NA	NA	108050	17685	385	0.116558	0.0671748	0.393204	0.423063	1
1457	Homo sapiens	GSE18927	DNase	ca	1457_DNase_treat_rep1	36	37	44734842	36001509	0.8048	0.989	0.143274	41003	5773	16	NA	NA	NA	NA	41003	5773	16	0.215113	0.103109	0.352266	0.329513	1
1458	Homo sapiens	GSE18927	DNase	ca	1458_DNase_treat_rep1	36	37	36677828	29065396	0.7925	0.977	0.355578	148885	32933	1833	NA	NA	NA	NA	148885	32933	1833	0.0926716	0.0561943	0.406095	0.445039	1
1459	Homo sapiens	GSE18927	DNase	ca	1459_DNase_treat_rep1	36	36	40931658	32595055	0.7963	0.989	0.1863	95566	13669	85	NA	NA	NA	NA	95566	13669	85	0.124142	0.0723003	0.400626	0.402931	1
1460	Homo sapiens	GSE18927	DNase	ca	1460_DNase_treat_rep1	36	35	34404314	27159036	0.7894	0.989	0.160451	54920	14354	314	NA	NA	NA	NA	54920	14354	314	0.176134	0.0806313	0.380002	0.363233	1
1461	Homo sapiens	GSE18927	DNase	ca	1461_DNase_treat_rep1	36	36	36340215	29145583	0.802	0.984	0.261481	111228	33724	1525	NA	NA	NA	NA	111228	33724	1525	0.105199	0.0547235	0.408275	0.431803	0.988
1462	Homo sapiens	GSE18927	DNase	ca	1462_DNase_treat_rep1	36	37	44278249	36134329	0.8161	0.985	0.254643	112484	21553	289	NA	NA	NA	NA	112484	21553	289	0.107245	0.0570353	0.405806	0.429914	0.9936
1463	Homo sapiens	GSE18927	DNase	ca	1463_DNase_treat_rep1	36	36	20361055	11553216	0.5674	0.964	0.354654	102695	29962	2198	NA	NA	NA	NA	102695	29962	2198	0.102114	0.0508671	0.404336	0.442683	0.9936
1464	Homo sapiens	GSE18927	DNase	ca	1464_DNase_treat_rep1	36	36	27527646	20661083	0.7506	0.958	0.342062	55068	27073	4131	NA	NA	NA	NA	55068	27073	4131	0.177279	0.0830757	0.381123	0.358522	1
1465	Homo sapiens	GSE18927	DNase	ca	1465_DNase_treat_rep1	36	38	38358284	31503760	0.8213	0.984	0.280919	116185	14867	180	NA	NA	NA	NA	116185	14867	180	0.108683	0.0663635	0.392058	0.432896	1
1466	Homo sapiens	GSE18927	DNase	ca	1466_DNase_treat_rep1	36	38	39557782	31790343	0.8036	0.953	0.256659	44209	10070	141	NA	NA	NA	NA	44209	10070	141	0.194542	0.0998663	0.367234	0.338358	1
1467	Homo sapiens	GSE18927	DNase	ca	1467_DNase_treat_rep1	36	36	42267340	34017713	0.8048	0.988	0.193066	67404	11204	129	NA	NA	NA	NA	67404	11204	129	0.147155	0.0751085	0.404914	0.372822	0.9996
1468	Homo sapiens	GSE18927	DNase	ca	1468_DNase_treat_rep1	36	36	32159605	25077141	0.7798	0.981	0.211589	46120	11886	231	NA	NA	NA	NA	46120	11886	231	0.193388	0.0904273	0.359776	0.356409	1
1469	Homo sapiens	GSE18927	DNase	ca	1469_DNase_treat_rep1	36	37	36413858	27928551	0.767	0.966	0.288649	53756	22878	2321	NA	NA	NA	NA	53756	22878	2321	0.178768	0.0851266	0.378235	0.357871	1
1470	Homo sapiens	GSE18927	DNase	ca	1470_DNase_treat_rep1	36	35	30878576	23975323	0.7764	0.958	0.376751	65311	27030	4057	NA	NA	NA	NA	65311	27030	4057	0.159217	0.0788651	0.39454	0.367378	1
1471	Homo sapiens	GSE18927	DNase	ca	1471_DNase_treat_rep1	36	37	42278118	34106775	0.8067	0.985	0.162652	54835	6319	15	NA	NA	NA	NA	54835	6319	15	0.169355	0.0847142	0.399218	0.346712	1
1472	Homo sapiens	GSE18927	DNase	ca	1472_DNase_treat_rep1	36	36	27637421	21057675	0.7619	0.958	0.461893	145231	52154	6076	NA	NA	NA	NA	145231	52154	6076	0.0892996	0.050619	0.411827	0.448255	0.9954
1473	Homo sapiens	GSE18927	DNase	ca	1473_DNase_treat_rep1	36	37	24710874	19671617	0.7961	0.962	0.373789	76050	25296	805	56	1,2	0.656498	0.888188	118153	45641	3693	0.11011	0.0677245	0.411583	0.410583	0.9996
1473	Homo sapiens	GSE18927	DNase	ca	1473_DNase_treat_rep2	36	30	49959621	33264075	0.6658	0.921	0.608475	109420	51553	8947	53	1,2	0.656498	0.888188	118153	45641	3693	0.11011	0.0677245	0.411583	0.410583	0.9996
1474	Homo sapiens	GSE18927	DNase	ca	1474_DNase_treat_rep1	36	38	47600989	38022669	0.7988	0.991	0.156552	57435	10961	57	NA	NA	NA	NA	57435	10961	57	0.174245	0.0966324	0.381085	0.348037	1
1475	Homo sapiens	GSE18927	DNase	ca	1475_DNase_treat_rep1	36	38	26975889	21111452	0.7826	0.968	0.314054	61829	26549	3025	NA	NA	NA	NA	61829	26549	3025	0.153709	0.0708131	0.382507	0.392971	1
1476	Homo sapiens	GSE18927	DNase	ca	1476_DNase_treat_rep1	36	29	43794860	27644517	0.6312	0.963	0.38282	115197	41349	4571	NA	NA	NA	NA	115197	41349	4571	0.104852	0.055141	0.401564	0.438443	0.9988
1477	Homo sapiens	GSE18927	DNase	ca	1477_DNase_treat_rep1	36	38	32906928	27602804	0.8388	0.982	0.285165	107255	18788	209	NA	NA	NA	NA	107255	18788	209	0.105734	0.0627239	0.396048	0.435494	0.998
1478	Homo sapiens	GSE18927	DNase	ca	1478_DNase_treat_rep1	36	30	58377414	37522974	0.6428	0.957	0.444359	159067	45810	3824	NA	NA	NA	NA	159067	45810	3824	0.0792562	0.0498937	0.406496	0.464354	0.9998
1479	Homo sapiens	GSE18927	DNase	ca	1479_DNase_treat_rep1	36	29	55300651	34655079	0.6267	0.938	0.541786	113554	52785	9345	NA	NA	NA	NA	113554	52785	9345	0.113611	0.0684082	0.41349	0.404491	1
1480	Homo sapiens	GSE18927	DNase	ca	1480_DNase_treat_rep1	36	36	27551958	20979392	0.7614	0.989	0.137386	65306	12038	114	NA	NA	NA	NA	65306	12038	114	0.158342	0.0695428	0.374513	0.397602	1
1481	Homo sapiens	GSE18927	DNase	ca	1481_DNase_treat_rep1	36	35	30471715	22789591	0.7479	0.985	0.20011	100020	25947	629	NA	NA	NA	NA	100020	25947	629	0.117508	0.0684197	0.360709	0.453363	1
1482	Homo sapiens	GSE18927	DNase	ca	1482_DNase_treat_rep1	36	30	39498176	26254180	0.6647	0.961	0.454302	122256	45916	5466	NA	NA	NA	NA	122256	45916	5466	0.101817	0.0610656	0.443665	0.393452	0.9986
1483	Homo sapiens	GSE18927	DNase	ca	1483_DNase_treat_rep1	36	38	29748117	23798706	0.8	0.97	0.286876	46903	14076	308	NA	NA	NA	NA	46903	14076	308	0.191061	0.100474	0.360084	0.348381	1
1484	Homo sapiens	GSE18927	DNase	ca	1484_DNase_treat_rep1	36	37	30217453	24403775	0.8076	0.966	0.354958	81448	27801	993	60	1,2	0.62776	0.848589	124621	49431	4654	0.105428	0.0656403	0.417373	0.411559	0.9996
1484	Homo sapiens	GSE18927	DNase	ca	1484_DNase_treat_rep2	36	30	49926838	32496663	0.6509	0.913	0.648837	119971	57251	12090	52	1,2	0.62776	0.848589	124621	49431	4654	0.105428	0.0656403	0.417373	0.411559	0.9996
1485	Homo sapiens	GSE18927	DNase	ca	1485_DNase_treat_rep1	36	37	37138006	28666755	0.7719	0.968	0.268768	49145	23473	3236	NA	NA	NA	NA	49145	23473	3236	0.18854	0.0859426	0.369659	0.355859	1
1486	Homo sapiens	GSE18927	DNase	ca	1486_DNase_treat_rep1	36	31	37921347	30418787	0.8022	0.949	0.561509	161674	66808	9610	54	1,2	0.85982	0.932827	206042	77530	10514	0.0632163	0.0399314	0.3993	0.497553	0.945
1486	Homo sapiens	GSE18927	DNase	ca	1486_DNase_treat_rep2	36	29	40377365	27063943	0.6703	0.933	0.649908	165002	67815	11927	55	1,2	0.85982	0.932827	206042	77530	10514	0.0632163	0.0399314	0.3993	0.497553	0.945
1487	Homo sapiens	GSE18927	DNase	ca	1487_DNase_treat_rep1	36	36	27542303	23151807	0.8406	0.98	0.266365	107793	26468	1981	NA	NA	NA	NA	107793	26468	1981	0.106698	0.0561197	0.379778	0.457404	0.9994
1488	Homo sapiens	GSE18927	DNase	ca	1488_DNase_treat_rep1	36	36	25363381	20240656	0.798	0.977	0.270425	94234	25719	964	NA	NA	NA	NA	94234	25719	964	0.122695	0.0625319	0.38764	0.427133	0.9988
1489	Homo sapiens	GSE18927	DNase	ca	1489_DNase_treat_rep1	36	37	45390214	37545348	0.8272	0.981	0.342517	147242	24937	755	NA	NA	NA	NA	147242	24937	755	0.0925007	0.0586676	0.405882	0.44295	1
1490	Homo sapiens	GSE18927	DNase	ca	1490_DNase_treat_rep1	36	37	29905863	24576581	0.8218	0.953	0.400636	93747	38089	3522	NA	NA	NA	NA	93747	38089	3522	0.112507	0.0563337	0.416508	0.414651	1
1491	Homo sapiens	GSE18927	DNase	ca	1491_DNase_treat_rep1	36	36	29034555	23874579	0.8223	0.961	0.404243	127128	46420	3991	NA	NA	NA	NA	127128	46420	3991	0.0891589	0.0463819	0.390834	0.473625	0.9688
1492	Homo sapiens	GSE18927	DNase	ca	1492_DNase_treat_rep1	36	36	32932304	24523370	0.7447	0.983	0.237844	114740	31323	822	NA	NA	NA	NA	114740	31323	822	0.111667	0.0674557	0.364814	0.456063	1
1493	Homo sapiens	GSE18927	DNase	ca	1493_DNase_treat_rep1	36	29	124185718	32454873	0.2613	0.954	0.377532	93328	38224	3900	NA	NA	NA	NA	93328	38224	3900	0.119962	0.0635641	0.405491	0.410983	1
NA	NA	NA	NA	NA	1494_DNase_treat_rep1	36	30	40726058	25814258	0.6339	0.957	0.375898	83317	36128	4104	NA	NA	NA	NA	83317	36128	4104	0.13402	0.0719418	0.393938	0.400101	1
NA	NA	NA	NA	NA	1495_DNase_treat_rep1	36	37	24710874	19671617	0.7961	0.962	0.335579	76145	25616	924	NA	NA	NA	NA	76145	25616	924	0.138188	0.0700472	0.386666	0.405098	1
1496	Homo sapiens	GSE18927	DNase	ca	1496_DNase_treat_rep1	36	36	35952862	27476830	0.7642	0.913	0.588952	64613	33305	7473	NA	NA	NA	NA	64613	33305	7473	0.164609	0.0843724	0.402903	0.348116	1
1497	Homo sapiens	GSE18927	DNase	ca	1497_DNase_treat_rep1	36	35	29890600	22856412	0.7647	0.987	0.163366	89945	19580	113	NA	NA	NA	NA	89945	19580	113	0.121198	0.0652106	0.352422	0.46117	1
1498	Homo sapiens	GSE18927	DNase	ca	1498_DNase_treat_rep1	36	30	41309285	27402486	0.6633	0.969	0.34584	112682	29520	2528	NA	NA	NA	NA	112682	29520	2528	0.114294	0.0659704	0.390858	0.428878	1
1499	Homo sapiens	GSE18927	DNase	ca	1499_DNase_treat_rep1	36	35	48796822	41030196	0.8408	0.982	0.30362	135400	19689	258	NA	NA	NA	NA	135400	19689	258	0.0873399	0.0437919	0.42296	0.445909	0.9896
1500	Homo sapiens	GSE18927	DNase	ca	1500_DNase_treat_rep1	36	34	25707377	19517903	0.7592	0.981	0.242937	78745	24908	730	NA	NA	NA	NA	78745	24908	730	0.148377	0.0731013	0.377673	0.400849	1
1501	Homo sapiens	GSE18927	DNase	ca	1501_DNase_treat_rep1	36	36	32513885	25368806	0.7802	0.97	0.306974	53017	16766	385	NA	NA	NA	NA	53017	16766	385	0.176793	0.0872915	0.378345	0.35757	1
1502	Homo sapiens	GSE18927	DNase	ca	1502_DNase_treat_rep1	36	37	42011410	35070674	0.8348	0.985	0.273466	118728	24615	506	NA	NA	NA	NA	118728	24615	506	0.100427	0.0559109	0.404002	0.43966	0.997
1503	Homo sapiens	GSE18927	DNase	ca	1503_DNase_treat_rep1	36	37	44452627	36817271	0.8282	0.985	0.259508	112077	16303	105	NA	NA	NA	NA	112077	16303	105	0.0969298	0.0550644	0.39781	0.450196	0.991
1504	Homo sapiens	GSE18927	DNase	ca	1504_DNase_treat_rep1	36	36	32581224	24738550	0.7593	0.986	0.187062	96415	23422	221	NA	NA	NA	NA	96415	23422	221	0.125877	0.0707598	0.354152	0.449211	1
1505	Homo sapiens	GSE18927	DNase	ca	1505_DNase_treat_rep1	36	36	22462868	17443696	0.7766	0.957	0.419257	111481	38526	3528	NA	NA	NA	NA	111481	38526	3528	0.105377	0.0547752	0.397132	0.442716	0.9974
1506	Homo sapiens	GSE18927	DNase	ca	1506_DNase_treat_rep1	36	36	30175855	25881094	0.8577	0.984	0.251751	116714	21512	994	NA	NA	NA	NA	116714	21512	994	0.0969318	0.0501247	0.383492	0.469451	0.998
1507	Homo sapiens	GSE18927	DNase	ca	1507_DNase_treat_rep1	36	30	73530067	46000685	0.6256	0.962	0.41829	139787	55857	6097	57	1,2	0.651556	0.862538	158098	54623	3664	0.0767156	0.0487925	0.452923	0.421569	0.999
1507	Homo sapiens	GSE18927	DNase	ca	1507_DNase_treat_rep2	36	30	31625703	19926393	0.6301	0.977	0.307625	98188	32676	1550	62	1,2	0.651556	0.862538	158098	54623	3664	0.0767156	0.0487925	0.452923	0.421569	0.999
1508	Homo sapiens	GSE18927	DNase	ca	1508_DNase_treat_rep1	36	36	27951867	23852717	0.8533	0.971	0.287246	95624	15119	192	NA	NA	NA	NA	95624	15119	192	0.119203	0.0688829	0.445505	0.366409	0.9952
1509	Homo sapiens	GSE18927	DNase	ca	1509_DNase_treat_rep1	36	32	42544298	30972631	0.728	0.971	0.294521	83652	30667	2401	58	1,2	0.853488	0.89481	105183	36995	2028	0.1151	0.0654709	0.408772	0.410657	0.9992
1509	Homo sapiens	GSE18927	DNase	ca	1509_DNase_treat_rep2	36	30	40726058	25814258	0.6339	0.957	0.394553	83315	36128	4104	57	1,2	0.853488	0.89481	105183	36995	2028	0.1151	0.0654709	0.408772	0.410657	0.9992
1510	Homo sapiens	GSE18927	DNase	ca	1510_DNase_treat_rep1	36	37	26806307	19866433	0.7411	0.984	0.22229	88294	19955	681	NA	NA	NA	NA	88294	19955	681	0.129949	0.0694295	0.378637	0.421984	1
1511	Homo sapiens	GSE18927	DNase	ca	1511_DNase_treat_rep1	36	29	60221308	38144406	0.6334	0.976	0.353146	151178	43287	2577	NA	NA	NA	NA	151178	43287	2577	0.0849558	0.0575949	0.43318	0.424269	0.9988
NA	NA	NA	NA	NA	1512_DNase_treat_rep1	36	29	40377365	27063943	0.6703	0.933	0.623301	165475	69076	13175	NA	NA	NA	NA	165475	69076	13175	0.0724797	0.0433318	0.391849	0.49234	0.9708
1513	Homo sapiens	GSE18927	DNase	ca	1513_DNase_treat_rep1	36	37	28540118	22733054	0.7965	0.966	0.337559	76471	33847	4602	65	NA	NA	NA	76471	33847	4602	0.125998	0.0601582	0.401443	0.412401	1
1514	Homo sapiens	GSE18927	DNase	ca	1514_DNase_treat_rep1	36	37	41937592	35256182	0.8407	0.979	0.314188	129244	31084	1121	NA	NA	NA	NA	129244	31084	1121	0.0950261	0.0504742	0.408655	0.445845	0.9896
1515	Homo sapiens	GSE18927	DNase	ca	1515_DNase_treat_rep1	36	35	23220378	19240340	0.8286	0.971	0.356458	119116	33781	1623	NA	NA	NA	NA	119116	33781	1623	0.0972053	0.0505515	0.402547	0.449696	0.9928
1516	Homo sapiens	GSE18927	DNase	ca	1516_DNase_treat_rep1	36	30	54262609	36653348	0.6755	0.941	0.507409	115204	50790	7726	NA	NA	NA	NA	115204	50790	7726	0.111264	0.069201	0.410741	0.408795	1
1517	Homo sapiens	GSE18927	DNase	ca	1517_DNase_treat_rep1	36	37	39502141	34033244	0.8616	0.988	0.2048	109137	9232	38	NA	NA	NA	NA	109137	9232	38	0.101961	0.0590808	0.384566	0.454392	0.9934
1518	Homo sapiens	GSE18927	DNase	ca	1518_DNase_treat_rep1	36	37	45285579	37208538	0.8216	0.987	0.222393	110094	15685	205	NA	NA	NA	NA	110094	15685	205	0.109652	0.0605256	0.390262	0.439561	1
1519	Homo sapiens	GSE18927	DNase	ca	1519_DNase_treat_rep1	36	36	35254220	28383412	0.8051	0.97	0.405753	156305	42591	3363	NA	NA	NA	NA	156305	42591	3363	0.0855261	0.0513784	0.401906	0.461189	0.999
1520	Homo sapiens	GSE18927	DNase	ca	1520_DNase_treat_rep1	36	39	32169273	25910382	0.8054	0.981	0.287973	101558	23189	560	NA	NA	NA	NA	101558	23189	560	0.122495	0.067608	0.396267	0.41363	0.9996
1521	Homo sapiens	GSE18927	DNase	ca	1521_DNase_treat_rep1	36	35	25499496	21861720	0.8573	0.975	0.343863	123081	31693	1309	NA	NA	NA	NA	123081	31693	1309	0.0956898	0.0472637	0.405428	0.451619	0.9898
1522	Homo sapiens	GSE18927	DNase	ca	1522_DNase_treat_rep1	36	38	40334890	34409859	0.8531	0.989	0.192035	103683	5662	10	NA	NA	NA	NA	103683	5662	10	0.114695	0.0735582	0.391603	0.420144	1
1523	Homo sapiens	GSE18927	DNase	ca	1523_DNase_treat_rep1	36	29	66894189	44035542	0.6583	0.924	0.659445	145483	59843	10066	NA	NA	NA	NA	145483	59843	10066	0.0917157	0.0616093	0.426257	0.420418	1
1524	Homo sapiens	GSE18927	DNase	ca	1524_DNase_treat_rep1	36	35	25675982	21415175	0.8341	0.986	0.235895	94853	22680	632	NA	NA	NA	NA	94853	22680	632	0.116011	0.0583798	0.391928	0.433682	0.9944
NA	NA	NA	NA	NA	1525_DNase_treat_rep1	36	36	37155420	28347342	0.7629	0.983	0.200205	62620	22567	1584	NA	NA	NA	NA	62620	22567	1584	0.15755	0.0810781	0.389795	0.371577	0.9998
1526	Homo sapiens	GSE18927	DNase	ca	1526_DNase_treat_rep1	36	37	44685526	36925662	0.8263	0.99	0.151987	94467	7069	29	NA	NA	NA	NA	94467	7069	29	0.125567	0.0651778	0.384021	0.425234	1
1527	Homo sapiens	GSE18927	DNase	ca	1527_DNase_treat_rep1	36	35	31582419	26476053	0.8383	0.99	0.215912	105515	11268	134	NA	NA	NA	NA	105515	11268	134	0.0967724	0.0463991	0.387137	0.469692	0.9918
1528	Homo sapiens	GSE18927	DNase	ca	1528_DNase_treat_rep1	36	36	37487061	29528634	0.7877	0.977	0.334648	138898	32704	1954	NA	NA	NA	NA	138898	32704	1954	0.0893857	0.0528231	0.396576	0.461215	0.9982
1529	Homo sapiens	GSE18927	DNase	ca	1529_DNase_treat_rep1	36	36	35064522	29183555	0.8323	0.992	0.143214	81281	11728	99	NA	NA	NA	NA	81281	11728	99	0.137619	0.0656691	0.374235	0.422477	1
1530	Homo sapiens	GSE18927	DNase	ca	1530_DNase_treat_rep1	36	38	33940296	25924714	0.7638	0.952	0.487974	148450	43567	4390	NA	NA	NA	NA	148450	43567	4390	0.0984662	0.0649927	0.405234	0.431308	1
1531	Homo sapiens	GSE18927	DNase	ca	1531_DNase_treat_rep1	36	28	44660982	29256817	0.6551	0.954	0.563621	184487	64274	6957	NA	NA	NA	NA	184487	64274	6957	0.0779578	0.0466565	0.421996	0.45339	0.9962
1532	Homo sapiens	GSE18927	DNase	ca	1532_DNase_treat_rep1	36	37	48445224	39897709	0.8236	0.984	0.288251	131916	32072	787	NA	NA	NA	NA	131916	32072	787	0.0958935	0.0521959	0.414115	0.437796	0.9904
1533	Homo sapiens	GSE18927	DNase	ca	1533_DNase_treat_rep1	36	38	32759489	27282580	0.8328	0.982	0.26666	100599	20501	242	NA	NA	NA	NA	100599	20501	242	0.114987	0.0596577	0.407682	0.417673	0.987
1534	Homo sapiens	GSE18927	DNase	ca	1534_DNase_treat_rep1	36	3	67930351	34722672	0.5112	0.966	0.305204	84355	34202	3501	NA	NA	NA	NA	84355	34202	3501	0.135395	0.0703508	0.392568	0.401686	1
1535	Homo sapiens	GSE18927	DNase	ca	1535_DNase_treat_rep1	36	37	35539640	28232242	0.7944	0.99	0.141038	40351	10885	125	NA	NA	NA	NA	40351	10885	125	0.211494	0.0951671	0.353226	0.340113	1
1536	Homo sapiens	GSE18927	DNase	ca	1536_DNase_treat_rep1	36	37	38031203	29941006	0.7873	0.976	0.314821	130481	29402	1630	NA	NA	NA	NA	130481	29402	1630	0.104953	0.0599305	0.406515	0.428601	1
1537	Homo sapiens	GSE18927	DNase	ca	1537_DNase_treat_rep1	36	30	64307983	38921671	0.6052	0.958	0.354874	90006	37137	3419	NA	NA	NA	NA	90006	37137	3419	0.129588	0.0694772	0.397942	0.402992	1
1538	Homo sapiens	GSE18927	DNase	ca	1538_DNase_treat_rep1	36	36	27240472	21022642	0.7717	0.983	0.247618	97566	27908	976	NA	NA	NA	NA	97566	27908	976	0.112618	0.0551139	0.404087	0.428182	0.984
1539	Homo sapiens	GSE18927	DNase	ca	1539_DNase_treat_rep1	36	36	29518680	24492224	0.8297	0.949	0.486167	158787	55511	7836	NA	NA	NA	NA	158787	55511	7836	0.0742685	0.0429027	0.393616	0.489213	0.9798
1540	Homo sapiens	GSE18927	DNase	ca	1540_DNase_treat_rep1	36	37	32731901	25740612	0.7864	0.982	0.196743	45300	12096	112	NA	NA	NA	NA	45300	12096	112	0.19536	0.0914881	0.359628	0.353524	1
1541	Homo sapiens	GSE18927	DNase	ca	1541_DNase_treat_rep1	36	35	26519497	19633361	0.7403	0.966	0.390804	124560	40847	3603	NA	NA	NA	NA	124560	40847	3603	0.100725	0.0548326	0.405284	0.439159	0.999
1542	Homo sapiens	GSE18927	DNase	ca	1542_DNase_treat_rep1	36	38	39370260	34170031	0.8679	0.984	0.294474	110567	19545	1074	NA	NA	NA	NA	110567	19545	1074	0.0947219	0.0536227	0.384425	0.46723	0.9954
1543	Homo sapiens	GSE18927	DNase	ca	1543_DNase_treat_rep1	36	36	31496351	25379721	0.8058	0.988	0.176065	73556	10194	67	NA	NA	NA	NA	73556	10194	67	0.148321	0.079326	0.374988	0.397365	0.9998
1544	Homo sapiens	GSE18927	DNase	ca	1544_DNase_treat_rep1	36	33	52403863	42853510	0.8178	0.964	0.436796	148231	36885	1676	NA	NA	NA	NA	148231	36885	1676	0.0887185	0.051379	0.415345	0.444558	0.9982
1545	Homo sapiens	GSE18927	DNase	ca	1545_DNase_treat_rep1	36	37	29809694	24829843	0.8329	0.936	0.142014	61106	4703	17	NA	NA	NA	NA	61106	4703	17	0.172244	0.115288	0.394696	0.317772	0.9998
1546	Homo sapiens	GSE18927	DNase	ca	1546_DNase_treat_rep1	36	37	32171731	24976748	0.7764	0.951	0.378965	82297	35736	4890	NA	NA	NA	NA	82297	35736	4890	0.129904	0.068315	0.397448	0.404332	1
NA	NA	NA	NA	NA	1547_DNase_treat_rep1	36	37	30217453	24403775	0.8076	0.966	0.32409	81450	27801	993	NA	NA	NA	NA	81450	27801	993	0.126542	0.0643897	0.403643	0.405425	1
1548	Homo sapiens	GSE18927	DNase	ca	1548_DNase_treat_rep1	36	36	28790543	23980571	0.8329	0.946	0.538355	164864	54572	6290	NA	NA	NA	NA	164864	54572	6290	0.0815883	0.0483365	0.410351	0.459725	0.9972
1549	Homo sapiens	GSE18927	DNase	ca	1549_DNase_treat_rep1	36	36	26509594	20183517	0.7614	0.97	0.264716	43396	19956	2020	NA	NA	NA	NA	43396	19956	2020	0.205729	0.0960668	0.360008	0.338196	1
1550	Homo sapiens	GSE18927	DNase	ca	1550_DNase_treat_rep1	36	38	42909846	36643197	0.854	0.976	0.358313	114760	17154	197	NA	NA	NA	NA	114760	17154	197	0.100902	0.0662627	0.452504	0.38033	0.9982
1551	Homo sapiens	GSE18927	DNase	ca	1551_DNase_treat_rep1	36	36	25402583	20497928	0.8069	0.958	0.431665	133697	46217	4389	NA	NA	NA	NA	133697	46217	4389	0.0851274	0.0458188	0.391312	0.477742	0.9654
1552	Homo sapiens	GSE18927	DNase	ca	1552_DNase_treat_rep1	36	36	26520930	20019855	0.7549	0.986	0.184742	85470	18810	478	NA	NA	NA	NA	85470	18810	478	0.130246	0.0612587	0.388139	0.420356	0.9998
1553	Homo sapiens	GSE18927	DNase	ca	1553_DNase_treat_rep1	36	28	62155725	35254370	0.5672	0.969	0.327203	101623	40509	3845	NA	NA	NA	NA	101623	40509	3845	0.114257	0.0637562	0.40571	0.416277	1
1554	Homo sapiens	GSE18927	DNase	ca	1554_DNase_treat_rep1	36	36	61461819	47060295	0.7657	0.979	0.247015	55316	16182	233	49	NA	NA	NA	55316	16182	233	0.182164	0.0899772	0.382783	0.345076	1
1555	Homo sapiens	GSE18927	DNase	ca	1555_DNase_treat_rep1	36	37	41649276	34532025	0.8291	0.99	0.190072	102212	7770	20	NA	NA	NA	NA	102212	7770	20	0.121808	0.0723112	0.387279	0.418602	1
1556	Homo sapiens	GSE18927	DNase	ca	1556_DNase_treat_rep1	36	37	28411913	19607284	0.6901	0.924	0.537174	68411	31344	6163	NA	NA	NA	NA	68411	31344	6163	0.150517	0.0751562	0.40115	0.373177	0.9996
1557	Homo sapiens	GSE18927	DNase	ca	1557_DNase_treat_rep1	36	30	53571908	35898272	0.6701	0.97	0.401597	155174	44025	2723	NA	NA	NA	NA	155174	44025	2723	0.0860296	0.0563818	0.448082	0.409506	0.9974
1558	Homo sapiens	GSE18927	DNase	ca	1558_DNase_treat_rep1	36	37	38839503	33711503	0.868	0.983	0.200475	99123	6995	30	NA	NA	NA	NA	99123	6995	30	0.117111	0.0625429	0.449903	0.370443	0.9968
1559	Homo sapiens	GSE18927	DNase	ca	1559_DNase_treat_rep1	36	38	37165920	30872626	0.8307	0.987	0.244995	109138	14313	155	NA	NA	NA	NA	109138	14313	155	0.116999	0.0690164	0.389213	0.424771	1
1560	Homo sapiens	GSE18927	DNase	ca	1560_DNase_treat_rep1	36	36	45690255	37878983	0.829	0.981	0.316608	136537	29661	835	NA	NA	NA	NA	136537	29661	835	0.0928765	0.0492855	0.414848	0.44299	0.9942
1561	Homo sapiens	GSE18927	DNase	ca	1561_DNase_treat_rep1	36	39	23289489	20055151	0.8611	0.97	0.370833	99821	19733	612	NA	NA	NA	NA	99821	19733	612	0.113614	0.0698565	0.428169	0.38836	0.9992
1562	Homo sapiens	GSE18927	DNase	ca	1562_DNase_treat_rep1	36	29	94771929	60794325	0.6415	0.955	0.487132	172077	67331	7780	58	NA	NA	NA	172077	67331	7780	0.0720472	0.0482331	0.458919	0.420801	1
1563	Homo sapiens	GSE18927	DNase	ca	1563_DNase_treat_rep1	36	36	34922519	27924110	0.7996	0.988	0.197871	98126	16314	287	NA	NA	NA	NA	98126	16314	287	0.116379	0.0598066	0.403404	0.420411	0.9998
1564	Homo sapiens	GSE18927	DNase	ca	1564_DNase_treat_rep1	36	38	31137113	24523207	0.7876	0.968	0.406091	134541	37164	3436	NA	NA	NA	NA	134541	37164	3436	0.100005	0.0612271	0.397017	0.441751	1
1565	Homo sapiens	GSE18927	DNase	ca	1565_DNase_treat_rep1	36	37	38774976	32116103	0.8283	0.98	0.292755	108077	23728	791	NA	NA	NA	NA	108077	23728	791	0.110641	0.0649233	0.439063	0.385373	0.9988
1566	Homo sapiens	GSE18927	DNase	ca	1566_DNase_treat_rep1	36	37	36964447	29903976	0.809	0.967	0.411067	147809	40120	3410	NA	NA	NA	NA	147809	40120	3410	0.0871681	0.0531525	0.403795	0.455885	0.9988
1567	Homo sapiens	GSE18927	DNase	ca	1567_DNase_treat_rep1	36	38	34708269	27894860	0.8037	0.93	0.159064	62095	10315	67	NA	NA	NA	NA	62095	10315	67	0.17484	0.0834784	0.355211	0.386471	1
1568	Homo sapiens	GSE18927	DNase	ca	1568_DNase_treat_rep1	36	38	40849283	33832405	0.8282	0.988	0.232302	97994	11942	64	NA	NA	NA	NA	97994	11942	64	0.1239	0.0809897	0.379777	0.415334	1
1569	Homo sapiens	GSE18927	DNase	ca	1569_DNase_treat_rep1	36	37	44359883	37527013	0.846	0.98	0.35221	132652	27063	556	NA	NA	NA	NA	132652	27063	556	0.0900643	0.0518511	0.411331	0.446753	0.9948
1570	Homo sapiens	GSE18927	DNase	ca	1570_DNase_treat_rep1	36	37	43290746	34904991	0.8063	0.979	0.255615	48356	12268	93	54	NA	NA	NA	48356	12268	93	0.194988	0.0977838	0.362158	0.34507	1
1571	Homo sapiens	GSE18927	DNase	ca	1571_DNase_treat_rep1	36	37	36283189	28871281	0.7957	0.949	0.453384	91494	41843	6863	58	NA	NA	NA	91494	41843	6863	0.118563	0.0585211	0.409308	0.413608	1
1572	Homo sapiens	GSE18927	DNase	ca	1572_DNase_treat_rep1	36	3	48685816	30075057	0.6177	0.976	0.294213	117775	40756	2250	62	NA	NA	NA	117775	40756	2250	0.0884218	0.04821	0.446095	0.417273	1
NA	NA	NA	NA	NA	1573_DNase_treat_rep1	36	30	42490601	26838249	0.6316	0.977	0.277848	108890	37185	1831	61	NA	NA	NA	108890	37185	1831	0.0964673	0.0522508	0.436934	0.414348	1
1574	Homo sapiens	GSE18927	DNase	ca	1574_DNase_treat_rep1	36	37	43216304	35842757	0.8294	0.987	0.241044	115006	14677	86	61	NA	NA	NA	115006	14677	86	0.110386	0.0603758	0.408261	0.420977	0.9976
1575	Homo sapiens	GSE18927	DNase	ca	1575_DNase_treat_rep1	36	38	34971902	30008293	0.8581	0.979	0.310581	120428	14035	72	115	NA	NA	NA	120428	14035	72	0.0932032	0.0603157	0.40732	0.439161	0.996
1576	Homo sapiens	GSE18927	DNase	ca	1576_DNase_treat_rep1	36	37	42720161	36073875	0.8444	0.968	0.463137	135197	39577	3137	65	NA	NA	NA	135197	39577	3137	0.0924773	0.0601369	0.448614	0.398772	0.9974
1577	Homo sapiens	GSE18927	DNase	ca	1577_DNase_treat_rep1	36	36	28395486	20381347	0.7178	0.956	0.369394	56878	27414	4417	48	NA	NA	NA	56878	27414	4417	0.180773	0.0855543	0.38503	0.348643	1
1578	Homo sapiens	GSE18927	DNase	ca	1578_DNase_treat_rep1	36	37	45951458	36747103	0.7997	0.981	0.25466	50899	11439	78	57	NA	NA	NA	50899	11439	78	0.18659	0.0967094	0.375836	0.340864	1
1579	Homo sapiens	GSE18927	DNase	ca	1579_DNase_treat_rep1	36	38	26939006	20367234	0.756	0.989	0.13643	47806	11732	70	49	NA	NA	NA	47806	11732	70	0.213628	0.102832	0.329644	0.353895	1
1580	Homo sapiens	GSE18927	DNase	ca	1580_DNase_treat_rep1	36	36	29989232	23842004	0.795	0.988	0.159059	39336	9625	65	54	NA	NA	NA	39336	9625	65	0.221016	0.0980482	0.34852	0.332416	1
1581	Homo sapiens	GSE18927	DNase	ca	1581_DNase_treat_rep1	36	36	35823642	29562845	0.8252	0.989	0.218356	100878	20917	234	63	NA	NA	NA	100878	20917	234	0.118175	0.0586262	0.403854	0.419344	0.995
1582	Homo sapiens	GSE18927	DNase	ca	1582_DNase_treat_rep1	36	35	34894982	28967485	0.8301	0.988	0.248087	123395	21708	457	58	NA	NA	NA	123395	21708	457	0.0938166	0.0471151	0.39181	0.467259	0.9976
1583	Homo sapiens	GSE18927	DNase	ca	1583_DNase_treat_rep1	36	37	36167513	28889731	0.7988	0.967	0.458474	180216	49795	4213	54	NA	NA	NA	180216	49795	4213	0.0845129	0.0536553	0.412312	0.44952	1
1584	Homo sapiens	GSE18927	DNase	ca	1584_DNase_treat_rep1	36	38	45926871	38159836	0.8309	0.977	0.354235	127435	26860	704	66	NA	NA	NA	127435	26860	704	0.0958573	0.0572176	0.410793	0.436132	0.9982
1585	Homo sapiens	GSE18927	DNase	ca	1585_DNase_treat_rep1	36	36	42459175	35838044	0.8441	0.99	0.165426	112987	5593	17	116	NA	NA	NA	112987	5593	17	0.113432	0.0505823	0.39659	0.439396	1
1586	Homo sapiens	GSE18927	DNase	ca	1586_DNase_treat_rep1	36	37	33382372	27376674	0.8201	0.987	0.233672	104814	11038	115	76	NA	NA	NA	104814	11038	115	0.115851	0.0674827	0.387166	0.4295	1
1587	Homo sapiens	GSE18927	DNase	ca	1587_DNase_treat_rep1	36	36	27170392	20634357	0.7594	0.976	0.329797	124879	31710	1782	52	NA	NA	NA	124879	31710	1782	0.0942896	0.0509907	0.393119	0.461601	0.9964
1588	Homo sapiens	GSE18927	DNase	ca	1588_DNase_treat_rep1	36	36	52937865	40105978	0.7576	0.966	0.432723	169324	52207	4001	50	NA	NA	NA	169324	52207	4001	0.0810514	0.0474218	0.41925	0.452277	0.9916
1589	Homo sapiens	GSE18927	DNase	ca	1589_DNase_treat_rep1	36	37	28083061	21906745	0.7801	0.98	0.310222	114819	34333	985	55	NA	NA	NA	114819	34333	985	0.107309	0.056443	0.409314	0.426934	0.9886
1590	Homo sapiens	GSE18927	DNase	ca	1590_DNase_treat_rep1	36	37	36812989	29216234	0.7936	0.978	0.334741	140570	32024	1663	57	NA	NA	NA	140570	32024	1663	0.0941377	0.0576117	0.399858	0.448393	1
1591	Homo sapiens	GSE18927	DNase	ca	1591_DNase_treat_rep1	36	37	37357732	27210153	0.7284	0.919	0.525443	61373	29424	5821	56	NA	NA	NA	61373	29424	5821	0.167531	0.0900222	0.382325	0.360121	1
1592	Homo sapiens	GSE18927	DNase	ca	1592_DNase_treat_rep1	36	38	36357859	27209282	0.7484	0.914	0.551594	58025	30826	6948	53	NA	NA	NA	58025	30826	6948	0.17798	0.0944165	0.383187	0.344416	1
163	Homo sapiens	GSE21026	CREBBP	cr	163_CREBBP_treat_rep1	32	24	5498759	3956854	0.7196	0.952	0.00545006	1185	95	3	282	NA	NA	NA	1185	95	3	0.0679862	0.035284	0.344234	0.552496	0.996624
1665	Homo sapiens	GSE31363	FOS	tf	1665_FOS_treat_rep1	36	37	54237091	41882893	0.7722	0.993	0.028633	15630	3395	375	107	NA	NA	NA	15630	3395	375	0.0475825	0.032789	0.433493	0.486135	0.999
1665	Homo sapiens	GSE31363	FOS	tf	1665_FOS_control_rep1	36	35	60333580	47570220	0.7885	0.994	0.003989	NA	NA	NA	NA	NA	NA	NA	15630	3395	375	0.0475825	0.032789	0.433493	0.486135	0.999
1666	Homo sapiens	GSE31363	GATA2	tf	1666_GATA2_treat_rep1	36	37	58125323	46014850	0.7916	0.992	0.0227455	10631	1024	25	240	NA	NA	NA	10631	1024	25	0.0484478	0.0290687	0.4508	0.471684	0.9786
1666	Homo sapiens	GSE31363	GATA2	tf	1666_GATA2_control_rep1	36	37	32881109	24919344	0.7579	0.976	0.00283925	NA	NA	NA	NA	NA	NA	NA	10631	1024	25	0.0484478	0.0290687	0.4508	0.471684	0.9786
1667	Homo sapiens	GSE31363	HDAC8	cr	1667_HDAC8_treat_rep1	36	37	53421011	41776468	0.782	0.992	0.00026675	112	13	1	202	NA	NA	NA	112	13	1	0.0720721	0.027027	0.387387	0.513514	0.866071
1667	Homo sapiens	GSE31363	HDAC8	cr	1667_HDAC8_control_rep1	36	37	32547435	24982984	0.7676	0.983	3.2e-05	NA	NA	NA	NA	NA	NA	NA	112	13	1	0.0720721	0.027027	0.387387	0.513514	0.866071
1668	Homo sapiens	GSE31363	JUNB	tf	1668_JUNB_treat_rep1	36	34	39985418	32024191	0.8009	0.95	0.0385417	12761	3665	547	162	NA	NA	NA	12761	3665	547	0.0918071	0.049706	0.40196	0.456527	0.9992
1668	Homo sapiens	GSE31363	JUNB	tf	1668_JUNB_control_rep1	36	37	18947790	15178074	0.801	0.986	0.0041695	NA	NA	NA	NA	NA	NA	NA	12761	3665	547	0.0918071	0.049706	0.40196	0.456527	0.9992
1669	Homo sapiens	GSE31363	JUND	tf	1669_JUND_treat_rep1	36	35	69000767	55608096	0.8059	0.992	0.0840365	30809	2867	114	115	NA	NA	NA	30809	2867	114	0.0699909	0.0401247	0.416602	0.473283	0.9966
1669	Homo sapiens	GSE31363	JUND	tf	1669_JUND_control_rep1	36	38	41797276	32438972	0.7761	0.992	0.015515	NA	NA	NA	NA	NA	NA	NA	30809	2867	114	0.0699909	0.0401247	0.416602	0.473283	0.9966
1670	Homo sapiens	GSE31363	NR4A1	tf	1670_NR4A1_treat_rep1	36	39	49137116	38506381	0.7837	0.996	0.00017225	73	10	0	36	NA	NA	NA	73	10	0	0.0422535	0.0140845	0.323944	0.619718	0.849315
1670	Homo sapiens	GSE31363	NR4A1	tf	1670_NR4A1_control_rep1	36	39	29022091	22558816	0.7773	0.994	2.675e-05	NA	NA	NA	NA	NA	NA	NA	73	10	0	0.0422535	0.0140845	0.323944	0.619718	0.849315
1716	Homo sapiens	GSE25836	PPARG	tf	1716_PPARG_treat_rep1	40	35	27759755	19028014	0.6855	0.93	0.0041285	1051	233	7	77	1,2	0.181712	0.337625	1852	423	12	0.0335498	0.0254329	0.42316	0.517857	0.859071
1716	Homo sapiens	GSE25836	PPARG	tf	1716_PPARG_treat_rep2	38	33	27515891	17720291	0.644	0.605	0.0073825	5151	981	41	107	1,2	0.181712	0.337625	1852	423	12	0.0335498	0.0254329	0.42316	0.517857	0.859071
1716	Homo sapiens	GSE25836	PPARG	tf	1716_PPARG_control_rep1	38	33	27578904	22881226	0.8297	0.816	0.0002845	NA	NA	NA	NA	1,2	0.181712	0.337625	1852	423	12	0.0335498	0.0254329	0.42316	0.517857	0.859071
1717	Homo sapiens	GSE25836	FOXA2	tf	1717_FOXA2_treat_rep1	32	26	7118430	3472719	0.4878	0.898	0.00134554	203	63	2	295	1,2	0.449153	0.306199	461	166	3	0.0478261	0.023913	0.482609	0.445652	0.900217
1717	Homo sapiens	GSE25836	FOXA2	tf	1717_FOXA2_treat_rep2	32	26	7212298	3509986	0.4867	0.899	0.00136123	236	65	2	295	1,2	0.449153	0.306199	461	166	3	0.0478261	0.023913	0.482609	0.445652	0.900217
1717	Homo sapiens	GSE25836	FOXA2	tf	1717_FOXA2_control_rep1	32	26	3629255	2565792	0.707	0.97	1.87382e-05	NA	NA	NA	NA	1,2	0.449153	0.306199	461	166	3	0.0478261	0.023913	0.482609	0.445652	0.900217
1717	Homo sapiens	GSE25836	FOXA2	tf	1717_FOXA2_control_rep2	32	26	3804792	2700035	0.7096	0.971	1.70642e-05	NA	NA	NA	NA	1,2	0.449153	0.306199	461	166	3	0.0478261	0.023913	0.482609	0.445652	0.900217
1718	Homo sapiens	GSE25836	FOXA2	tf	1718_FOXA2_treat_rep1	36	30	8301767	6273087	0.7556	0.883	0.0004615	661	300	10	103	1,2	0.0151286	0.212708	101	47	0	0.029703	0.019802	0.485149	0.465347	1
1718	Homo sapiens	GSE25836	FOXA2	tf	1718_FOXA2_treat_rep2	36	30	8342177	6445972	0.7727	0.931	0.00019075	10	6	0	77	1,2	0.0151286	0.212708	101	47	0	0.029703	0.019802	0.485149	0.465347	1
1718	Homo sapiens	GSE25836	FOXA2	tf	1718_FOXA2_control_rep1	36	28	6071180	4745516	0.7816	0.993	3.5e-06	NA	NA	NA	NA	1,2	0.0151286	0.212708	101	47	0	0.029703	0.019802	0.485149	0.465347	1
1824	Homo sapiens	GSE19465	H3K9ac	hm	1824_H3K9ac_treat_rep1	36	9	31556718	30746239	0.9743	1	0.346339	74568	20294	7208	240	NA	NA	NA	74568	20294	7208	0.120212	0.0599185	0.493858	0.326011	0.9998
1824	Homo sapiens	GSE19465	H3K9ac	hm	1824_H3K9ac_control_rep1	36	9	30475621	29635255	0.9724	1	0.0268602	NA	NA	NA	NA	NA	NA	NA	74568	20294	7208	0.120212	0.0599185	0.493858	0.326011	0.9998
1825	Homo sapiens	GSE19465	H3K9ac	hm	1825_H3K9ac_treat_rep1	36	9	32391952	31394171	0.9692	1	0.105995	49229	11824	2096	224	NA	NA	NA	49229	11824	2096	0.192446	0.107215	0.517016	0.183324	0.9972
1825	Homo sapiens	GSE19465	H3K9ac	hm	1825_H3K9ac_control_rep3	36	9	35371497	34331496	0.9706	1	0.00843975	NA	NA	NA	NA	NA	NA	NA	49229	11824	2096	0.192446	0.107215	0.517016	0.183324	0.9972
1825	Homo sapiens	GSE19465	H3K9ac	hm	1825_H3K9ac_control_rep1	36	9	35000204	33911234	0.9689	1	0.0101515	NA	NA	NA	NA	NA	NA	NA	49229	11824	2096	0.192446	0.107215	0.517016	0.183324	0.9972
1825	Homo sapiens	GSE19465	H3K9ac	hm	1825_H3K9ac_control_rep2	36	9	33991432	32932130	0.9688	1	0.0094595	NA	NA	NA	NA	NA	NA	NA	49229	11824	2096	0.192446	0.107215	0.517016	0.183324	0.9972
1826	Homo sapiens	GSE19465	H3K9ac	hm	1826_H3K9ac_treat_rep1	36	9	24281198	23564491	0.9705	1	0.118911	52974	10844	1727	247	NA	NA	NA	52974	10844	1727	0.166198	0.0976568	0.534488	0.201658	0.9984
1826	Homo sapiens	GSE19465	H3K9ac	hm	1826_H3K9ac_control_rep1	36	9	35000204	33911234	0.9689	1	0.0102903	NA	NA	NA	NA	NA	NA	NA	52974	10844	1727	0.166198	0.0976568	0.534488	0.201658	0.9984
1826	Homo sapiens	GSE19465	H3K9ac	hm	1826_H3K9ac_control_rep2	36	9	33991432	32932130	0.9688	1	0.009492	NA	NA	NA	NA	NA	NA	NA	52974	10844	1727	0.166198	0.0976568	0.534488	0.201658	0.9984
1826	Homo sapiens	GSE19465	H3K9ac	hm	1826_H3K9ac_control_rep3	36	9	35371497	34331496	0.9706	1	0.0088735	NA	NA	NA	NA	NA	NA	NA	52974	10844	1727	0.166198	0.0976568	0.534488	0.201658	0.9984
1827	Homo sapiens	GSE19465	H3K9ac	hm	1827_H3K9ac_treat_rep1	36	9	28744752	27843311	0.9686	1	0.151296	62025	15071	4567	225	NA	NA	NA	62025	15071	4567	0.160364	0.101427	0.523825	0.214384	0.9982
1827	Homo sapiens	GSE19465	H3K9ac	hm	1827_H3K9ac_control_rep1	36	9	35000204	33911234	0.9689	1	0.0128463	NA	NA	NA	NA	NA	NA	NA	62025	15071	4567	0.160364	0.101427	0.523825	0.214384	0.9982
1827	Homo sapiens	GSE19465	H3K9ac	hm	1827_H3K9ac_control_rep2	36	9	33991432	32932130	0.9688	1	0.01183	NA	NA	NA	NA	NA	NA	NA	62025	15071	4567	0.160364	0.101427	0.523825	0.214384	0.9982
1827	Homo sapiens	GSE19465	H3K9ac	hm	1827_H3K9ac_control_rep3	36	9	35371497	34331496	0.9706	1	0.0105865	NA	NA	NA	NA	NA	NA	NA	62025	15071	4567	0.160364	0.101427	0.523825	0.214384	0.9982
1828	Homo sapiens	GSE19465	H3K9ac	hm	1828_H3K9ac_treat_rep1	36	9	23454952	22721292	0.9687	1	0.0965635	38132	10609	1766	237	NA	NA	NA	38132	10609	1766	0.223624	0.121321	0.492157	0.162898	0.9986
1828	Homo sapiens	GSE19465	H3K9ac	hm	1828_H3K9ac_control_rep1	36	9	35000204	33911234	0.9689	1	0.0075205	NA	NA	NA	NA	NA	NA	NA	38132	10609	1766	0.223624	0.121321	0.492157	0.162898	0.9986
1828	Homo sapiens	GSE19465	H3K9ac	hm	1828_H3K9ac_control_rep2	36	9	33991432	32932130	0.9688	1	0.0068335	NA	NA	NA	NA	NA	NA	NA	38132	10609	1766	0.223624	0.121321	0.492157	0.162898	0.9986
1828	Homo sapiens	GSE19465	H3K9ac	hm	1828_H3K9ac_control_rep3	36	9	35371497	34331496	0.9706	1	0.0060145	NA	NA	NA	NA	NA	NA	NA	38132	10609	1766	0.223624	0.121321	0.492157	0.162898	0.9986
1829	Homo sapiens	GSE19465	H3K9ac	hm	1829_H3K9ac_treat_rep1	36	9	18258462	17763507	0.9729	1	0.343409	60647	17815	6172	254	NA	NA	NA	60647	17815	6172	0.138457	0.071001	0.508319	0.282223	0.9994
1829	Homo sapiens	GSE19465	H3K9ac	hm	1829_H3K9ac_control_rep1	36	9	37412937	36337012	0.9712	1	0.0245005	NA	NA	NA	NA	NA	NA	NA	60647	17815	6172	0.138457	0.071001	0.508319	0.282223	0.9994
1830	Homo sapiens	GSE19465	H3K9ac	hm	1830_H3K9ac_treat_rep1	36	9	21761485	21141032	0.9715	1	0.288309	55443	16082	5323	245	NA	NA	NA	55443	16082	5323	0.146096	0.0820122	0.501236	0.270656	0.999
1830	Homo sapiens	GSE19465	H3K9ac	hm	1830_H3K9ac_control_rep1	36	9	37412937	36337012	0.9712	1	0.022805	NA	NA	NA	NA	NA	NA	NA	55443	16082	5323	0.146096	0.0820122	0.501236	0.270656	0.999
1831	Homo sapiens	GSE19465	H3K9ac	hm	1831_H3K9ac_treat_rep1	36	9	24036298	23374895	0.9725	1	0.308524	56617	17646	7512	211	NA	NA	NA	56617	17646	7512	0.147573	0.100343	0.478027	0.274057	1
1831	Homo sapiens	GSE19465	H3K9ac	hm	1831_H3K9ac_control_rep1	36	9	36416457	35361764	0.971	1	0.0226907	NA	NA	NA	NA	NA	NA	NA	56617	17646	7512	0.147573	0.100343	0.478027	0.274057	1
1832	Homo sapiens	GSE19465	H3K9ac	hm	1832_H3K9ac_treat_rep1	36	9	29897657	28982860	0.9694	1	0.0487802	23206	2729	140	219	NA	NA	NA	23206	2729	140	0.237449	0.141392	0.479638	0.141521	0.9948
1832	Homo sapiens	GSE19465	H3K9ac	hm	1832_H3K9ac_control_rep1	36	9	36416457	35361764	0.971	1	0.006334	NA	NA	NA	NA	NA	NA	NA	23206	2729	140	0.237449	0.141392	0.479638	0.141521	0.9948
1833	Homo sapiens	GSE19465	H3K9ac	hm	1833_H3K9ac_treat_rep1	36	9	29027563	28156937	0.97	1	0.120717	68536	12176	445	222	NA	NA	NA	68536	12176	445	0.180256	0.0934691	0.516123	0.210152	0.9982
1833	Homo sapiens	GSE19465	H3K9ac	hm	1833_H3K9ac_control_rep1	36	9	32718094	31725187	0.9697	1	0.0109935	NA	NA	NA	NA	NA	NA	NA	68536	12176	445	0.180256	0.0934691	0.516123	0.210152	0.9982
1834	Homo sapiens	GSE19465	H3K9ac	hm	1834_H3K9ac_treat_rep1	36	9	32802144	31770413	0.9685	1	0.157847	88837	16219	2253	211	NA	NA	NA	88837	16219	2253	0.146651	0.0996882	0.531682	0.22198	0.9984
1834	Homo sapiens	GSE19465	H3K9ac	hm	1834_H3K9ac_control_rep1	36	9	35971422	34932277	0.9711	1	0.013712	NA	NA	NA	NA	NA	NA	NA	88837	16219	2253	0.146651	0.0996882	0.531682	0.22198	0.9984
1835	Homo sapiens	GSE16368	H3K9ac	hm	1835_H3K9ac_treat_rep1	36	9	30097836	26414710	0.8776	1	0.069693	24882	4029	5	166	NA	NA	NA	24882	4029	5	0.278629	0.174444	0.444913	0.102014	0.9896
1835	Homo sapiens	GSE16368	H3K9ac	hm	1835_H3K9ac_control_rep1	36	9	9551310	8807889	0.9222	1	0.00103075	NA	NA	NA	NA	NA	NA	NA	24882	4029	5	0.278629	0.174444	0.444913	0.102014	0.9896
1836	Homo sapiens	GSE19465	H3K9ac	hm	1836_H3K9ac_treat_rep1	36	9	32371822	31346205	0.9683	1	0.149043	76186	16024	2104	206	NA	NA	NA	76186	16024	2104	0.163114	0.104626	0.511656	0.220605	0.9986
1836	Homo sapiens	GSE19465	H3K9ac	hm	1836_H3K9ac_control_rep1	36	9	34233674	33219078	0.9704	1	0.0132862	NA	NA	NA	NA	NA	NA	NA	76186	16024	2104	0.163114	0.104626	0.511656	0.220605	0.9986
1837	Homo sapiens	GSE19465	H3K9ac	hm	1837_H3K9ac_treat_rep1	36	9	27908082	27023869	0.9683	1	0.13777	67291	14739	1494	217	NA	NA	NA	67291	14739	1494	0.177527	0.112541	0.500513	0.209419	0.9978
1837	Homo sapiens	GSE19465	H3K9ac	hm	1837_H3K9ac_control_rep1	36	9	27992916	27148435	0.9698	1	0.0118815	NA	NA	NA	NA	NA	NA	NA	67291	14739	1494	0.177527	0.112541	0.500513	0.209419	0.9978
1838	Homo sapiens	GSE19465	H3K9ac	hm	1838_H3K9ac_treat_rep1	36	9	34598665	33554923	0.9698	1	0.134171	78206	13238	917	200	NA	NA	NA	78206	13238	917	0.158287	0.0966678	0.522863	0.222182	0.997
1838	Homo sapiens	GSE19465	H3K9ac	hm	1838_H3K9ac_control_rep1	36	9	35169439	34150853	0.971	1	0.0143482	NA	NA	NA	NA	NA	NA	NA	78206	13238	917	0.158287	0.0966678	0.522863	0.222182	0.997
1839	Homo sapiens	GSE16368	H3K9ac	hm	1839_H3K9ac_treat_rep1	36	9	14855158	13418165	0.9033	1	0.0237275	19859	553	10	198	NA	NA	NA	19859	553	10	0.14613	0.115263	0.557027	0.18158	0.841
1839	Homo sapiens	GSE16368	H3K9ac	hm	1839_H3K9ac_control_rep1	36	9	24233986	21612467	0.8918	1	0.00142325	NA	NA	NA	NA	NA	NA	NA	19859	553	10	0.14613	0.115263	0.557027	0.18158	0.841
1840	Homo sapiens	GSE16368	H3K9ac	hm	1840_H3K9ac_treat_rep1	36	9	5202564	4523184	0.8694	1	0.042813	7767	88	4	304	NA	NA	NA	7767	88	4	0.267947	0.257121	0.377368	0.0975641	0.9738
1841	Homo sapiens	GSE16368	H3K9ac	hm	1841_H3K9ac_treat_rep1	36	9	3180963	2810802	0.8836	1	0.0596463	12361	1420	19	NA	NA	NA	NA	12361	1420	19	0.230483	0.166491	0.456516	0.146509	0.964
1841	Homo sapiens	GSE16368	H3K9ac	hm	1841_H3K9ac_control_rep1	36	9	27638201	24528178	0.8875	1	0.00246825	NA	NA	NA	NA	NA	NA	NA	12361	1420	19	0.230483	0.166491	0.456516	0.146509	0.964
1842	Homo sapiens	GSE19465	H3K9ac	hm	1842_H3K9ac_treat_rep1	36	9	29050426	28224749	0.9716	1	0.309599	57902	17321	8292	249	NA	NA	NA	57902	17321	8292	0.164384	0.091691	0.528937	0.214988	0.9982
1842	Homo sapiens	GSE19465	H3K9ac	hm	1842_H3K9ac_control_rep1	36	9	33141896	32106952	0.9688	1	0.0215875	NA	NA	NA	NA	NA	NA	NA	57902	17321	8292	0.164384	0.091691	0.528937	0.214988	0.9982
1843	Homo sapiens	GSE19465	H3K9ac	hm	1843_H3K9ac_treat_rep1	36	9	30531110	29700257	0.9728	1	0.211685	56811	14316	4657	222	NA	NA	NA	56811	14316	4657	0.167397	0.087395	0.508088	0.23712	0.9984
1843	Homo sapiens	GSE19465	H3K9ac	hm	1843_H3K9ac_control_rep1	36	9	33014396	31989646	0.969	1	0.0186417	NA	NA	NA	NA	NA	NA	NA	56811	14316	4657	0.167397	0.087395	0.508088	0.23712	0.9984
1844	Homo sapiens	GSE19465	H3K9ac	hm	1844_H3K9ac_treat_rep1	36	9	11244165	10858996	0.9657	1	0.14911	36444	12304	2025	208	NA	NA	NA	36444	12304	2025	0.251564	0.167572	0.426737	0.154127	0.9976
1844	Homo sapiens	GSE19465	H3K9ac	hm	1844_H3K9ac_control_rep1	36	9	17628171	17111043	0.9707	1	0.00841425	NA	NA	NA	NA	NA	NA	NA	36444	12304	2025	0.251564	0.167572	0.426737	0.154127	0.9976
1845	Homo sapiens	GSE19465	H3K9ac	hm	1845_H3K9ac_treat_rep1	36	9	31390677	30399922	0.9684	1	0.0954963	46708	10720	556	208	NA	NA	NA	46708	10720	556	0.225769	0.12071	0.465433	0.188087	0.9972
1845	Homo sapiens	GSE19465	H3K9ac	hm	1845_H3K9ac_control_rep1	36	9	34016541	33026196	0.9709	1	0.00841675	NA	NA	NA	NA	NA	NA	NA	46708	10720	556	0.225769	0.12071	0.465433	0.188087	0.9972
1849	Homo sapiens	GSE16368	H3K9ac	hm	1849_H3K9ac_treat_rep1	50	25	11563776	4983233	0.4309	0.991	0.092547	17902	5032	412	NA	NA	NA	NA	17902	5032	412	0.244889	0.255223	0.422076	0.0778125	0.9876
1849	Homo sapiens	GSE16368	H3K9ac	hm	1849_H3K9ac_control_rep1	51	2	37716951	14194365	0.3763	0.995	0.0041075	NA	NA	NA	NA	NA	NA	NA	17902	5032	412	0.244889	0.255223	0.422076	0.0778125	0.9876
1851	Homo sapiens	GSE16256	H3K9ac	hm	1851_H3K9ac_treat_rep1	36	30	19964823	11760551	0.5891	0.992	0.0622617	19119	5505	868	NA	NA	NA	NA	19119	5505	868	0.287433	0.207283	0.395103	0.110181	0.9904
1851	Homo sapiens	GSE16256	H3K9ac	hm	1851_H3K9ac_control_rep1	51	2	37716951	14194365	0.3763	0.995	0.00407025	NA	NA	NA	NA	NA	NA	NA	19119	5505	868	0.287433	0.207283	0.395103	0.110181	0.9904
1852	Homo sapiens	GSE17312	H3K9ac	hm	1852_H3K9ac_treat_rep1	36	28	17622144	12546596	0.712	0.991	0.0690782	15041	2325	29	NA	NA	NA	NA	15041	2325	29	0.247615	0.244747	0.392769	0.114869	0.9906
1853	Homo sapiens	GSE16256	H3K9ac	hm	1853_H3K9ac_treat_rep1	36	31	18648469	13515753	0.7248	0.993	0.0807225	13114	4104	469	NA	NA	NA	NA	13114	4104	469	0.286761	0.194964	0.453567	0.0647081	0.9812
1853	Homo sapiens	GSE16256	H3K9ac	hm	1853_H3K9ac_control_rep1	36	38	8835494	6122072	0.6929	0.983	0.0031805	NA	NA	NA	NA	NA	NA	NA	13114	4104	469	0.286761	0.194964	0.453567	0.0647081	0.9812
1854	Homo sapiens	GSE16256	H3K9ac	hm	1854_H3K9ac_treat_rep1	36	33	35055488	24473261	0.6981	0.992	0.112724	26679	10779	2871	NA	NA	NA	NA	26679	10779	2871	0.280783	0.175906	0.411372	0.131939	0.9872
1854	Homo sapiens	GSE16256	H3K9ac	hm	1854_H3K9ac_control_rep1	30	2	56384154	18462719	0.3274	0.976	0.00550475	NA	NA	NA	NA	NA	NA	NA	26679	10779	2871	0.280783	0.175906	0.411372	0.131939	0.9872
1855	Homo sapiens	GSE16256	H3K9ac	hm	1855_H3K9ac_treat_rep1	32	21	33363869	10405484	0.3119	0.955	0.00342675	2317	250	2	NA	NA	NA	NA	2317	250	2	0.265652	0.261739	0.418261	0.0543478	0.949935
1855	Homo sapiens	GSE16256	H3K9ac	hm	1855_H3K9ac_control_rep1	36	2	60886494	26209160	0.4305	0.998	0.00019325	NA	NA	NA	NA	NA	NA	NA	2317	250	2	0.265652	0.261739	0.418261	0.0543478	0.949935
1856	Homo sapiens	GSE19465	H3K9ac	hm	1856_H3K9ac_treat_rep1	36	32	34644056	27653323	0.7982	0.985	0.0576012	26004	592	4	NA	NA	NA	NA	26004	592	4	0.24539	0.0892678	0.459378	0.205964	0.9888
1860	Homo sapiens	GSE19465	H3K9ac	hm	1860_H3K9ac_treat_rep1	36	33	26437338	20381491	0.7709	0.98	0.0814712	20551	3823	164	188	NA	NA	NA	20551	3823	164	0.24622	0.229148	0.352258	0.172373	0.993
1861	Homo sapiens	GSE17312	H3K9ac	hm	1861_H3K9ac_treat_rep1	36	35	37599099	25856388	0.6877	0.967	0.327258	60205	20001	8131	NA	NA	NA	NA	60205	20001	8131	0.169756	0.11728	0.391624	0.32134	0.9874
1861	Homo sapiens	GSE17312	H3K9ac	hm	1861_H3K9ac_control_rep1	36	33	39403529	30645485	0.7777	0.996	0.0243	NA	NA	NA	NA	NA	NA	NA	60205	20001	8131	0.169756	0.11728	0.391624	0.32134	0.9874
1861	Homo sapiens	GSE17312	H3K9ac	hm	1861_H3K9ac_control_rep2	36	33	38701565	30728469	0.794	0.995	0.0206582	NA	NA	NA	NA	NA	NA	NA	60205	20001	8131	0.169756	0.11728	0.391624	0.32134	0.9874
1862	Homo sapiens	GSE19465	H3K9ac	hm	1862_H3K9ac_treat_rep1	36	34	28716956	22813379	0.7944	0.972	0.0986657	28402	3132	55	NA	NA	NA	NA	28402	3132	55	0.223053	0.191495	0.357745	0.227707	0.993
1863	Homo sapiens	GSE16256	H3K9ac	hm	1863_H3K9ac_treat_rep1	36	26	21889816	11822275	0.5401	0.975	0.284004	33037	6496	287	144	NA	NA	NA	33037	6496	287	0.234283	0.142295	0.453582	0.16984	0.9906
1863	Homo sapiens	GSE16256	H3K9ac	hm	1863_H3K9ac_control_rep1	36	28	27157958	8179172	0.3012	0.984	0.0310678	NA	NA	NA	NA	NA	NA	NA	33037	6496	287	0.234283	0.142295	0.453582	0.16984	0.9906
1864	Homo sapiens	GSE16256	H3K9ac	hm	1864_H3K9ac_treat_rep1	36	28	20481380	11745753	0.5735	0.983	0.294947	27825	4134	101	NA	NA	NA	NA	27825	4134	101	0.235795	0.148823	0.470836	0.144546	0.986
1864	Homo sapiens	GSE16256	H3K9ac	hm	1864_H3K9ac_control_rep1	36	29	12073124	4422534	0.3663	0.984	0.024174	NA	NA	NA	NA	NA	NA	NA	27825	4134	101	0.235795	0.148823	0.470836	0.144546	0.986
1865	Homo sapiens	GSE19465	H3K9ac	hm	1865_H3K9ac_treat_rep1	36	33	29047781	21778474	0.7497	0.96	0.0381997	16152	3534	211	NA	NA	NA	NA	16152	3534	211	0.281637	0.166233	0.431402	0.120728	0.9618
1865	Homo sapiens	GSE19465	H3K9ac	hm	1865_H3K9ac_control_rep1	36	31	16323173	13002412	0.7966	0.981	0.00148025	NA	NA	NA	NA	NA	NA	NA	16152	3534	211	0.281637	0.166233	0.431402	0.120728	0.9618
1866	Homo sapiens	GSE19465	H3K9ac	hm	1866_H3K9ac_treat_rep1	36	33	14049045	8783217	0.6252	0.737	0.0614577	16770	3119	397	NA	NA	NA	NA	16770	3119	397	0.239382	0.202995	0.430864	0.12676	0.9766
1866	Homo sapiens	GSE19465	H3K9ac	hm	1866_H3K9ac_control_rep1	36	30	28977096	23295648	0.8039	0.997	0.00377175	NA	NA	NA	NA	NA	NA	NA	16770	3119	397	0.239382	0.202995	0.430864	0.12676	0.9766
1867	Homo sapiens	GSE19465	H3K9ac	hm	1867_H3K9ac_treat_rep1	36	32	22174694	16864250	0.7605	0.945	0.0177375	7198	490	16	NA	NA	NA	NA	7198	490	16	0.249268	0.150286	0.449184	0.151262	0.9382
1868	Homo sapiens	GSE19465	H3K9ac	hm	1868_H3K9ac_treat_rep1	36	31	35524979	28209692	0.7941	0.988	0.0963905	29502	2795	17	NA	NA	NA	NA	29502	2795	17	0.281396	0.125004	0.423387	0.170213	0.9916
1869	Homo sapiens	GSE19465	H3K9ac	hm	1869_H3K9ac_treat_rep1	36	9	17569507	17027130	0.9691	1	0.0568372	26806	2995	18	236	NA	NA	NA	26806	2995	18	0.243378	0.130157	0.498321	0.128143	0.9796
1869	Homo sapiens	GSE19465	H3K9ac	hm	1869_H3K9ac_control_rep1	36	9	28851199	27949453	0.9687	1	0.0053875	NA	NA	NA	NA	NA	NA	NA	26806	2995	18	0.243378	0.130157	0.498321	0.128143	0.9796
1870	Homo sapiens	GSE19465	H3K9ac	hm	1870_H3K9ac_treat_rep1	36	9	22189481	21548407	0.9711	1	0.0850827	25139	3284	64	221	NA	NA	NA	25139	3284	64	0.237718	0.0878714	0.508652	0.165758	0.9704
1870	Homo sapiens	GSE19465	H3K9ac	hm	1870_H3K9ac_control_rep1	36	9	11475173	11097992	0.9671	1	0.0061845	NA	NA	NA	NA	NA	NA	NA	25139	3284	64	0.237718	0.0878714	0.508652	0.165758	0.9704
1871	Homo sapiens	GSE19465	H3K9ac	hm	1871_H3K9ac_treat_rep1	36	9	10368288	9987405	0.9633	1	0.129346	31270	8790	319	224	NA	NA	NA	31270	8790	319	0.270739	0.138695	0.470035	0.120531	0.9934
1871	Homo sapiens	GSE19465	H3K9ac	hm	1871_H3K9ac_control_rep1	36	9	10277645	9873855	0.9607	1	0.00857525	NA	NA	NA	NA	NA	NA	NA	31270	8790	319	0.270739	0.138695	0.470035	0.120531	0.9934
1872	Homo sapiens	GSE16368	H3K9ac	hm	1872_H3K9ac_treat_rep1	36	9	26388256	22321947	0.8459	1	0.385359	119331	22667	10658	231	NA	NA	NA	119331	22667	10658	0.0832481	0.134216	0.516961	0.265574	0.9964
1872	Homo sapiens	GSE16368	H3K9ac	hm	1872_H3K9ac_control_rep1	36	9	16932878	15115057	0.8926	1	0.0154263	NA	NA	NA	NA	NA	NA	NA	119331	22667	10658	0.0832481	0.134216	0.516961	0.265574	0.9964
1873	Homo sapiens	GSE16368	H3K9ac	hm	1873_H3K9ac_treat_rep1	36	9	15211129	13931728	0.9159	1	0.14043	34460	10060	1731	184	NA	NA	NA	34460	10060	1731	0.214277	0.179774	0.470662	0.135287	0.9988
1873	Homo sapiens	GSE16368	H3K9ac	hm	1873_H3K9ac_control_rep1	36	9	20428620	17908480	0.8766	1	0.0114365	NA	NA	NA	NA	NA	NA	NA	34460	10060	1731	0.214277	0.179774	0.470662	0.135287	0.9988
1874	Homo sapiens	GSE16368	H3K9ac	hm	1874_H3K9ac_treat_rep1	36	9	33335493	29545367	0.8863	1	0.0360555	17098	498	0	168	NA	NA	NA	17098	498	0	0.247514	0.165224	0.503451	0.083811	0.9724
1874	Homo sapiens	GSE16368	H3K9ac	hm	1874_H3K9ac_control_rep1	36	9	20428620	17908480	0.8766	1	0.00491625	NA	NA	NA	NA	NA	NA	NA	17098	498	0	0.247514	0.165224	0.503451	0.083811	0.9724
1875	Homo sapiens	GSE19465	H3K9ac	hm	1875_H3K9ac_treat_rep1	36	9	25613851	24834815	0.9696	1	0.08994	38984	11380	1371	198	NA	NA	NA	38984	11380	1371	0.245665	0.119203	0.464062	0.17107	0.9984
1875	Homo sapiens	GSE19465	H3K9ac	hm	1875_H3K9ac_control_rep1	36	9	32701004	31754372	0.9711	1	0.00582975	NA	NA	NA	NA	NA	NA	NA	38984	11380	1371	0.245665	0.119203	0.464062	0.17107	0.9984
1876	Homo sapiens	GSE19465	H3K9ac	hm	1876_H3K9ac_treat_rep1	36	9	48050309	46573522	0.9693	1	0.064357	31762	6023	164	186	NA	NA	NA	31762	6023	164	0.279471	0.143199	0.443892	0.133438	0.9978
1876	Homo sapiens	GSE19465	H3K9ac	hm	1876_H3K9ac_control_rep1	36	9	38397545	37210386	0.9691	1	0.0075795	NA	NA	NA	NA	NA	NA	NA	31762	6023	164	0.279471	0.143199	0.443892	0.133438	0.9978
1877	Homo sapiens	GSE19465	H3K9ac	hm	1877_H3K9ac_treat_rep1	36	9	34814838	33729578	0.9688	1	0.116792	71965	13803	1228	198	NA	NA	NA	71965	13803	1228	0.173126	0.107413	0.520031	0.19943	0.9978
1877	Homo sapiens	GSE19465	H3K9ac	hm	1877_H3K9ac_control_rep1	36	9	36503505	35453574	0.9712	1	0.00960775	NA	NA	NA	NA	NA	NA	NA	71965	13803	1228	0.173126	0.107413	0.520031	0.19943	0.9978
1878	Homo sapiens	GSE19465	H3K9ac	hm	1878_H3K9ac_treat_rep1	36	9	22742209	22000682	0.9674	1	0.0240145	13845	205	4	181	NA	NA	NA	13845	205	4	0.280873	0.181082	0.435581	0.102464	0.9762
1879	Homo sapiens	GSE19465	H3K9ac	hm	1879_H3K9ac_treat_rep1	36	9	18504459	17932740	0.9691	1	0.223788	58400	17814	7002	244	NA	NA	NA	58400	17814	7002	0.16903	0.0999041	0.517093	0.213973	0.999
1879	Homo sapiens	GSE19465	H3K9ac	hm	1879_H3K9ac_control_rep1	36	9	26893825	26172963	0.9732	1	0.00918675	NA	NA	NA	NA	NA	NA	NA	58400	17814	7002	0.16903	0.0999041	0.517093	0.213973	0.999
1879	Homo sapiens	GSE19465	H3K9ac	hm	1879_H3K9ac_control_rep2	36	9	33140649	32192290	0.9714	1	0.0142717	NA	NA	NA	NA	NA	NA	NA	58400	17814	7002	0.16903	0.0999041	0.517093	0.213973	0.999
1880	Homo sapiens	GSE19465	H3K9ac	hm	1880_H3K9ac_treat_rep1	36	9	22459462	21782900	0.9699	1	0.138865	54838	14972	3748	182	NA	NA	NA	54838	14972	3748	0.185838	0.103049	0.517579	0.193534	0.9976
1880	Homo sapiens	GSE19465	H3K9ac	hm	1880_H3K9ac_control_rep1	36	9	32440230	31470981	0.9701	1	0.00844975	NA	NA	NA	NA	NA	NA	NA	54838	14972	3748	0.185838	0.103049	0.517579	0.193534	0.9976
1881	Homo sapiens	GSE19465	H3K9ac	hm	1881_H3K9ac_treat_rep1	36	9	24206403	23466063	0.9694	1	0.306319	75828	22098	11375	216	NA	NA	NA	75828	22098	11375	0.131543	0.104533	0.518932	0.244992	0.9992
1881	Homo sapiens	GSE19465	H3K9ac	hm	1881_H3K9ac_control_rep1	36	9	26893825	26172963	0.9732	1	0.0118487	NA	NA	NA	NA	NA	NA	NA	75828	22098	11375	0.131543	0.104533	0.518932	0.244992	0.9992
1881	Homo sapiens	GSE19465	H3K9ac	hm	1881_H3K9ac_control_rep2	36	9	33140649	32192290	0.9714	1	0.018775	NA	NA	NA	NA	NA	NA	NA	75828	22098	11375	0.131543	0.104533	0.518932	0.244992	0.9992
1882	Homo sapiens	GSE19465	H3K9ac	hm	1882_H3K9ac_treat_rep1	36	9	39284241	38142014	0.9709	1	0.0831665	35250	9730	1055	201	NA	NA	NA	35250	9730	1055	0.250525	0.116823	0.464936	0.167716	0.9974
1882	Homo sapiens	GSE19465	H3K9ac	hm	1882_H3K9ac_control_rep1	36	9	23283909	22709169	0.9753	1	0.0018085	NA	NA	NA	NA	NA	NA	NA	35250	9730	1055	0.250525	0.116823	0.464936	0.167716	0.9974
1883	Homo sapiens	GSE16256	H3K4ac	hm	1883_H3K4ac_treat_rep1	36	33	27588772	19010600	0.6891	0.997	0.000307	27	9	2	144	NA	NA	NA	27	9	2	0.0454545	0	0.363636	0.590909	0.333333
1883	Homo sapiens	GSE16256	H3K4ac	hm	1883_H3K4ac_control_rep1	36	38	8835494	6122072	0.6929	0.983	9.25e-06	NA	NA	NA	NA	NA	NA	NA	27	9	2	0.0454545	0	0.363636	0.590909	0.333333
1884	Homo sapiens	GSE16256	H3K4ac	hm	1884_H3K4ac_treat_rep1	30	32	66278659	38449651	0.5801	0.991	0	0	0	0	29	NA	NA	NA	0	0	0	NA	NA	NA	NA	NA
1884	Homo sapiens	GSE16256	H3K4ac	hm	1884_H3K4ac_control_rep1	51	2	37716951	14194365	0.3763	0.995	0	NA	NA	NA	NA	NA	NA	NA	0	0	0	NA	NA	NA	NA	NA
1885	Homo sapiens	GSE16256	H3K4ac	hm	1885_H3K4ac_treat_rep1	36	38	52570069	38995258	0.7418	0.963	0.00062325	426	15	1	298	NA	NA	NA	426	15	1	0.146919	0.180095	0.43128	0.241706	0.744131
1885	Homo sapiens	GSE16256	H3K4ac	hm	1885_H3K4ac_control_rep1	30	2	56384154	18462719	0.3274	0.976	3.9e-05	NA	NA	NA	NA	NA	NA	NA	426	15	1	0.146919	0.180095	0.43128	0.241706	0.744131
1886	Homo sapiens	GSE16256	H3K4ac	hm	1886_H3K4ac_treat_rep1	36	25	38474245	14690797	0.3818	0.991	0.144715	35424	4523	119	126	NA	NA	NA	35424	4523	119	0.0651253	0.0454212	0.451276	0.438178	0.8212
1886	Homo sapiens	GSE16256	H3K4ac	hm	1886_H3K4ac_control_rep1	36	28	27157958	8179172	0.3012	0.984	0.0145355	NA	NA	NA	NA	NA	NA	NA	35424	4523	119	0.0651253	0.0454212	0.451276	0.438178	0.8212
1887	Homo sapiens	GSE16256	H3K4ac	hm	1887_H3K4ac_treat_rep1	36	30	41068618	30122108	0.7335	0.992	0.0351845	7827	329	0	123	NA	NA	NA	7827	329	0	0.0310464	0.0290022	0.420595	0.519356	0.7628
1887	Homo sapiens	GSE16256	H3K4ac	hm	1887_H3K4ac_control_rep1	36	29	12073124	4422534	0.3663	0.984	0.001433	NA	NA	NA	NA	NA	NA	NA	7827	329	0	0.0310464	0.0290022	0.420595	0.519356	0.7628
1892	Homo sapiens	GSE25249	H3K4me2	hm	1892_H3K4me2_treat_rep1	36	9	19774041	19209197	0.9714	1	0.471803	89444	28381	9545	173	NA	NA	NA	89444	28381	9545	0.124838	0.0706252	0.473771	0.330766	0.9992
1892	Homo sapiens	GSE25249	H3K4me2	hm	1892_H3K4me2_control_rep1	36	9	24664321	23956676	0.9713	1	0.034951	NA	NA	NA	NA	NA	NA	NA	89444	28381	9545	0.124838	0.0706252	0.473771	0.330766	0.9992
1893	Homo sapiens	GSE25249	H3K4me2	hm	1893_H3K4me2_treat_rep1	36	9	28989966	28195731	0.9726	1	0.486049	97206	27771	8478	196	NA	NA	NA	97206	27771	8478	0.115055	0.0593276	0.486616	0.339002	0.9996
1893	Homo sapiens	GSE25249	H3K4me2	hm	1893_H3K4me2_control_rep1	36	9	27579674	26791236	0.9714	1	0.0434065	NA	NA	NA	NA	NA	NA	NA	97206	27771	8478	0.115055	0.0593276	0.486616	0.339002	0.9996
1894	Homo sapiens	GSE25249	H3K4me2	hm	1894_H3K4me2_treat_rep1	36	9	20398974	19803004	0.9708	1	0.528869	86309	27558	8859	184	NA	NA	NA	86309	27558	8859	0.128134	0.0746281	0.473143	0.324095	0.9998
1894	Homo sapiens	GSE25249	H3K4me2	hm	1894_H3K4me2_control_rep1	36	9	21878686	21229585	0.9703	1	0.041595	NA	NA	NA	NA	NA	NA	NA	86309	27558	8859	0.128134	0.0746281	0.473143	0.324095	0.9998
1897	Homo sapiens	GSE16256	H3K56ac	hm	1897_H3K56ac_treat_rep1	36	33	25686604	15188335	0.5913	0.956	0.0222472	3156	992	89	195	NA	NA	NA	3156	992	89	0.0200623	0.0100311	0.310273	0.659633	0.326362
1897	Homo sapiens	GSE16256	H3K56ac	hm	1897_H3K56ac_control_rep1	36	38	8835494	6122072	0.6929	0.983	0.00022875	NA	NA	NA	NA	NA	NA	NA	3156	992	89	0.0200623	0.0100311	0.310273	0.659633	0.326362
1898	Homo sapiens	GSE16256	H3K56ac	hm	1898_H3K56ac_treat_rep1	30	36	40212697	25127826	0.6249	0.962	0.0003105	230	10	0	136	NA	NA	NA	230	10	0	0.256522	0.0826087	0.378261	0.282609	0.804348
1898	Homo sapiens	GSE16256	H3K56ac	hm	1898_H3K56ac_control_rep1	51	2	37716951	14194365	0.3763	0.995	2.275e-05	NA	NA	NA	NA	NA	NA	NA	230	10	0	0.256522	0.0826087	0.378261	0.282609	0.804348
1899	Homo sapiens	GSE16256	H3K56ac	hm	1899_H3K56ac_treat_rep1	36	2	38826268	19479649	0.5017	0.961	0.0035105	2404	413	23	99	NA	NA	NA	2404	413	23	0.287854	0.18594	0.330283	0.195923	0.885607
1899	Homo sapiens	GSE16256	H3K56ac	hm	1899_H3K56ac_control_rep1	30	2	56384154	18462719	0.3274	0.976	0.00025025	NA	NA	NA	NA	NA	NA	NA	2404	413	23	0.287854	0.18594	0.330283	0.195923	0.885607
190	Homo sapiens	GSE20303	C17orf49	cr	190_C17orf49_treat_rep1	35	36	33970011	28027017	0.8251	0.973	0.00158775	256	51	3	186	1,2	0.0113636	0.349838	216	26	1	0.131455	0.103286	0.431925	0.333333	0.5
190	Homo sapiens	GSE20303	C17orf49	cr	190_C17orf49_treat_rep2	35	31	14538446	10864339	0.7473	0.921	0.0012445	528	78	7	219	1,2	0.0113636	0.349838	216	26	1	0.131455	0.103286	0.431925	0.333333	0.5
190	Homo sapiens	GSE20303	C17orf49	cr	190_C17orf49_control_rep1	35	31	14505537	10575340	0.7291	0.951	0.00011175	NA	NA	NA	NA	1,2	0.0113636	0.349838	216	26	1	0.131455	0.103286	0.431925	0.333333	0.5
1900	Homo sapiens	GSE16256	H3K56ac	hm	1900_H3K56ac_treat_rep1	30	29	36695416	17758459	0.4839	0.969	0.004447	4707	69	1	149	NA	NA	NA	4707	69	1	0.110802	0.0972996	0.406344	0.385555	0.59847
1900	Homo sapiens	GSE16256	H3K56ac	hm	1900_H3K56ac_control_rep1	36	2	60886494	26209160	0.4305	0.998	0.00032525	NA	NA	NA	NA	NA	NA	NA	4707	69	1	0.110802	0.0972996	0.406344	0.385555	0.59847
1901	Homo sapiens	GSE16256	H3K56ac	hm	1901_H3K56ac_treat_rep1	36	23	45548939	12242446	0.2688	0.985	0.0581117	14773	1733	55	150	NA	NA	NA	14773	1733	55	0.104041	0.0460976	0.465444	0.384418	0.9042
1901	Homo sapiens	GSE16256	H3K56ac	hm	1901_H3K56ac_control_rep1	36	28	27157958	8179172	0.3012	0.984	0.00502575	NA	NA	NA	NA	NA	NA	NA	14773	1733	55	0.104041	0.0460976	0.465444	0.384418	0.9042
1902	Homo sapiens	GSE16256	H3K56ac	hm	1902_H3K56ac_treat_rep1	36	27	23904486	5268373	0.2204	0.963	0.0336033	7185	1055	34	140	NA	NA	NA	7185	1055	34	0.0855034	0.0423339	0.430163	0.442	0.8484
1902	Homo sapiens	GSE16256	H3K56ac	hm	1902_H3K56ac_control_rep1	36	29	12073124	4422534	0.3663	0.984	0.00173925	NA	NA	NA	NA	NA	NA	NA	7185	1055	34	0.0855034	0.0423339	0.430163	0.442	0.8484
1903	Homo sapiens	GSE16256	H4K5ac	hm	1903_H4K5ac_treat_rep1	36	26	26183310	12830385	0.49	0.981	0.0567257	13894	2260	31	110	NA	NA	NA	13894	2260	31	0.20606	0.129768	0.346912	0.317259	0.824
1903	Homo sapiens	GSE16256	H4K5ac	hm	1903_H4K5ac_control_rep1	36	38	8835494	6122072	0.6929	0.983	0.00290775	NA	NA	NA	NA	NA	NA	NA	13894	2260	31	0.20606	0.129768	0.346912	0.317259	0.824
1904	Homo sapiens	GSE16256	H4K5ac	hm	1904_H4K5ac_treat_rep1	36	2	34804542	19354619	0.5561	0.972	0.0060985	3708	721	35	116	NA	NA	NA	3708	721	35	0.279666	0.160464	0.317961	0.241909	0.871899
1904	Homo sapiens	GSE16256	H4K5ac	hm	1904_H4K5ac_control_rep1	30	2	56384154	18462719	0.3274	0.976	0.00044925	NA	NA	NA	NA	NA	NA	NA	3708	721	35	0.279666	0.160464	0.317961	0.241909	0.871899
1905	Homo sapiens	GSE16256	H4K5ac	hm	1905_H4K5ac_treat_rep1	30	35	50637923	28581830	0.5644	0.992	0.00747275	7778	430	6	30	NA	NA	NA	7778	430	6	0.158552	0.112828	0.383179	0.34544	0.7074
1905	Homo sapiens	GSE16256	H4K5ac	hm	1905_H4K5ac_control_rep1	36	2	60886494	26209160	0.4305	0.998	0.000601	NA	NA	NA	NA	NA	NA	NA	7778	430	6	0.158552	0.112828	0.383179	0.34544	0.7074
1906	Homo sapiens	GSE16256	H4K5ac	hm	1906_H4K5ac_treat_rep1	36	26	23410843	13493555	0.5764	0.992	0.168384	36985	3625	67	136	NA	NA	NA	36985	3625	67	0.140516	0.0623766	0.39827	0.398837	0.9162
1906	Homo sapiens	GSE16256	H4K5ac	hm	1906_H4K5ac_control_rep1	36	28	27157958	8179172	0.3012	0.984	0.0197438	NA	NA	NA	NA	NA	NA	NA	36985	3625	67	0.140516	0.0623766	0.39827	0.398837	0.9162
1907	Homo sapiens	GSE16256	H4K5ac	hm	1907_H4K5ac_treat_rep1	36	30	44026423	32020078	0.7273	0.987	0.0226697	5687	179	0	136	NA	NA	NA	5687	179	0	0.0819413	0.0288377	0.385968	0.503253	0.756
1907	Homo sapiens	GSE16256	H4K5ac	hm	1907_H4K5ac_control_rep1	36	29	12073124	4422534	0.3663	0.984	0.00084975	NA	NA	NA	NA	NA	NA	NA	5687	179	0	0.0819413	0.0288377	0.385968	0.503253	0.756
1908	Homo sapiens	GSE16256	H4K8ac	hm	1908_H4K8ac_treat_rep1	36	2	33530199	18365599	0.5477	0.983	0.00456875	2949	448	13	104	NA	NA	NA	2949	448	13	0.229569	0.161072	0.32689	0.282469	0.790437
1908	Homo sapiens	GSE16256	H4K8ac	hm	1908_H4K8ac_control_rep1	30	2	56384154	18462719	0.3274	0.976	0.0003725	NA	NA	NA	NA	NA	NA	NA	2949	448	13	0.229569	0.161072	0.32689	0.282469	0.790437
1909	Homo sapiens	GSE16256	H4K8ac	hm	1909_H4K8ac_treat_rep1	30	35	35830750	20677072	0.5771	0.99	0.004602	4533	133	2	30	NA	NA	NA	4533	133	2	0.102041	0.0803017	0.391304	0.426353	0.572027
1909	Homo sapiens	GSE16256	H4K8ac	hm	1909_H4K8ac_control_rep1	36	2	60886494	26209160	0.4305	0.998	0.000354	NA	NA	NA	NA	NA	NA	NA	4533	133	2	0.102041	0.0803017	0.391304	0.426353	0.572027
1910	Homo sapiens	GSE16256	H4K8ac	hm	1910_H4K8ac_treat_rep1	36	29	39469864	23635856	0.5988	0.993	0.145006	34363	2352	23	121	NA	NA	NA	34363	2352	23	0.152519	0.0520036	0.385007	0.410471	0.9348
1910	Homo sapiens	GSE16256	H4K8ac	hm	1910_H4K8ac_control_rep1	36	28	27157958	8179172	0.3012	0.984	0.014561	NA	NA	NA	NA	NA	NA	NA	34363	2352	23	0.152519	0.0520036	0.385007	0.410471	0.9348
1911	Homo sapiens	GSE16256	H4K8ac	hm	1911_H4K8ac_treat_rep1	36	30	21950130	12838749	0.5849	0.994	0.0273238	6628	439	0	141	NA	NA	NA	6628	439	0	0.109686	0.0307785	0.357725	0.501811	0.8092
1911	Homo sapiens	GSE16256	H4K8ac	hm	1911_H4K8ac_control_rep1	36	29	12073124	4422534	0.3663	0.984	0.0011955	NA	NA	NA	NA	NA	NA	NA	6628	439	0	0.109686	0.0307785	0.357725	0.501811	0.8092
1912	Homo sapiens	GSE16256	H4K8ac	hm	1912_H4K8ac_treat_rep1	36	28	21316780	14200917	0.6662	0.989	0.176547	44201	3079	36	100	NA	NA	NA	44201	3079	36	0.181466	0.076039	0.376507	0.365987	0.946
1912	Homo sapiens	GSE16256	H4K8ac	hm	1912_H4K8ac_control_rep1	36	31	14994492	10413852	0.6945	0.984	0.0207277	NA	NA	NA	NA	NA	NA	NA	44201	3079	36	0.181466	0.076039	0.376507	0.365987	0.946
1913	Homo sapiens	GSE16256	H4K8ac	hm	1913_H4K8ac_treat_rep1	36	30	20409712	15272560	0.7483	0.991	0.122129	36997	1273	10	134	NA	NA	NA	36997	1273	10	0.156395	0.0533031	0.395043	0.395259	0.938
1913	Homo sapiens	GSE16256	H4K8ac	hm	1913_H4K8ac_control_rep1	36	31	20034278	13474969	0.6726	0.992	0.0171253	NA	NA	NA	NA	NA	NA	NA	36997	1273	10	0.156395	0.0533031	0.395043	0.395259	0.938
1914	Homo sapiens	GSE16256	H4K91ac	hm	1914_H4K91ac_treat_rep1	36	37	31498662	23017973	0.7308	0.995	0.000607	170	18	0	115	NA	NA	NA	170	18	0	0.047619	0.0238095	0.321429	0.607143	0.547059
1914	Homo sapiens	GSE16256	H4K91ac	hm	1914_H4K91ac_control_rep1	36	38	8835494	6122072	0.6929	0.983	1.075e-05	NA	NA	NA	NA	NA	NA	NA	170	18	0	0.047619	0.0238095	0.321429	0.607143	0.547059
1915	Homo sapiens	GSE16256	H4K91ac	hm	1915_H4K91ac_treat_rep1	30	36	23935632	13977987	0.584	0.989	0.0003245	267	14	0	130	NA	NA	NA	267	14	0	0.220974	0.146067	0.337079	0.29588	0.797753
1915	Homo sapiens	GSE16256	H4K91ac	hm	1915_H4K91ac_control_rep1	30	2	56384154	18462719	0.3274	0.976	2.65e-05	NA	NA	NA	NA	NA	NA	NA	267	14	0	0.220974	0.146067	0.337079	0.29588	0.797753
1916	Homo sapiens	GSE16256	H4K91ac	hm	1916_H4K91ac_treat_rep1	36	38	41844972	31429991	0.7511	0.902	NA	5617	265	5	299	NA	NA	NA	5617	265	5	0.127117	0.114815	0.463184	0.294883	0.7016
1916	Homo sapiens	GSE16256	H4K91ac	hm	1916_H4K91ac_control_rep1	36	2	60886494	26209160	0.4305	0.998	NA	NA	NA	NA	NA	NA	NA	NA	5617	265	5	0.127117	0.114815	0.463184	0.294883	0.7016
1917	Homo sapiens	GSE16256	H4K91ac	hm	1917_H4K91ac_treat_rep1	36	24	42011080	15681072	0.3733	0.993	0.124442	32040	4222	148	129	NA	NA	NA	32040	4222	148	0.0373908	0.0302434	0.431461	0.500905	0.8446
1917	Homo sapiens	GSE16256	H4K91ac	hm	1917_H4K91ac_control_rep1	36	28	27157958	8179172	0.3012	0.984	0.0096025	NA	NA	NA	NA	NA	NA	NA	32040	4222	148	0.0373908	0.0302434	0.431461	0.500905	0.8446
1918	Homo sapiens	GSE16256	H4K91ac	hm	1918_H4K91ac_treat_rep1	36	28	17872033	9452866	0.5289	0.99	0.11239	19982	2588	84	124	NA	NA	NA	19982	2588	84	0.0474427	0.0378841	0.409018	0.505655	0.8128
1918	Homo sapiens	GSE16256	H4K91ac	hm	1918_H4K91ac_control_rep1	36	29	12073124	4422534	0.3663	0.984	0.007515	NA	NA	NA	NA	NA	NA	NA	19982	2588	84	0.0474427	0.0378841	0.409018	0.505655	0.8128
192	Homo sapiens	GSE20303	PHF8	cr	192_PHF8_treat_rep1	35	37	34545112	28585896	0.8275	0.973	0.00834125	800	95	49	192	1,2	0.0226244	0.475327	1678	116	34	0.298267	0.249253	0.354453	0.0980275	0.930274
192	Homo sapiens	GSE20303	PHF8	cr	192_PHF8_treat_rep2	35	31	6243246	4768252	0.7637	0.909	0.013496	15470	2256	99	256	1,2	0.0226244	0.475327	1678	116	34	0.298267	0.249253	0.354453	0.0980275	0.930274
192	Homo sapiens	GSE20303	PHF8	cr	192_PHF8_control_rep1	35	31	14505537	10575340	0.7291	0.951	0.00086525	NA	NA	NA	NA	1,2	0.0226244	0.475327	1678	116	34	0.298267	0.249253	0.354453	0.0980275	0.930274
1925	Homo sapiens	GSE24447	EP300	cr	1925_EP300_treat_rep1	36	38	17384438	12526468	0.7206	0.978	0.144986	35442	7170	1612	174	NA	NA	NA	35442	7170	1612	0.139737	0.0753993	0.334246	0.450618	0.991
1925	Homo sapiens	GSE24447	EP300	cr	1925_EP300_control_rep1	36	38	21189139	14176902	0.6691	0.99	0.0168705	NA	NA	NA	NA	NA	NA	NA	35442	7170	1612	0.139737	0.0753993	0.334246	0.450618	0.991
1928	Homo sapiens	GSE24447	H3K4me1	hm	1928_H3K4me1_treat_rep1	36	38	20467865	14275638	0.6975	0.987	0.364814	94029	9405	118	164	NA	NA	NA	94029	9405	118	0.0675558	0.0753196	0.467403	0.389722	0.927
1928	Homo sapiens	GSE24447	H3K4me1	hm	1928_H3K4me1_control_rep1	36	38	21189139	14176902	0.6691	0.99	0.0514327	NA	NA	NA	NA	NA	NA	NA	94029	9405	118	0.0675558	0.0753196	0.467403	0.389722	0.927
1929	Homo sapiens	GSE24447	H3K4me3	hm	1929_H3K4me3_treat_rep1	36	38	17211980	13863946	0.8055	0.942	0.90566	28386	20033	13563	204	NA	NA	NA	28386	20033	13563	0.212021	0.229813	0.341601	0.216566	1
1929	Homo sapiens	GSE24447	H3K4me3	hm	1929_H3K4me3_control_rep1	36	38	21189139	14176902	0.6691	0.99	0.0461345	NA	NA	NA	NA	NA	NA	NA	28386	20033	13563	0.212021	0.229813	0.341601	0.216566	1
1930	Homo sapiens	GSE24447	SMARCA4	cr	1930_SMARCA4_treat_rep1	36	31	21117354	15786290	0.7476	0.989	0.0544135	22018	3822	363	136	NA	NA	NA	22018	3822	363	0.0221253	0.0241243	0.409659	0.544092	0.9784
1930	Homo sapiens	GSE24447	SMARCA4	cr	1930_SMARCA4_control_rep1	36	38	21189139	14176902	0.6691	0.99	0.00579875	NA	NA	NA	NA	NA	NA	NA	22018	3822	363	0.0221253	0.0241243	0.409659	0.544092	0.9784
1932	Homo sapiens	GSE24447	EP300	cr	1932_EP300_treat_rep1	36	37	17097337	12884217	0.7536	0.984	0.0363368	17413	2382	277	123	NA	NA	NA	17413	2382	277	0.149908	0.090129	0.310297	0.449666	0.9866
1932	Homo sapiens	GSE24447	EP300	cr	1932_EP300_control_rep1	36	36	35697441	21268111	0.5958	0.996	0.00359	NA	NA	NA	NA	NA	NA	NA	17413	2382	277	0.149908	0.090129	0.310297	0.449666	0.9866
194	Homo sapiens	GSE20303	LRWD1	cr	194_GFP_treat_rep1	35	31	15779193	11335075	0.7184	0.958	0.00258875	198	47	2	193	NA	NA	NA	198	47	2	0.10241	0.0481928	0.150602	0.698795	1
2029	Homo sapiens	GSE26014	TAL1	tf	2029_TAL1_treat_rep1	36	29	19844305	8672833	0.437	0.872	0.0001375	56	24	0	NA	NA	NA	NA	56	24	0	0.0714286	0.0952381	0.333333	0.5	0.982143
2029	Homo sapiens	GSE26014	TAL1	tf	2029_TAL1_control_rep1	36	30	17236978	6293067	0.3651	0.98	2.5e-06	NA	NA	NA	NA	NA	NA	NA	56	24	0	0.0714286	0.0952381	0.333333	0.5	0.982143
2031	Homo sapiens	GSE26014	SPI1	predicted transcription factor	2031_SPI1_treat_rep1	36	29	9587268	4844992	0.5054	0.707	0.0631267	11135	4300	627	NA	NA	NA	NA	11135	4300	627	0.0607804	0.0401007	0.430768	0.468351	0.9266
2031	Homo sapiens	GSE26014	SPI1	predicted transcription factor	2031_SPI1_control_rep1	36	30	17236978	6293067	0.3651	0.98	0.00157975	NA	NA	NA	NA	NA	NA	NA	11135	4300	627	0.0607804	0.0401007	0.430768	0.468351	0.9266
2033	Homo sapiens	GSE26014	IKZF1	tf	2033_IKZF1_treat_rep1	36	29	8897724	3150475	0.3541	0.79	0.00498071	940	184	28	NA	NA	NA	NA	940	184	28	0.375948	0.219935	0.219935	0.184182	0.952128
2033	Homo sapiens	GSE26014	IKZF1	tf	2033_IKZF1_control_rep1	36	30	17236978	6293067	0.3651	0.98	0.00161475	NA	NA	NA	NA	NA	NA	NA	940	184	28	0.375948	0.219935	0.219935	0.184182	0.952128
2035	Homo sapiens	GSE26014	MEIS1	tf	2035_MEIS1_treat_rep1	36	29	21828816	9426422	0.4318	0.756	0.00408925	1072	368	25	NA	NA	NA	NA	1072	368	25	0.0505243	0.0333651	0.403241	0.512869	0.955224
2035	Homo sapiens	GSE26014	MEIS1	tf	2035_MEIS1_control_rep1	36	30	17236978	6293067	0.3651	0.98	0.00015675	NA	NA	NA	NA	NA	NA	NA	1072	368	25	0.0505243	0.0333651	0.403241	0.512869	0.955224
2419	Homo sapiens	GSE29422	SMAD2/3	tf	2419_SMAD2_3_treat_rep1	36	31	15270637	10977098	0.7188	0.996	0.010463	2919	746	137	114	NA	NA	NA	2919	746	137	0.111379	0.0713793	0.355517	0.461724	0.960603
2419	Homo sapiens	GSE29422	SMAD2/3	tf	2419_SMAD2_3_control_rep1	36	31	37799295	27533008	0.7284	0.997	0.00110875	NA	NA	NA	NA	NA	NA	NA	2919	746	137	0.111379	0.0713793	0.355517	0.461724	0.960603
2420	Homo sapiens	GSE29422	SMAD2/3	tf	2420_SMAD2_3_treat_rep1	36	31	13454764	9355675	0.6953	0.99	0.0302828	8134	1840	420	111	NA	NA	NA	8134	1840	420	0.160374	0.119297	0.317796	0.402534	0.9562
2420	Homo sapiens	GSE29422	SMAD2/3	tf	2420_SMAD2_3_control_rep1	36	31	37799295	27533008	0.7284	0.997	0.0030145	NA	NA	NA	NA	NA	NA	NA	8134	1840	420	0.160374	0.119297	0.317796	0.402534	0.9562
2421	Homo sapiens	GSE29422	SMAD3	tf	2421_SMAD3_treat_rep1	36	31	10705399	7482535	0.6989	0.996	0.0107105	2853	707	90	139	NA	NA	NA	2853	707	90	0.0941799	0.0560847	0.373192	0.476543	0.984578
2421	Homo sapiens	GSE29422	SMAD3	tf	2421_SMAD3_control_rep1	36	31	37799295	27533008	0.7284	0.997	0.0011125	NA	NA	NA	NA	NA	NA	NA	2853	707	90	0.0941799	0.0560847	0.373192	0.476543	0.984578
2422	Homo sapiens	GSE29422	SMAD4	predicted transcription factor	2422_SMAD4_treat_rep1	36	31	13903578	9693262	0.6972	0.989	0.00816875	2499	420	59	124	NA	NA	NA	2499	420	59	0.189461	0.102172	0.327031	0.381335	0.963185
2422	Homo sapiens	GSE29422	SMAD4	predicted transcription factor	2422_SMAD4_control_rep1	36	31	37799295	27533008	0.7284	0.997	0.00092975	NA	NA	NA	NA	NA	NA	NA	2499	420	59	0.189461	0.102172	0.327031	0.381335	0.963185
2423	Homo sapiens	GSE29422	FOXH1	tf	2423_FOXH1_treat_rep1	36	31	15463890	11204345	0.7245	0.993	0.045274	10191	4312	1474	108	NA	NA	NA	10191	4312	1474	0.0421663	0.0371535	0.395616	0.525064	0.9184
2423	Homo sapiens	GSE29422	FOXH1	tf	2423_FOXH1_control_rep1	36	31	37799295	27533008	0.7284	0.997	0.0027045	NA	NA	NA	NA	NA	NA	NA	10191	4312	1474	0.0421663	0.0371535	0.395616	0.525064	0.9184
2424	Homo sapiens	GSE29422	SMAD2/3	tf	2424_SMAD2_3_treat_rep1	36	30	13977718	10277709	0.7353	0.997	0.0028215	1072	260	12	119	NA	NA	NA	1072	260	12	0.0345472	0.0242764	0.394958	0.546218	0.984142
2424	Homo sapiens	GSE29422	SMAD2/3	tf	2424_SMAD2_3_control_rep1	36	30	22086859	16360769	0.7407	0.996	0.0002535	NA	NA	NA	NA	NA	NA	NA	1072	260	12	0.0345472	0.0242764	0.394958	0.546218	0.984142
2425	Homo sapiens	GSE29422	SMAD2/3	tf	2425_SMAD2_3_treat_rep1	36	30	8535040	6295564	0.7376	0.993	0.0492093	12984	4666	827	139	NA	NA	NA	12984	4666	827	0.0197997	0.016641	0.375732	0.587827	0.9454
2425	Homo sapiens	GSE29422	SMAD2/3	tf	2425_SMAD2_3_control_rep1	36	30	22086859	16360769	0.7407	0.996	0.00262725	NA	NA	NA	NA	NA	NA	NA	12984	4666	827	0.0197997	0.016641	0.375732	0.587827	0.9454
2426	Homo sapiens	GSE29422	SMAD3	tf	2426_SMAD3_treat_rep1	36	30	8976788	6480269	0.7219	0.992	0.0168373	5640	1446	88	138	NA	NA	NA	5640	1446	88	0.0163439	0.0108367	0.369337	0.603482	0.9652
2426	Homo sapiens	GSE29422	SMAD3	tf	2426_SMAD3_control_rep1	36	30	22086859	16360769	0.7407	0.996	0.00116775	NA	NA	NA	NA	NA	NA	NA	5640	1446	88	0.0163439	0.0108367	0.369337	0.603482	0.9652
2427	Homo sapiens	GSE29422	SMAD4	predicted transcription factor	2427_SMAD4_treat_rep1	36	30	8802672	6482335	0.7364	0.994	0.0345213	9661	3246	546	125	NA	NA	NA	9661	3246	546	0.0258058	0.0182402	0.375998	0.579956	0.9424
2427	Homo sapiens	GSE29422	SMAD4	predicted transcription factor	2427_SMAD4_control_rep1	36	30	22086859	16360769	0.7407	0.996	0.00211075	NA	NA	NA	NA	NA	NA	NA	9661	3246	546	0.0258058	0.0182402	0.375998	0.579956	0.9424
2428	Homo sapiens	GSE29422	FOXH1	tf	2428_FOXH1_treat_rep1	36	29	15451379	11403534	0.738	0.989	0.151994	38732	16657	5631	112	NA	NA	NA	38732	16657	5631	0.0234948	0.0194929	0.388025	0.568987	0.9194
2428	Homo sapiens	GSE29422	FOXH1	tf	2428_FOXH1_control_rep1	36	30	22086859	16360769	0.7407	0.996	0.00753975	NA	NA	NA	NA	NA	NA	NA	38732	16657	5631	0.0234948	0.0194929	0.388025	0.568987	0.9194
2433	Homo sapiens	GSE26085	BCL6	predicted transcription factor	2433_BCL6_treat_rep1	36	37	31275315	20907067	0.6685	0.939	0.0413852	17227	1321	237	144	NA	NA	NA	17227	1321	237	0.182964	0.106608	0.301068	0.40936	0.9832
2433	Homo sapiens	GSE26085	BCL6	predicted transcription factor	2433_BCL6_control_rep1	36	37	33151456	19875374	0.5995	0.982	0.00679325	NA	NA	NA	NA	NA	NA	NA	17227	1321	237	0.182964	0.106608	0.301068	0.40936	0.9832
2521	Homo sapiens	GSE30992	FOXP1	tf	2521_FOXP1_treat_rep1	59	32	106886236	81437948	0.7619	0.96	0.0322117	32722	1172	13	121	NA	NA	NA	32722	1172	13	0.219578	0.111135	0.301713	0.367574	0.9958
2521	Homo sapiens	GSE30992	FOXP1	tf	2521_FOXP1_control_rep1	59	31	138298746	102892253	0.744	0.998	0.00825575	NA	NA	NA	NA	NA	NA	NA	32722	1172	13	0.219578	0.111135	0.301713	0.367574	0.9958
2564	Homo sapiens	GSE26141	H3K4me3	hm	2564_H3K4me3_treat_rep1	32	31	8704955	6237033	0.7165	0.904	0.0356487	10411	1137	1	123	NA	NA	NA	10411	1137	1	0.208241	0.226491	0.512055	0.0532129	0.9564
2564	Homo sapiens	GSE26141	H3K4me3	hm	2564_H3K4me3_control_rep1	36	39	26838858	7814720	0.2912	0.992	0.00212375	NA	NA	NA	NA	NA	NA	NA	10411	1137	1	0.208241	0.226491	0.512055	0.0532129	0.9564
2566	Homo sapiens	GSE26141	H3K4me3	hm	2566_H3K4me3_treat_rep1	32	31	9435834	6810569	0.7218	0.718	0.0346363	10134	990	0	133	NA	NA	NA	10134	990	0	0.205528	0.183416	0.555577	0.0554788	0.933
2566	Homo sapiens	GSE26141	H3K4me3	hm	2566_H3K4me3_control_rep1	36	39	33035124	14874277	0.4503	0.992	0.00240925	NA	NA	NA	NA	NA	NA	NA	10134	990	0	0.205528	0.183416	0.555577	0.0554788	0.933
2571	Homo sapiens	GSE30709	EBNA1BP2	not sure	2571_EBNA1BP2_treat_rep1	36	31	14268722	9942830	0.6968	0.862	0.0034385	404	239	60	114	NA	NA	NA	404	239	60	0.0470297	0.029703	0.415842	0.507426	0.581683
2571	Homo sapiens	GSE30709	EBNA1BP2	not sure	2571_EBNA1BP2_control_rep1	36	31	11963119	7824209	0.654	0.75	4.5e-05	NA	NA	NA	NA	NA	NA	NA	404	239	60	0.0470297	0.029703	0.415842	0.507426	0.581683
2582	Homo sapiens	GSE24398	SMARCB1	cr	2582_SMARCB1_treat_rep1	27	24	38808032	24363436	0.6278	0.989	0.0650218	30501	384	8	169	NA	NA	NA	30501	384	8	0.197057	0.178567	0.3527	0.271676	0.9974
2583	Homo sapiens	GSE24398	SMARCA4	cr	2583_SMARCA4_treat_rep1	28	24	25454467	18816233	0.7392	0.993	0.00783975	3930	86	6	274	NA	NA	NA	3930	86	6	0.130769	0.0748718	0.37359	0.420769	0.972265
2584	Homo sapiens	GSE24398	SMARCC1	cr	2584_SMARCC1_treat_rep1	28	3	55542657	32582706	0.5866	0.992	0.0376372	31278	234	2	235	NA	NA	NA	31278	234	2	0.150634	0.0769649	0.388825	0.383577	0.9982
2585	Homo sapiens	GSE24398	SMARCC2	cr	2585_SMARCC2_treat_rep1	28	3	60758749	33015934	0.5434	0.993	0.0115523	11545	156	1	223	NA	NA	NA	11545	156	1	0.168129	0.0749848	0.358936	0.397949	0.9916
2590	Homo sapiens	GSE39880	AR	tf	2590_AR_treat_rep1	30	32	17453183	12927497	0.7407	0.996	0.0187217	6970	2748	463	NA	1,2	0.525193	0.510058	8587	3537	617	0.0334265	0.0320289	0.453995	0.48055	0.9886
2590	Homo sapiens	GSE39880	AR	tf	2590_AR_treat_rep2	30	32	17408694	12810778	0.7359	0.99	0.0264458	11769	4467	1030	NA	1,2	0.525193	0.510058	8587	3537	617	0.0334265	0.0320289	0.453995	0.48055	0.9886
2590	Homo sapiens	GSE39880	AR	tf	2590_AR_control_rep1	30	34	20646751	15959036	0.773	0.99	0.0013555	NA	NA	NA	NA	1,2	0.525193	0.510058	8587	3537	617	0.0334265	0.0320289	0.453995	0.48055	0.9886
2600	Homo sapiens	GSE30624	DNase	ca	2600_DNase_treat_rep1	36	33	23027676	18972	0.0008	0.966	0.000483196	3	1	1	NA	NA	NA	NA	3	1	1	1	0	0	0	1
2601	Homo sapiens	GSE30624	DNase	ca	2601_DNase_treat_rep1	36	33	25196224	24954	0.001	0.953	0	2	2	1	NA	NA	NA	NA	2	2	1	NA	NA	NA	NA	1
2605	Homo sapiens	GSE29498	RBPJ	tf	2605_RBPJ_treat_rep1	40	28	13382267	7393966	0.5525	0.975	0.236325	31217	12047	4673	NA	1,2	0.0655412	0.525855	29452	11030	4133	0.0812005	0.0503042	0.450359	0.418137	0.9612
2605	Homo sapiens	GSE29498	RBPJ	tf	2605_RBPJ_treat_rep2	36	28	7851123	2865824	0.365	0.989	0.0689756	4520	1741	433	NA	1,2	0.0655412	0.525855	29452	11030	4133	0.0812005	0.0503042	0.450359	0.418137	0.9612
2605	Homo sapiens	GSE29498	RBPJ	tf	2605_RBPJ_control_rep1	40	29	12966317	10277185	0.7926	0.991	0.00741375	NA	NA	NA	NA	1,2	0.0655412	0.525855	29452	11030	4133	0.0812005	0.0503042	0.450359	0.418137	0.9612
2605	Homo sapiens	GSE29498	RBPJ	tf	2605_RBPJ_control_rep2	40	29	5645496	4172077	0.739	0.992	0.00905175	NA	NA	NA	NA	1,2	0.0655412	0.525855	29452	11030	4133	0.0812005	0.0503042	0.450359	0.418137	0.9612
2609	Homo sapiens	GSE27929	TRIM28	cr	2609_TRIM28_treat_rep1	32	37	91378374	37401398	0.4093	0.993	0.008162	5412	227	3	NA	NA	NA	NA	5412	227	3	0.0970067	0.0685514	0.369734	0.464708	0.9216
2609	Homo sapiens	GSE27929	TRIM28	cr	2609_TRIM28_control_rep1	32	33	30844824	17634361	0.5717	0.992	0.00085975	NA	NA	NA	NA	NA	NA	NA	5412	227	3	0.0970067	0.0685514	0.369734	0.464708	0.9216
2610	Homo sapiens	GSE27929	TRIM28	cr	2610_TRIM28_treat_rep1	32	33	38647792	21140292	0.547	0.991	1.65e-05	11	1	0	NA	NA	NA	NA	11	1	0	0.181818	0.363636	0.181818	0.272727	0.909091
2610	Homo sapiens	GSE27929	TRIM28	cr	2610_TRIM28_control_rep1	32	38	21102735	13364315	0.6333	0.977	1e-06	NA	NA	NA	NA	NA	NA	NA	11	1	0	0.181818	0.363636	0.181818	0.272727	0.909091
2611	Homo sapiens	GSE27929	TRIM28	cr	2611_TRIM28_treat_rep1	32	34	23076987	15333874	0.6645	0.997	2.175e-05	15	0	0	NA	NA	NA	NA	15	0	0	0.666667	0.133333	0.2	0	1
2611	Homo sapiens	GSE27929	TRIM28	cr	2611_TRIM28_control_rep1	32	35	21412192	14961684	0.6987	0.991	2.5e-06	NA	NA	NA	NA	NA	NA	NA	15	0	0	0.666667	0.133333	0.2	0	1
2617	Homo sapiens	GSE28286	E2F1	tf	2617_E2F1_treat_rep1	32	29	28702854	13756303	0.4793	0.968	0.12023	19032	3558	34	325	1,2	0.554825	0.784721	39000	6934	69	0.184681	0.107572	0.350091	0.357656	0.9988
2617	Homo sapiens	GSE28286	E2F1	tf	2617_E2F1_treat_rep2	32	29	29427725	16825216	0.5717	0.976	0.228463	28901	7861	142	305	1,2	0.554825	0.784721	39000	6934	69	0.184681	0.107572	0.350091	0.357656	0.9988
2618	Homo sapiens	GSE28286	E2F1	tf	2618_E2F1_treat_rep1	32	27	22330194	2861367	0.1281	0.943	0.0192354	1700	384	24	288	NA	NA	NA	1700	384	24	0.040901	0.0201541	0.434499	0.504446	0.671176
2619	Homo sapiens	GSE28286	E2F1	tf	2619_E2F1_treat_rep1	32	30	21373425	9436717	0.4415	0.962	0.203928	22738	9968	1654	191	NA	NA	NA	22738	9968	1654	0.296792	0.208098	0.259781	0.235328	0.999
2620	Homo sapiens	GSE28286	E2F1	tf	2620_E2F1_treat_rep1	32	33	42116075	18043742	0.4284	0.984	0.209063	44940	9837	73	303	NA	NA	NA	44940	9837	73	0.167116	0.107437	0.34894	0.376507	0.9976
2621	Homo sapiens	GSE28286	E2F1	tf	2621_E2F1_treat_rep1	32	37	45005925	13911828	0.3091	0.983	0.172511	35002	10052	410	229	NA	NA	NA	35002	10052	410	0.20769	0.134655	0.324036	0.333619	0.9984
2622	Homo sapiens	GSE24326	H3K56ac	hm	2622_None_treat_rep1	35	30	8739171	6951623	0.7955	0.991	0.000505	97	0	0	170	NA	NA	NA	97	0	0	0.391753	0.268041	0.268041	0.0721649	0.948454
2622	Homo sapiens	GSE24326	H3K56ac	hm	2622_None_control_rep1	35	28	3926002	1719309	0.4379	0.807	0	NA	NA	NA	NA	NA	NA	NA	97	0	0	0.391753	0.268041	0.268041	0.0721649	0.948454
2623	Homo sapiens	GSE24326	E2F4	tf	2623_E2F4_treat_rep1	35	25	4486304	3882004	0.8653	0.935	0.0338942	2566	1036	407	116	NA	NA	NA	2566	1036	407	0.545986	0.252923	0.110678	0.0904131	0.996882
2623	Homo sapiens	GSE24326	E2F4	tf	2623_E2F4_control_rep1	35	28	3926002	1719309	0.4379	0.807	6.25435e-05	NA	NA	NA	NA	NA	NA	NA	2566	1036	407	0.545986	0.252923	0.110678	0.0904131	0.996882
2624	Homo sapiens	GSE24326	CEBPA	tf	2624_CEBPA_treat_rep1	35	31	16105033	6713204	0.4168	0.679	0.164459	15752	6244	975	137	NA	NA	NA	15752	6244	975	0.0576435	0.0345353	0.421851	0.48597	0.9756
2624	Homo sapiens	GSE24326	CEBPA	tf	2624_CEBPA_control_rep1	35	28	3926002	1719309	0.4379	0.807	0.00132861	NA	NA	NA	NA	NA	NA	NA	15752	6244	975	0.0576435	0.0345353	0.421851	0.48597	0.9756
2625	Homo sapiens	GSE24326	HSF1	tf	2625_HSF1_treat_rep1	35	30	6313910	1798283	0.2848	0.816	0.00195348	152	88	23	148	NA	NA	NA	152	88	23	0.230263	0.151316	0.263158	0.355263	0.967105
2625	Homo sapiens	GSE24326	HSF1	tf	2625_HSF1_control_rep1	35	28	3926002	1719309	0.4379	0.807	7.01423e-06	NA	NA	NA	NA	NA	NA	NA	152	88	23	0.230263	0.151316	0.263158	0.355263	0.967105
2661	Homo sapiens	GSE27824	AR	tf	2661_AR_treat_rep1	25	9	14757684	7602940	0.5152	0.984	0.0316478	8073	3059	485	186	NA	NA	NA	8073	3059	485	0.0319612	0.0434026	0.459893	0.464743	0.8588
2664	Homo sapiens	GSE27824	H3K4me1	hm	2664_H3K4me1_treat_rep1	25	9	11876834	8541877	0.7192	0.989	0.002852	1721	23	1	250	NA	NA	NA	1721	23	1	0.0557839	0.0869055	0.382267	0.475044	0.612435
2666	Homo sapiens	GSE27824	H3K4me2	hm	2666_H3K4me2_treat_rep1	36	30	11308194	7810227	0.6907	0.987	0.188385	58218	8621	110	156	NA	NA	NA	58218	8621	110	0.203155	0.0835238	0.517555	0.195765	0.946
2666	Homo sapiens	GSE27824	H3K4me2	hm	2666_H3K4me2_control_rep1	28	31	25701399	16974751	0.6605	0.994	0.0136852	NA	NA	NA	NA	NA	NA	NA	58218	8621	110	0.203155	0.0835238	0.517555	0.195765	0.946
2669	Homo sapiens	GSE27824	H3K27ac	hm	2669_H3K27ac_treat_rep1	28	30	13561511	10158971	0.7491	0.987	0.358112	73268	23227	4424	135	NA	NA	NA	73268	23227	4424	0.127102	0.109914	0.524219	0.238764	0.9706
2669	Homo sapiens	GSE27824	H3K27ac	hm	2669_H3K27ac_control_rep1	28	31	25701399	16974751	0.6605	0.994	0.0261325	NA	NA	NA	NA	NA	NA	NA	73268	23227	4424	0.127102	0.109914	0.524219	0.238764	0.9706
2670	Homo sapiens	GSE27824	H3K27ac	hm	2670_H3K27ac_treat_rep1	28	30	12838080	9769321	0.761	0.985	0.386053	69320	22880	5505	131	NA	NA	NA	69320	22880	5505	0.129929	0.11361	0.511218	0.245242	0.9864
2670	Homo sapiens	GSE27824	H3K27ac	hm	2670_H3K27ac_control_rep1	28	31	25701399	16974751	0.6605	0.994	0.0259657	NA	NA	NA	NA	NA	NA	NA	69320	22880	5505	0.129929	0.11361	0.511218	0.245242	0.9864
2671	Homo sapiens	GSE27824	H4K5ac	hm	2671_H4K5ac_treat_rep1	28	31	13019579	9256035	0.7109	0.993	0.0556785	25426	1173	3	133	NA	NA	NA	25426	1173	3	0.135658	0.132664	0.40918	0.322498	0.8218
2671	Homo sapiens	GSE27824	H4K5ac	hm	2671_H4K5ac_control_rep1	28	31	25701399	16974751	0.6605	0.994	0.00617525	NA	NA	NA	NA	NA	NA	NA	25426	1173	3	0.135658	0.132664	0.40918	0.322498	0.8218
2672	Homo sapiens	GSE27824	H4K5ac	hm	2672_H4K5ac_treat_rep1	28	31	9966889	7216005	0.724	0.992	0.0650422	24731	1764	2	142	NA	NA	NA	24731	1764	2	0.17563	0.159929	0.416009	0.248432	0.8842
2672	Homo sapiens	GSE27824	H4K5ac	hm	2672_H4K5ac_control_rep1	28	31	25701399	16974751	0.6605	0.994	0.0061255	NA	NA	NA	NA	NA	NA	NA	24731	1764	2	0.17563	0.159929	0.416009	0.248432	0.8842
2673	Homo sapiens	GSE27824	H2AZ	predicted chromatin regulator	2673_H2AZ_treat_rep1	36	28	19346899	11501459	0.5945	0.998	0.00054325	228	2	0	170	NA	NA	NA	228	2	0	0.181416	0.172566	0.154867	0.49115	0.903509
2673	Homo sapiens	GSE27824	H2AZ	predicted chromatin regulator	2673_H2AZ_control_rep1	28	31	25701399	16974751	0.6605	0.994	0.000188	NA	NA	NA	NA	NA	NA	NA	228	2	0	0.181416	0.172566	0.154867	0.49115	0.903509
2674	Homo sapiens	GSE27824	H2AZ	predicted chromatin regulator	2674_H2AZ_treat_rep1	36	25	17169634	8479957	0.4939	0.998	0.000459	37	2	0	176	NA	NA	NA	37	2	0	0.257143	0.114286	0.142857	0.485714	0.945946
2674	Homo sapiens	GSE27824	H2AZ	predicted chromatin regulator	2674_H2AZ_control_rep1	28	31	25701399	16974751	0.6605	0.994	0.00028075	NA	NA	NA	NA	NA	NA	NA	37	2	0	0.257143	0.114286	0.142857	0.485714	0.945946
2675	Homo sapiens	GSE27824	EP300	cr	2675_EP300_treat_rep1	36	4	25375493	3074949	0.1212	0.99	0.00161851	261	42	0	294	NA	NA	NA	261	42	0	0.348548	0.161826	0.157676	0.33195	0.94636
2675	Homo sapiens	GSE27824	EP300	cr	2675_EP300_control_rep1	28	31	25701399	16974751	0.6605	0.994	0.0004005	NA	NA	NA	NA	NA	NA	NA	261	42	0	0.348548	0.161826	0.157676	0.33195	0.94636
2676	Homo sapiens	GSE27824	EP300	cr	2676_EP300_treat_rep1	36	4	22462003	3070214	0.1367	0.99	0.0033333	636	85	2	290	NA	NA	NA	636	85	2	0.245033	0.15894	0.259934	0.336093	0.970126
2676	Homo sapiens	GSE27824	EP300	cr	2676_EP300_control_rep1	28	31	25701399	16974751	0.6605	0.994	0.00055675	NA	NA	NA	NA	NA	NA	NA	636	85	2	0.245033	0.15894	0.259934	0.336093	0.970126
2677	Homo sapiens	GSE27824	MED12	predicted transcription factor	2677_MED12_treat_rep1	36	33	25261293	4140973	0.1639	0.991	0.001566	131	23	0	295	NA	NA	NA	131	23	0	0.286957	0.252174	0.208696	0.252174	0.80916
2677	Homo sapiens	GSE27824	MED12	predicted transcription factor	2677_MED12_control_rep1	28	31	25701399	16974751	0.6605	0.994	0.00043775	NA	NA	NA	NA	NA	NA	NA	131	23	0	0.286957	0.252174	0.208696	0.252174	0.80916
2678	Homo sapiens	GSE27824	MED12	predicted transcription factor	2678_MED12_treat_rep1	36	33	24893460	4217603	0.1694	0.991	0.0021655	279	55	1	295	NA	NA	NA	279	55	1	0.316794	0.270992	0.179389	0.232824	0.942652
2678	Homo sapiens	GSE27824	MED12	predicted transcription factor	2678_MED12_control_rep1	28	31	25701399	16974751	0.6605	0.994	0.000463	NA	NA	NA	NA	NA	NA	NA	279	55	1	0.316794	0.270992	0.179389	0.232824	0.942652
2688	Homo sapiens	GSE27158	STAT1	tf	2688_STAT1_treat_rep1	25	27	4655366	3345532	0.7186	0.186	0.0130224	1695	63	3	NA	NA	NA	NA	1695	63	3	0.394282	0.273377	0.195354	0.136986	0.99233
2688	Homo sapiens	GSE27158	STAT1	tf	2688_STAT1_control_rep1	25	26	3357502	2291160	0.6824	0.975	0.000469253	NA	NA	NA	NA	NA	NA	NA	1695	63	3	0.394282	0.273377	0.195354	0.136986	0.99233
2689	Homo sapiens	GSE27158	STAT4	tf	2689_STAT4_treat_rep1	25	28	4774044	3191444	0.6685	0.3	0.0550345	1195	279	16	NA	NA	NA	NA	1195	279	16	0.123013	0.0577406	0.442678	0.376569	0.998326
2689	Homo sapiens	GSE27158	STAT4	tf	2689_STAT4_control_rep1	25	26	3207683	2052881	0.64	0.149	0.000373145	NA	NA	NA	NA	NA	NA	NA	1195	279	16	0.123013	0.0577406	0.442678	0.376569	0.998326
2690	Homo sapiens	GSE27158	STAT5A	tf	2690_STAT5A_treat_rep1	25	30	7056524	4986817	0.7067	0.229	0.044777	1829	537	71	NA	NA	NA	NA	1829	537	71	0.11263	0.0694369	0.459814	0.358119	0.990705
2690	Homo sapiens	GSE27158	STAT5A	tf	2690_STAT5A_control_rep1	25	28	5929713	4415434	0.7446	0.192	0.000379	NA	NA	NA	NA	NA	NA	NA	1829	537	71	0.11263	0.0694369	0.459814	0.358119	0.990705
2691	Homo sapiens	GSE27158	STAT5B	tf	2691_STAT5B_treat_rep1	25	29	6642705	5163644	0.7773	0.449	0.184031	6596	3370	966	NA	NA	NA	NA	6596	3370	966	0.0641298	0.047453	0.482868	0.405549	0.9818
2691	Homo sapiens	GSE27158	STAT5B	tf	2691_STAT5B_control_rep1	25	30	7132159	5127707	0.719	0.321	0.0081745	NA	NA	NA	NA	NA	NA	NA	6596	3370	966	0.0641298	0.047453	0.482868	0.405549	0.9818
2722	Homo sapiens	GSE28126	AR	tf	2722_AR_treat_rep1	44	30	17185184	11064742	0.6439	0.993	0.002235	261	77	9	NA	NA	NA	NA	261	77	9	0.014218	0.0236967	0.232227	0.729858	0.915709
2724	Homo sapiens	GSE28126	AR	tf	2724_AR_treat_rep1	44	30	14646771	10542485	0.7198	0.987	0.00392175	1035	369	32	NA	NA	NA	NA	1035	369	32	0.00774443	0.0242014	0.440465	0.52759	0.969082
2724	Homo sapiens	GSE28126	AR	tf	2724_AR_control_rep1	36	29	17304236	11442485	0.6613	0.993	0.00041775	NA	NA	NA	NA	NA	NA	NA	1035	369	32	0.00774443	0.0242014	0.440465	0.52759	0.969082
2725	Homo sapiens	GSE28126	AR	tf	2725_AR_treat_rep1	44	29	18338998	13565876	0.7397	0.97	0.326723	43094	26792	13161	NA	NA	NA	NA	43094	26792	13161	0.0186371	0.0315648	0.449914	0.499884	0.8352
2725	Homo sapiens	GSE28126	AR	tf	2725_AR_control_rep1	36	29	17304236	11442485	0.6613	0.993	0.0109745	NA	NA	NA	NA	NA	NA	NA	43094	26792	13161	0.0186371	0.0315648	0.449914	0.499884	0.8352
2726	Homo sapiens	GSE28126	POLR2A	tf	2726_POLR2A_treat_rep1	44	28	9159202	6872633	0.7504	0.984	0.156887	20446	5885	466	NA	NA	NA	NA	20446	5885	466	0.26104	0.23227	0.285105	0.221585	0.986
2745	Homo sapiens	GSE32465	ATF3	predicted transcription factor	2745_ATF3_treat_rep1	36	34	62141215	45025254	0.7246	0.986	0.0142165	9275	1421	169	114	NA	NA	NA	9275	1421	169	0.268221	0.13727	0.266805	0.327705	0.9812
2755	Homo sapiens	GSE32465	HEY1	tf	2755_HEY1_treat_rep1	36	31	67635839	44243399	0.6541	0.979	0.238236	39137	10443	643	101	NA	NA	NA	39137	10443	643	0.163373	0.193857	0.32022	0.322549	0.9988
2757	Homo sapiens	GSE32465	HNF4A	tf	2757_HNF4A_treat_rep1	36	35	43207529	19163142	0.4435	0.911	0.214504	58294	21052	3744	116	NA	NA	NA	58294	21052	3744	0.105419	0.0702968	0.410039	0.414245	0.9824
2774	Homo sapiens	GSE32465	BCL3	tf	2774_BCL3_treat_rep1	36	34	39078535	27796062	0.7113	0.964	0.007862	3696	237	24	149	NA	NA	NA	3696	237	24	0.182964	0.177486	0.272528	0.367023	0.94697
2785	Homo sapiens	GSE32465	HEY1	tf	2785_HEY1_treat_rep1	36	30	47818475	30659109	0.6412	0.987	0.205478	30216	8626	459	110	NA	NA	NA	30216	8626	459	0.193119	0.24051	0.275348	0.291023	0.9968
307	Homo sapiens	GSE21108	PHF8	cr	307_PHF8_treat_rep1	25	38	13133846	9092318	0.6923	0.958	0.00641375	2125	305	7	236	NA	NA	NA	2125	305	7	0.241544	0.448309	0.236303	0.0738447	0.985882
308	Homo sapiens	GSE20753	PHF8	cr	308_PHF8_treat_rep1	50	25	13852288	7713751	0.5569	0.99	0.134097	15270	10339	4765	110	NA	NA	NA	15270	10339	4765	0.286987	0.397341	0.227716	0.087956	0.9984
308	Homo sapiens	GSE20753	PHF8	cr	308_PHF8_control_rep1	50	25	11949028	7657303	0.6408	0.983	0.00437875	NA	NA	NA	NA	NA	NA	NA	15270	10339	4765	0.286987	0.397341	0.227716	0.087956	0.9984
313	Homo sapiens	GSE22478	E2F1	tf	313_E2F1_treat_rep1	36	28	16367661	8387481	0.5124	0.987	0.0349057	9611	1707	152	NA	NA	NA	NA	9611	1707	152	0.334587	0.257471	0.222048	0.185893	0.9942
314	Homo sapiens	GSE22478	PHF8	cr	314_PHF8_treat_rep1	36	26	21110423	3747630	0.1775	0.988	0.069777	10685	3511	54	NA	NA	NA	NA	10685	3511	54	0.309886	0.367755	0.223879	0.0984806	0.9886
317	Homo sapiens	GSE22478	SMC4	predicted chromatin regulator	317_SMC4_treat_rep1	36	31	13437787	9543671	0.7102	0.823	0.00110825	89	26	2	NA	NA	NA	NA	89	26	2	0.0769231	0.123077	0.0461538	0.753846	0.932584
318	Homo sapiens	GSE22478	H4K20me1	hm	318_H4K20me1_treat_rep1	36	31	16361110	11097558	0.6783	0.989	0.00271325	689	40	3	256	NA	NA	NA	689	40	3	0.0108696	0.0279503	0.346273	0.614907	0.438316
3235	Homo sapiens	GSE19465	H3K4me3	hm	3235_H3K4me3_treat_rep1	36	9	30253224	29179425	0.9645	1	0.289871	57932	21696	11575	171	NA	NA	NA	57932	21696	11575	0.16751	0.12161	0.46079	0.250091	0.9994
3235	Homo sapiens	GSE19465	H3K4me3	hm	3235_H3K4me3_control_rep1	36	9	34016541	33026196	0.9709	1	0.0158187	NA	NA	NA	NA	NA	NA	NA	57932	21696	11575	0.16751	0.12161	0.46079	0.250091	0.9994
3405	Homo sapiens	GSE19465	H3K4me3	hm	3405_H3K4me3_treat_rep1	36	9	25182870	24349925	0.9669	1	0.335545	50127	21446	13255	194	NA	NA	NA	50127	21446	13255	0.172489	0.120014	0.453042	0.254454	0.9998
3405	Homo sapiens	GSE19465	H3K4me3	hm	3405_H3K4me3_control_rep1	36	9	27740443	26908195	0.97	1	0.0114135	NA	NA	NA	NA	NA	NA	NA	50127	21446	13255	0.172489	0.120014	0.453042	0.254454	0.9998
3406	Homo sapiens	GSE19465	H3K4me3	hm	3406_H3K4me3_treat_rep1	36	9	31101538	29991278	0.9643	1	0.408831	45204	20960	14923	191	NA	NA	NA	45204	20960	14923	0.145822	0.150136	0.441735	0.262307	0.9998
3406	Homo sapiens	GSE19465	H3K4me3	hm	3406_H3K4me3_control_rep1	36	9	35000204	33911234	0.9689	1	0.016967	NA	NA	NA	NA	NA	NA	NA	45204	20960	14923	0.145822	0.150136	0.441735	0.262307	0.9998
3406	Homo sapiens	GSE19465	H3K4me3	hm	3406_H3K4me3_control_rep2	36	9	33991432	32932130	0.9688	1	0.0160103	NA	NA	NA	NA	NA	NA	NA	45204	20960	14923	0.145822	0.150136	0.441735	0.262307	0.9998
3406	Homo sapiens	GSE19465	H3K4me3	hm	3406_H3K4me3_control_rep3	36	9	35371497	34331496	0.9706	1	0.0143267	NA	NA	NA	NA	NA	NA	NA	45204	20960	14923	0.145822	0.150136	0.441735	0.262307	0.9998
3407	Homo sapiens	GSE19465	H3K4me3	hm	3407_H3K4me3_treat_rep1	36	9	24945331	24006488	0.9624	1	0.469129	55867	22619	15658	201	NA	NA	NA	55867	22619	15658	0.125219	0.143857	0.434615	0.296308	1
3407	Homo sapiens	GSE19465	H3K4me3	hm	3407_H3K4me3_control_rep2	36	9	33991432	32932130	0.9688	1	0.0186112	NA	NA	NA	NA	NA	NA	NA	55867	22619	15658	0.125219	0.143857	0.434615	0.296308	1
3407	Homo sapiens	GSE19465	H3K4me3	hm	3407_H3K4me3_control_rep3	36	9	35371497	34331496	0.9706	1	0.0165485	NA	NA	NA	NA	NA	NA	NA	55867	22619	15658	0.125219	0.143857	0.434615	0.296308	1
3407	Homo sapiens	GSE19465	H3K4me3	hm	3407_H3K4me3_control_rep1	36	9	35000204	33911234	0.9689	1	0.0196398	NA	NA	NA	NA	NA	NA	NA	55867	22619	15658	0.125219	0.143857	0.434615	0.296308	1
3408	Homo sapiens	GSE19465	H3K4me3	hm	3408_H3K4me3_treat_rep1	36	9	27225533	26234203	0.9636	1	0.230323	57867	19780	9729	190	NA	NA	NA	57867	19780	9729	0.154305	0.138351	0.391959	0.315386	0.9998
3408	Homo sapiens	GSE19465	H3K4me3	hm	3408_H3K4me3_control_rep3	36	9	35371497	34331496	0.9706	1	0.0142297	NA	NA	NA	NA	NA	NA	NA	57867	19780	9729	0.154305	0.138351	0.391959	0.315386	0.9998
3408	Homo sapiens	GSE19465	H3K4me3	hm	3408_H3K4me3_control_rep1	36	9	35000204	33911234	0.9689	1	0.0166035	NA	NA	NA	NA	NA	NA	NA	57867	19780	9729	0.154305	0.138351	0.391959	0.315386	0.9998
3408	Homo sapiens	GSE19465	H3K4me3	hm	3408_H3K4me3_control_rep2	36	9	33991432	32932130	0.9688	1	0.0159653	NA	NA	NA	NA	NA	NA	NA	57867	19780	9729	0.154305	0.138351	0.391959	0.315386	0.9998
3409	Homo sapiens	GSE19465	H3K4me3	hm	3409_H3K4me3_treat_rep1	36	9	17817635	17161531	0.9632	1	0.255764	65430	26024	13492	177	NA	NA	NA	65430	26024	13492	0.191913	0.0933496	0.447011	0.267727	0.993
3409	Homo sapiens	GSE19465	H3K4me3	hm	3409_H3K4me3_control_rep1	36	9	35000204	33911234	0.9689	1	0.0155657	NA	NA	NA	NA	NA	NA	NA	65430	26024	13492	0.191913	0.0933496	0.447011	0.267727	0.993
3409	Homo sapiens	GSE19465	H3K4me3	hm	3409_H3K4me3_control_rep2	36	9	33991432	32932130	0.9688	1	0.0155478	NA	NA	NA	NA	NA	NA	NA	65430	26024	13492	0.191913	0.0933496	0.447011	0.267727	0.993
3409	Homo sapiens	GSE19465	H3K4me3	hm	3409_H3K4me3_control_rep3	36	9	35371497	34331496	0.9706	1	0.0140965	NA	NA	NA	NA	NA	NA	NA	65430	26024	13492	0.191913	0.0933496	0.447011	0.267727	0.993
3410	Homo sapiens	GSE19465	H3K4me3	hm	3410_H3K4me3_treat_rep1	36	9	28280947	27445434	0.9705	1	0.596262	67798	22870	14466	203	NA	NA	NA	67798	22870	14466	0.116982	0.0797233	0.484682	0.318613	0.9998
3410	Homo sapiens	GSE19465	H3K4me3	hm	3410_H3K4me3_control_rep1	36	9	37412937	36337012	0.9712	1	0.032366	NA	NA	NA	NA	NA	NA	NA	67798	22870	14466	0.116982	0.0797233	0.484682	0.318613	0.9998
3411	Homo sapiens	GSE19465	H3K4me3	hm	3411_H3K4me3_treat_rep1	36	9	25452692	24672522	0.9693	1	0.360945	54390	18934	8414	193	NA	NA	NA	54390	18934	8414	0.159423	0.0929031	0.479647	0.268027	0.9994
3411	Homo sapiens	GSE19465	H3K4me3	hm	3411_H3K4me3_control_rep1	36	9	37412937	36337012	0.9712	1	0.0253738	NA	NA	NA	NA	NA	NA	NA	54390	18934	8414	0.159423	0.0929031	0.479647	0.268027	0.9994
3412	Homo sapiens	GSE19465	H3K4me3	hm	3412_H3K4me3_treat_rep1	36	9	30656232	29728118	0.9697	1	0.385227	36396	18583	11905	184	NA	NA	NA	36396	18583	11905	0.191427	0.142657	0.435582	0.230334	0.9994
3412	Homo sapiens	GSE19465	H3K4me3	hm	3412_H3K4me3_control_rep1	36	9	36416457	35361764	0.971	1	0.0207165	NA	NA	NA	NA	NA	NA	NA	36396	18583	11905	0.191427	0.142657	0.435582	0.230334	0.9994
3413	Homo sapiens	GSE19465	H3K4me3	hm	3413_H3K4me3_treat_rep1	36	9	33753927	32719730	0.9694	1	0.340214	53756	18850	8834	173	NA	NA	NA	53756	18850	8834	0.153753	0.103823	0.465947	0.276477	0.9998
3413	Homo sapiens	GSE19465	H3K4me3	hm	3413_H3K4me3_control_rep1	36	9	36416457	35361764	0.971	1	0.0248775	NA	NA	NA	NA	NA	NA	NA	53756	18850	8834	0.153753	0.103823	0.465947	0.276477	0.9998
3414	Homo sapiens	GSE19465	H3K4me3	hm	3414_H3K4me3_treat_rep1	36	9	35616705	34493046	0.9685	1	0.187931	52978	19390	6638	176	NA	NA	NA	52978	19390	6638	0.202254	0.126486	0.445978	0.225282	0.9986
3414	Homo sapiens	GSE19465	H3K4me3	hm	3414_H3K4me3_control_rep1	36	9	32718094	31725187	0.9697	1	0.012179	NA	NA	NA	NA	NA	NA	NA	52978	19390	6638	0.202254	0.126486	0.445978	0.225282	0.9986
3415	Homo sapiens	GSE19465	H3K4me3	hm	3415_H3K4me3_treat_rep1	36	9	34477120	33365684	0.9678	1	0.168625	48877	19098	7086	165	NA	NA	NA	48877	19098	7086	0.209874	0.145754	0.438018	0.206355	0.999
3415	Homo sapiens	GSE19465	H3K4me3	hm	3415_H3K4me3_control_rep1	36	9	35971422	34932277	0.9711	1	0.010025	NA	NA	NA	NA	NA	NA	NA	48877	19098	7086	0.209874	0.145754	0.438018	0.206355	0.999
3416	Homo sapiens	GSE16368	H3K4me3	hm	3416_H3K4me3_treat_rep1	36	9	26714962	23898542	0.8946	1	0.385375	24759	17909	12653	166	NA	NA	NA	24759	17909	12653	0.263536	0.199491	0.396719	0.140254	1
3416	Homo sapiens	GSE16368	H3K4me3	hm	3416_H3K4me3_control_rep1	36	9	9551310	8807889	0.9222	1	0.00305875	NA	NA	NA	NA	NA	NA	NA	24759	17909	12653	0.263536	0.199491	0.396719	0.140254	1
3418	Homo sapiens	GSE19465	H3K4me3	hm	3418_H3K4me3_treat_rep1	36	9	35625647	34453301	0.9671	1	0.106196	39868	15396	2782	159	NA	NA	NA	39868	15396	2782	0.26051	0.175228	0.398365	0.165897	0.9994
3418	Homo sapiens	GSE19465	H3K4me3	hm	3418_H3K4me3_control_rep1	36	9	34233674	33219078	0.9704	1	0.007791	NA	NA	NA	NA	NA	NA	NA	39868	15396	2782	0.26051	0.175228	0.398365	0.165897	0.9994
3419	Homo sapiens	GSE19465	H3K4me3	hm	3419_H3K4me3_treat_rep1	36	9	31124675	30123668	0.9678	1	0.141405	45905	2705	3	165	NA	NA	NA	45905	2705	3	0.226365	0.153546	0.376969	0.24312	0.998
3420	Homo sapiens	GSE19465	H3K4me3	hm	3420_H3K4me3_treat_rep1	36	9	37296152	36105612	0.9681	1	0.157551	46095	19518	6666	165	NA	NA	NA	46095	19518	6666	0.226727	0.141599	0.442195	0.189478	0.9988
3420	Homo sapiens	GSE19465	H3K4me3	hm	3420_H3K4me3_control_rep1	36	9	36503505	35453574	0.9712	1	0.0088145	NA	NA	NA	NA	NA	NA	NA	46095	19518	6666	0.226727	0.141599	0.442195	0.189478	0.9988
3421	Homo sapiens	GSE19465	H3K4me3	hm	3421_H3K4me3_treat_rep1	36	9	33665820	32601586	0.9684	1	0.112176	47364	14112	1659	169	NA	NA	NA	47364	14112	1659	0.227726	0.192235	0.397686	0.182354	0.9984
3421	Homo sapiens	GSE19465	H3K4me3	hm	3421_H3K4me3_control_rep1	36	9	35169439	34150853	0.971	1	0.009939	NA	NA	NA	NA	NA	NA	NA	47364	14112	1659	0.227726	0.192235	0.397686	0.182354	0.9984
3422	Homo sapiens	GSE16368	H3K4me3	hm	3422_H3K4me3_treat_rep1	36	9	8184971	7327146	0.8952	1	0.292594	39749	19191	5967	168	NA	NA	NA	39749	19191	5967	0.253296	0.136837	0.441356	0.168512	0.984
3422	Homo sapiens	GSE16368	H3K4me3	hm	3422_H3K4me3_control_rep1	36	9	21638838	19152632	0.8851	1	0.008345	NA	NA	NA	NA	NA	NA	NA	39749	19191	5967	0.253296	0.136837	0.441356	0.168512	0.984
3423	Homo sapiens	GSE16368	H3K4me3	hm	3423_H3K4me3_treat_rep1	36	9	7529530	6783502	0.9009	1	0.427882	27191	15839	8078	177	NA	NA	NA	27191	15839	8078	0.269805	0.154836	0.451637	0.123722	0.9998
3423	Homo sapiens	GSE16368	H3K4me3	hm	3423_H3K4me3_control_rep1	36	9	23696652	20488618	0.8646	1	0.0151632	NA	NA	NA	NA	NA	NA	NA	27191	15839	8078	0.269805	0.154836	0.451637	0.123722	0.9998
3427	Homo sapiens	GSE19465	H3K4me3	hm	3427_H3K4me3_treat_rep1	36	9	7820913	7020998	0.8977	1	0.336346	36326	18091	5890	239	NA	NA	NA	36326	18091	5890	0.231184	0.151076	0.43974	0.177999	0.9994
3427	Homo sapiens	GSE19465	H3K4me3	hm	3427_H3K4me3_control_rep1	36	9	7477808	6769302	0.9053	1	0.0083835	NA	NA	NA	NA	NA	NA	NA	36326	18091	5890	0.231184	0.151076	0.43974	0.177999	0.9994
3428	Homo sapiens	GSE19465	H3K4me3	hm	3428_H3K4me3_treat_rep1	36	9	8854947	7965289	0.8995	1	0.18104	25018	2852	5	185	NA	NA	NA	25018	2852	5	0.258555	0.0819875	0.48477	0.174688	0.9834
3437	Homo sapiens	GSE19465	H3K4me3	hm	3437_H3K4me3_treat_rep1	36	9	5824401	5286983	0.9077	1	0.330402	29542	2101	7	196	NA	NA	NA	29542	2101	7	0.23354	0.200332	0.388612	0.177516	0.997
3438	Homo sapiens	GSE19465	H3K4me3	hm	3438_H3K4me3_treat_rep1	36	9	5713146	5105295	0.8936	1	0.145157	20217	2553	6	209	NA	NA	NA	20217	2553	6	0.254885	0.0690508	0.491418	0.184647	0.9772
3439	Homo sapiens	GSE16368	H3K4me3	hm	3439_H3K4me3_treat_rep1	36	9	13536061	12144206	0.8972	1	0.174216	18171	10319	3792	319	NA	NA	NA	18171	10319	3792	0.246602	0.20208	0.434373	0.116945	0.9998
3439	Homo sapiens	GSE16368	H3K4me3	hm	3439_H3K4me3_control_rep1	36	9	27638201	24528178	0.8875	1	0.00911275	NA	NA	NA	NA	NA	NA	NA	18171	10319	3792	0.246602	0.20208	0.434373	0.116945	0.9998
3440	Homo sapiens	GSE16368	H3K4me3	hm	3440_H3K4me3_treat_rep1	36	9	23438187	21069242	0.8989	1	0.229756	20793	12457	5033	179	NA	NA	NA	20793	12457	5033	0.270187	0.235464	0.360794	0.133555	0.9994
3440	Homo sapiens	GSE16368	H3K4me3	hm	3440_H3K4me3_control_rep1	36	9	17290432	14255965	0.8245	1	0.01258	NA	NA	NA	NA	NA	NA	NA	20793	12457	5033	0.270187	0.235464	0.360794	0.133555	0.9994
3441	Homo sapiens	GSE19465	H3K4me3	hm	3441_H3K4me3_treat_rep1	36	9	19111669	18508637	0.9684	1	0.643691	39842	20990	15171	201	NA	NA	NA	39842	20990	15171	0.152883	0.191812	0.406666	0.248638	0.9998
3441	Homo sapiens	GSE19465	H3K4me3	hm	3441_H3K4me3_control_rep1	36	9	33014396	31989646	0.969	1	0.0204208	NA	NA	NA	NA	NA	NA	NA	39842	20990	15171	0.152883	0.191812	0.406666	0.248638	0.9998
3442	Homo sapiens	GSE19465	H3K4me3	hm	3442_H3K4me3_treat_rep1	36	9	25958007	25158997	0.9692	1	0.493493	60288	22719	13245	224	NA	NA	NA	60288	22719	13245	0.150331	0.0921923	0.48352	0.273956	0.9996
3442	Homo sapiens	GSE19465	H3K4me3	hm	3442_H3K4me3_control_rep1	36	9	33141896	32106952	0.9688	1	0.0269743	NA	NA	NA	NA	NA	NA	NA	60288	22719	13245	0.150331	0.0921923	0.48352	0.273956	0.9996
3443	Homo sapiens	GSE19465	H3K4me3	hm	3443_H3K4me3_treat_rep1	36	9	25312835	24525664	0.9689	1	0.546463	49552	22165	14573	210	NA	NA	NA	49552	22165	14573	0.15251	0.106617	0.455954	0.284919	0.9994
3443	Homo sapiens	GSE19465	H3K4me3	hm	3443_H3K4me3_control_rep1	36	9	33014396	31989646	0.969	1	0.02432	NA	NA	NA	NA	NA	NA	NA	49552	22165	14573	0.15251	0.106617	0.455954	0.284919	0.9994
3444	Homo sapiens	GSE19465	H3K4me3	hm	3444_H3K4me3_treat_rep1	36	9	12197965	11737009	0.9622	1	0.435682	43495	20745	12852	176	NA	NA	NA	43495	20745	12852	0.203085	0.170414	0.423323	0.203177	1
3444	Homo sapiens	GSE19465	H3K4me3	hm	3444_H3K4me3_control_rep1	36	9	17628171	17111043	0.9707	1	0.0154045	NA	NA	NA	NA	NA	NA	NA	43495	20745	12852	0.203085	0.170414	0.423323	0.203177	1
3445	Homo sapiens	GSE19465	H3K4me3	hm	3445_H3K4me3_treat_rep1	36	9	30253224	29179425	0.9645	1	0.290191	57932	21696	11575	171	NA	NA	NA	57932	21696	11575	0.16751	0.12161	0.46079	0.250091	0.9994
3445	Homo sapiens	GSE19465	H3K4me3	hm	3445_H3K4me3_control_rep1	36	9	34016541	33026196	0.9709	1	0.0157228	NA	NA	NA	NA	NA	NA	NA	57932	21696	11575	0.16751	0.12161	0.46079	0.250091	0.9994
3460	Homo sapiens	GSE25249	H3K4me3	hm	3460_H3K4me3_treat_rep1	36	9	22157859	21446452	0.9679	1	0.348986	41597	18849	11209	173	NA	NA	NA	41597	18849	11209	0.187037	0.155664	0.418021	0.239278	0.9998
3460	Homo sapiens	GSE25249	H3K4me3	hm	3460_H3K4me3_control_rep1	36	9	24664321	23956676	0.9713	1	0.0189035	NA	NA	NA	NA	NA	NA	NA	41597	18849	11209	0.187037	0.155664	0.418021	0.239278	0.9998
3461	Homo sapiens	GSE25249	H3K4me3	hm	3461_H3K4me3_treat_rep1	36	9	27089763	26256053	0.9692	1	0.383751	44894	18020	10922	198	NA	NA	NA	44894	18020	10922	0.162965	0.133005	0.453278	0.250752	1
3461	Homo sapiens	GSE25249	H3K4me3	hm	3461_H3K4me3_control_rep1	36	9	27579674	26791236	0.9714	1	0.0230057	NA	NA	NA	NA	NA	NA	NA	44894	18020	10922	0.162965	0.133005	0.453278	0.250752	1
3462	Homo sapiens	GSE25249	H3K4me3	hm	3462_H3K4me3_treat_rep1	36	9	19275600	18668248	0.9685	1	0.358696	46149	17859	6759	187	NA	NA	NA	46149	17859	6759	0.202046	0.112139	0.452717	0.233098	0.9998
3462	Homo sapiens	GSE25249	H3K4me3	hm	3462_H3K4me3_control_rep1	36	9	21878686	21229585	0.9703	1	0.0247325	NA	NA	NA	NA	NA	NA	NA	46149	17859	6759	0.202046	0.112139	0.452717	0.233098	0.9998
3473	Homo sapiens	GSE19465	H3K4me3	hm	3473_H3K4me3_treat_rep1	36	9	15802268	15169871	0.96	1	0.0933175	37859	8341	124	155	NA	NA	NA	37859	8341	124	0.253942	0.163052	0.410787	0.172218	0.9526
3473	Homo sapiens	GSE19465	H3K4me3	hm	3473_H3K4me3_control_rep1	36	30	28977096	23295648	0.8039	0.997	0.00595175	NA	NA	NA	NA	NA	NA	NA	37859	8341	124	0.253942	0.163052	0.410787	0.172218	0.9526
3476	Homo sapiens	GSE19465	H3K4me3	hm	3476_H3K4me3_treat_rep1	36	9	29722017	28769619	0.968	1	0.17506	43265	17056	5111	163	NA	NA	NA	43265	17056	5111	0.24313	0.119288	0.462013	0.175569	0.9984
3476	Homo sapiens	GSE19465	H3K4me3	hm	3476_H3K4me3_control_rep1	36	9	24885822	24124012	0.9694	1	0.0116045	NA	NA	NA	NA	NA	NA	NA	43265	17056	5111	0.24313	0.119288	0.462013	0.175569	0.9984
3478	Homo sapiens	GSE19465	H3K4me3	hm	3478_H3K4me3_treat_rep1	36	9	16972262	16316424	0.9614	1	0.136442	42825	10900	895	161	NA	NA	NA	42825	10900	895	0.202994	0.149636	0.420185	0.227186	0.996
3478	Homo sapiens	GSE19465	H3K4me3	hm	3478_H3K4me3_control_rep1	36	9	28851199	27949453	0.9687	1	0.0115105	NA	NA	NA	NA	NA	NA	NA	42825	10900	895	0.202994	0.149636	0.420185	0.227186	0.996
3479	Homo sapiens	GSE19465	H3K4me3	hm	3479_H3K4me3_treat_rep1	36	9	9611771	9214102	0.9586	1	0.224803	54854	13608	991	222	NA	NA	NA	54854	13608	991	0.182247	0.108379	0.456083	0.253291	0.9946
3479	Homo sapiens	GSE19465	H3K4me3	hm	3479_H3K4me3_control_rep1	36	9	28851199	27949453	0.9687	1	0.0142863	NA	NA	NA	NA	NA	NA	NA	54854	13608	991	0.182247	0.108379	0.456083	0.253291	0.9946
3480	Homo sapiens	GSE19465	H3K4me3	hm	3480_H3K4me3_treat_rep1	36	9	23442991	22675531	0.9673	1	0.168473	28183	10814	778	195	NA	NA	NA	28183	10814	778	0.285101	0.16879	0.416953	0.129156	0.9956
3480	Homo sapiens	GSE19465	H3K4me3	hm	3480_H3K4me3_control_rep1	36	9	11475173	11097992	0.9671	1	0.0108525	NA	NA	NA	NA	NA	NA	NA	28183	10814	778	0.285101	0.16879	0.416953	0.129156	0.9956
3482	Homo sapiens	GSE19465	H3K4me3	hm	3482_H3K4me3_treat_rep1	36	9	7094218	6861988	0.9673	1	0.271435	38511	3656	7	259	NA	NA	NA	38511	3656	7	0.182078	0.0431565	0.506089	0.268676	0.982
3483	Homo sapiens	GSE16368	H3K4me3	hm	3483_H3K4me3_treat_rep1	36	9	18361552	16440350	0.8954	1	0.707519	32315	21933	16736	239	NA	NA	NA	32315	21933	16736	0.185647	0.173207	0.443863	0.197283	0.9986
3483	Homo sapiens	GSE16368	H3K4me3	hm	3483_H3K4me3_control_rep1	36	9	16932878	15115057	0.8926	1	0.00868625	NA	NA	NA	NA	NA	NA	NA	32315	21933	16736	0.185647	0.173207	0.443863	0.197283	0.9986
3484	Homo sapiens	GSE19465	H3K4me3	hm	3484_H3K4me3_treat_rep1	36	9	27274171	26382408	0.9673	1	0.337388	58598	22169	13334	168	NA	NA	NA	58598	22169	13334	0.16963	0.10055	0.477781	0.252039	0.9998
3484	Homo sapiens	GSE19465	H3K4me3	hm	3484_H3K4me3_control_rep1	36	9	32701004	31754372	0.9711	1	0.0132823	NA	NA	NA	NA	NA	NA	NA	58598	22169	13334	0.16963	0.10055	0.477781	0.252039	0.9998
3485	Homo sapiens	GSE19465	H3K4me3	hm	3485_H3K4me3_treat_rep1	36	9	21105648	20379821	0.9656	1	0.286677	45296	18941	10203	189	NA	NA	NA	45296	18941	10203	0.192847	0.143415	0.440821	0.222916	0.9992
3485	Homo sapiens	GSE19465	H3K4me3	hm	3485_H3K4me3_control_rep1	36	9	38397545	37210386	0.9691	1	0.0149015	NA	NA	NA	NA	NA	NA	NA	45296	18941	10203	0.192847	0.143415	0.440821	0.222916	0.9992
3486	Homo sapiens	GSE19465	H3K4me3	hm	3486_H3K4me3_treat_rep1	36	9	25418816	24565885	0.9664	1	0.211395	44273	3575	10	169	NA	NA	NA	44273	3575	10	0.234888	0.151306	0.397081	0.216725	0.9982
3487	Homo sapiens	GSE19465	H3K4me3	hm	3487_H3K4me3_treat_rep1	36	9	23995424	23140759	0.9644	1	0.247449	57962	20916	9440	162	NA	NA	NA	57962	20916	9440	0.190487	0.105517	0.476726	0.22727	0.9992
3487	Homo sapiens	GSE19465	H3K4me3	hm	3487_H3K4me3_control_rep1	36	9	32440230	31470981	0.9701	1	0.0133743	NA	NA	NA	NA	NA	NA	NA	57962	20916	9440	0.190487	0.105517	0.476726	0.22727	0.9992
3488	Homo sapiens	GSE19465	H3K4me3	hm	3488_H3K4me3_treat_rep1	36	9	27518309	26624477	0.9675	1	0.276954	56542	20299	11562	173	NA	NA	NA	56542	20299	11562	0.160981	0.128367	0.469465	0.241188	1
3488	Homo sapiens	GSE19465	H3K4me3	hm	3488_H3K4me3_control_rep1	36	9	26893825	26172963	0.9732	1	0.0102618	NA	NA	NA	NA	NA	NA	NA	56542	20299	11562	0.160981	0.128367	0.469465	0.241188	1
3488	Homo sapiens	GSE19465	H3K4me3	hm	3488_H3K4me3_control_rep2	36	9	33140649	32192290	0.9714	1	0.0161197	NA	NA	NA	NA	NA	NA	NA	56542	20299	11562	0.160981	0.128367	0.469465	0.241188	1
3489	Homo sapiens	GSE19465	H3K4me3	hm	3489_H3K4me3_treat_rep1	36	9	27960665	27052705	0.9675	1	0.248879	53934	20905	11039	165	NA	NA	NA	53934	20905	11039	0.174772	0.128827	0.462926	0.233475	0.9998
3489	Homo sapiens	GSE19465	H3K4me3	hm	3489_H3K4me3_control_rep1	36	9	26893825	26172963	0.9732	1	0.00946675	NA	NA	NA	NA	NA	NA	NA	53934	20905	11039	0.174772	0.128827	0.462926	0.233475	0.9998
3489	Homo sapiens	GSE19465	H3K4me3	hm	3489_H3K4me3_control_rep2	36	9	33140649	32192290	0.9714	1	0.0148057	NA	NA	NA	NA	NA	NA	NA	53934	20905	11039	0.174772	0.128827	0.462926	0.233475	0.9998
3490	Homo sapiens	GSE19465	H3K4me3	hm	3490_H3K4me3_treat_rep1	36	9	21842406	21161121	0.9688	1	0.441215	56238	23464	15558	187	NA	NA	NA	56238	23464	15558	0.133649	0.115511	0.492914	0.257926	1
3490	Homo sapiens	GSE19465	H3K4me3	hm	3490_H3K4me3_control_rep1	36	9	23283909	22709169	0.9753	1	0.00636	NA	NA	NA	NA	NA	NA	NA	56238	23464	15558	0.133649	0.115511	0.492914	0.257926	1
3491	Homo sapiens	GSE19465	H3K4me3	hm	3491_H3K4me3_treat_rep1	36	9	19084589	18446995	0.9666	1	0.49144	74331	28147	13869	170	NA	NA	NA	74331	28147	13869	0.144502	0.0585624	0.569587	0.227348	0.9972
3491	Homo sapiens	GSE19465	H3K4me3	hm	3491_H3K4me3_control_rep1	36	9	35135426	34116795	0.971	1	0.0204772	NA	NA	NA	NA	NA	NA	NA	74331	28147	13869	0.144502	0.0585624	0.569587	0.227348	0.9972
3492	Homo sapiens	GSE19465	H3K4me3	hm	3492_H3K4me3_treat_rep1	36	9	23360383	22651215	0.9696	1	0.504247	62386	22591	12832	200	NA	NA	NA	62386	22591	12832	0.133606	0.0819107	0.475098	0.309385	1
3492	Homo sapiens	GSE19465	H3K4me3	hm	3492_H3K4me3_control_rep1	36	9	30475621	29635255	0.9724	1	0.0253785	NA	NA	NA	NA	NA	NA	NA	62386	22591	12832	0.133606	0.0819107	0.475098	0.309385	1
3516	Homo sapiens	GSE21234	TFAP2C	predicted transcription factor	3516_TFAP2C_treat_rep1	40	27	9932154	8148550	0.8204	0.984	0.360662	62686	27716	10375	123	NA	NA	NA	62686	27716	10375	0.0801015	0.0540178	0.415679	0.450202	0.997
3516	Homo sapiens	GSE21234	TFAP2C	predicted transcription factor	3516_TFAP2C_control_rep1	40	27	11895248	8213472	0.6905	0.995	0.0185242	NA	NA	NA	NA	NA	NA	NA	62686	27716	10375	0.0801015	0.0540178	0.415679	0.450202	0.997
3517	Homo sapiens	GSE24126	DDX5	predicted chromatin regulator	3517_DDX5_treat_rep1	36	33	44912546	28626600	0.6374	0.986	0.023744	20622	404	18	130	NA	NA	NA	20622	404	18	0.180251	0.277101	0.352736	0.189912	0.9174
3517	Homo sapiens	GSE24126	DDX5	predicted chromatin regulator	3517_DDX5_control_rep1	36	36	66005412	43344721	0.6567	0.997	0.00318225	NA	NA	NA	NA	NA	NA	NA	20622	404	18	0.180251	0.277101	0.352736	0.189912	0.9174
354	Homo sapiens	GSE14664	POLR2A	tf	354_POLR2A_treat_rep1	32	56	7017969	4565261	0.6505	0.642	0	1	0	0	NA	NA	NA	NA	1	0	0	NA	NA	NA	NA	1
354	Homo sapiens	GSE14664	POLR2A	tf	354_POLR2A_control_rep1	32	57	5590348	3712645	0.6641	0.27	0	NA	NA	NA	NA	NA	NA	NA	1	0	0	NA	NA	NA	NA	1
356	Homo sapiens	GSE22610	ESR1	tf	356_ESR1_treat_rep1	23	9	15735420	7333640	0.4661	0.981	0.044967	9413	3828	504	141	NA	NA	NA	9413	3828	504	0.0364256	0.0431356	0.452764	0.467675	0.814
357	Homo sapiens	GSE22610	ESR1	tf	357_ESR1_treat_rep1	23	9	14261958	7172717	0.5029	0.981	0.00461675	820	219	13	156	NA	NA	NA	820	219	13	0.0150754	0.0263819	0.415829	0.542714	0.94878
358	Homo sapiens	GSE21790	ESR1	tf	358_ESR1_treat_rep1	26	21	4586367	2686313	0.5857	0.962	0.0577285	5568	2700	466	108	NA	NA	NA	5568	2700	466	0.0556874	0.033595	0.382691	0.528026	0.9036
358	Homo sapiens	GSE21790	ESR1	tf	358_ESR1_control_rep1	26	15	4419996	2513693	0.5687	0.98	0.00233736	NA	NA	NA	NA	NA	NA	NA	5568	2700	466	0.0556874	0.033595	0.382691	0.528026	0.9036
359	Homo sapiens	GSE21790	ESR1	tf	359_ESR1_treat_rep1	26	15	4350296	2574203	0.5917	0.961	0.166586	15946	6802	1800	95	NA	NA	NA	15946	6802	1800	0.0414796	0.0398356	0.39355	0.525134	0.833
359	Homo sapiens	GSE21790	ESR1	tf	359_ESR1_control_rep1	26	22	5103386	2813151	0.5512	0.972	0.00614163	NA	NA	NA	NA	NA	NA	NA	15946	6802	1800	0.0414796	0.0398356	0.39355	0.525134	0.833
3613	Homo sapiens	GSE22562	SMC1A	predicted chromatin regulator	3613_SMC1A_treat_rep1	36	33	30429490	351190	0.0115	0.921	0	23	3	0	36	1,2	0	0.353019	1	1	0	1	0	0	0	1
3613	Homo sapiens	GSE22562	SMC1A	predicted chromatin regulator	3613_SMC1A_treat_rep2	36	39	8640150	326805	0.0378	0.972	0.00162863	2	1	1	80	1,2	0	0.353019	1	1	0	1	0	0	0	1
3613	Homo sapiens	GSE22562	SMC1A	predicted chromatin regulator	3613_SMC1A_control_rep1	36	39	7344784	61232	0.0083	0.95	0	NA	NA	NA	NA	1,2	0	0.353019	1	1	0	1	0	0	0	1
3625	Homo sapiens	GSE17001	H3K4me2	hm	3625_H3K4me2_treat_rep1	36	30	34567098	13067484	0.378	0.913	0.300004	60118	3582	9	170	NA	NA	NA	60118	3582	9	0.180428	0.0842806	0.419839	0.315453	0.987
3628	Homo sapiens	GSE23701	H3K4me3	hm	3628_H3K4me3_treat_rep1	31	37	66641401	21901858	0.3287	0.984	0.295249	34175	13100	2091	150	NA	NA	NA	34175	13100	2091	0.261943	0.179125	0.361195	0.197738	0.9978
3628	Homo sapiens	GSE23701	H3K4me3	hm	3628_H3K4me3_control_rep1	31	40	20259904	13101840	0.6467	0.986	0.0199455	NA	NA	NA	NA	NA	NA	NA	34175	13100	2091	0.261943	0.179125	0.361195	0.197738	0.9978
3629	Homo sapiens	GSE23701	H3K4me3	hm	3629_H3K4me3_treat_rep1	31	36	59890060	18094823	0.3021	0.986	0.193356	20686	7937	727	150	NA	NA	NA	20686	7937	727	0.232437	0.271638	0.370027	0.125898	0.9962
3629	Homo sapiens	GSE23701	H3K4me3	hm	3629_H3K4me3_control_rep1	31	39	10317128	6385177	0.6189	0.978	0.00924825	NA	NA	NA	NA	NA	NA	NA	20686	7937	727	0.232437	0.271638	0.370027	0.125898	0.9962
3632	Homo sapiens	GSE23701	H3K14ac	hm	3632_H3K14ac_treat_rep1	36	40	22515622	12463613	0.5536	0.963	0.0403825	17992	581	4	130	NA	NA	NA	17992	581	4	0.114033	0.158401	0.424608	0.302958	0.8262
3632	Homo sapiens	GSE23701	H3K14ac	hm	3632_H3K14ac_control_rep1	31	40	20259904	13101840	0.6467	0.986	0.004244	NA	NA	NA	NA	NA	NA	NA	17992	581	4	0.114033	0.158401	0.424608	0.302958	0.8262
3633	Homo sapiens	GSE23701	H3K14ac	hm	3633_H3K14ac_treat_rep1	36	40	19598667	10260866	0.5235	0.956	0.00392425	1078	29	0	158	NA	NA	NA	1078	29	0	0.117537	0.182836	0.400187	0.29944	0.697588
3633	Homo sapiens	GSE23701	H3K14ac	hm	3633_H3K14ac_control_rep1	31	39	10317128	6385177	0.6189	0.978	0.0003765	NA	NA	NA	NA	NA	NA	NA	1078	29	0	0.117537	0.182836	0.400187	0.29944	0.697588
3639	Homo sapiens	GSE29600	H3K4me1	hm	3639_H3K4me1_treat_rep1	36	36	20435165	16153302	0.7905	0.983	0.40095	105045	13805	483	206	NA	NA	NA	105045	13805	483	0.0920568	0.0438338	0.521912	0.342197	0.9654
3639	Homo sapiens	GSE29600	H3K4me1	hm	3639_H3K4me1_control_rep1	40	33	25233000	20207197	0.8008	0.997	0.0492177	NA	NA	NA	NA	NA	NA	NA	105045	13805	483	0.0920568	0.0438338	0.521912	0.342197	0.9654
3639	Homo sapiens	GSE29600	H3K4me1	hm	3639_H3K4me1_control_rep2	40	33	24301233	19470290	0.8012	0.997	0.0386605	NA	NA	NA	NA	NA	NA	NA	105045	13805	483	0.0920568	0.0438338	0.521912	0.342197	0.9654
3689	Homo sapiens	GSE16256	H3K18ac	hm	3689_H3K18ac_treat_rep1	36	28	21370215	13964397	0.6535	0.992	0.200825	44577	4796	123	134	NA	NA	NA	44577	4796	123	0.0834287	0.0600085	0.427754	0.428809	0.9034
3689	Homo sapiens	GSE16256	H3K18ac	hm	3689_H3K18ac_control_rep1	36	28	27157958	8179172	0.3012	0.984	0.0221712	NA	NA	NA	NA	NA	NA	NA	44577	4796	123	0.0834287	0.0600085	0.427754	0.428809	0.9034
3690	Homo sapiens	GSE16256	H4K5ac	hm	3690_H4K5ac_treat_rep1	36	26	23410843	13493555	0.5764	0.992	0.168503	36985	3625	67	136	NA	NA	NA	36985	3625	67	0.140516	0.0623766	0.39827	0.398837	0.9162
3690	Homo sapiens	GSE16256	H4K5ac	hm	3690_H4K5ac_control_rep1	36	28	27157958	8179172	0.3012	0.984	0.019726	NA	NA	NA	NA	NA	NA	NA	36985	3625	67	0.140516	0.0623766	0.39827	0.398837	0.9162
3691	Homo sapiens	GSE16256	H3K14ac	hm	3691_H3K14ac_treat_rep1	36	28	39061937	20407890	0.5224	0.995	0.0116325	4362	142	0	120	NA	NA	NA	4362	142	0	0.0575424	0.0346171	0.430536	0.477304	0.736818
3691	Homo sapiens	GSE16256	H3K14ac	hm	3691_H3K14ac_control_rep1	36	28	27157958	8179172	0.3012	0.984	0.00083325	NA	NA	NA	NA	NA	NA	NA	4362	142	0	0.0575424	0.0346171	0.430536	0.477304	0.736818
3692	Homo sapiens	GSE16256	H3K14ac	hm	3692_H3K14ac_treat_rep1	36	30	44282565	31391939	0.7089	0.994	0.00064025	189	2	0	131	NA	NA	NA	189	2	0	0.031746	0.031746	0.328042	0.608466	0.756614
3692	Homo sapiens	GSE16256	H3K14ac	hm	3692_H3K14ac_control_rep1	36	29	12073124	4422534	0.3663	0.984	1.025e-05	NA	NA	NA	NA	NA	NA	NA	189	2	0	0.031746	0.031746	0.328042	0.608466	0.756614
3693	Homo sapiens	GSE16256	H3K18ac	hm	3693_H3K18ac_treat_rep1	36	29	45285131	31503310	0.6957	0.993	0.0677	16232	847	0	123	NA	NA	NA	16232	847	0	0.0250739	0.0263061	0.422622	0.525998	0.8058
3693	Homo sapiens	GSE16256	H3K18ac	hm	3693_H3K18ac_control_rep1	36	29	12073124	4422534	0.3663	0.984	0.00248225	NA	NA	NA	NA	NA	NA	NA	16232	847	0	0.0250739	0.0263061	0.422622	0.525998	0.8058
3694	Homo sapiens	GSE16256	H3K23ac	hm	3694_H3K23ac_treat_rep1	36	24	43546269	15571873	0.3576	0.996	0.00038775	126	5	0	134	NA	NA	NA	126	5	0	0.031746	0.0238095	0.452381	0.492063	0.777778
3694	Homo sapiens	GSE16256	H3K23ac	hm	3694_H3K23ac_control_rep1	36	27	17477533	5119092	0.2929	0.979	1.2e-05	NA	NA	NA	NA	NA	NA	NA	126	5	0	0.031746	0.0238095	0.452381	0.492063	0.777778
3695	Homo sapiens	GSE16256	H3K23ac	hm	3695_H3K23ac_treat_rep1	36	30	44445845	31800004	0.7155	0.993	0.00054125	168	3	0	131	NA	NA	NA	168	3	0	0.0297619	0.0297619	0.357143	0.583333	0.779762
3695	Homo sapiens	GSE16256	H3K23ac	hm	3695_H3K23ac_control_rep1	36	29	12073124	4422534	0.3663	0.984	4e-06	NA	NA	NA	NA	NA	NA	NA	168	3	0	0.0297619	0.0297619	0.357143	0.583333	0.779762
3696	Homo sapiens	GSE16256	H3K4ac	hm	3696_H3K4ac_treat_rep1	36	25	38474245	14690797	0.3818	0.991	0.144946	35424	4523	119	126	NA	NA	NA	35424	4523	119	0.0651253	0.0454212	0.451276	0.438178	0.8212
3696	Homo sapiens	GSE16256	H3K4ac	hm	3696_H3K4ac_control_rep1	36	28	27157958	8179172	0.3012	0.984	0.0144875	NA	NA	NA	NA	NA	NA	NA	35424	4523	119	0.0651253	0.0454212	0.451276	0.438178	0.8212
3697	Homo sapiens	GSE16256	H3K4ac	hm	3697_H3K4ac_treat_rep1	36	30	41068618	30122108	0.7335	0.992	0.0350585	7827	329	0	123	NA	NA	NA	7827	329	0	0.0310464	0.0290022	0.420595	0.519356	0.7628
3697	Homo sapiens	GSE16256	H3K4ac	hm	3697_H3K4ac_control_rep1	36	29	12073124	4422534	0.3663	0.984	0.0014465	NA	NA	NA	NA	NA	NA	NA	7827	329	0	0.0310464	0.0290022	0.420595	0.519356	0.7628
3698	Homo sapiens	GSE16256	H3K56ac	hm	3698_H3K56ac_treat_rep1	36	23	45548939	12242446	0.2688	0.985	0.0579585	14773	1733	55	150	NA	NA	NA	14773	1733	55	0.104041	0.0460976	0.465444	0.384418	0.9042
3698	Homo sapiens	GSE16256	H3K56ac	hm	3698_H3K56ac_control_rep1	36	28	27157958	8179172	0.3012	0.984	0.00503925	NA	NA	NA	NA	NA	NA	NA	14773	1733	55	0.104041	0.0460976	0.465444	0.384418	0.9042
3699	Homo sapiens	GSE16256	H3K56ac	hm	3699_H3K56ac_treat_rep1	36	27	23904486	5268373	0.2204	0.963	0.0335722	7185	1055	34	140	NA	NA	NA	7185	1055	34	0.0855034	0.0423339	0.430163	0.442	0.8484
3699	Homo sapiens	GSE16256	H3K56ac	hm	3699_H3K56ac_control_rep1	36	29	12073124	4422534	0.3663	0.984	0.001729	NA	NA	NA	NA	NA	NA	NA	7185	1055	34	0.0855034	0.0423339	0.430163	0.442	0.8484
3700	Homo sapiens	GSE16256	H4K5ac	hm	3700_H4K5ac_treat_rep1	36	30	44026423	32020078	0.7273	0.987	0.0226915	5687	179	0	136	NA	NA	NA	5687	179	0	0.0819413	0.0288377	0.385968	0.503253	0.756
3700	Homo sapiens	GSE16256	H4K5ac	hm	3700_H4K5ac_control_rep1	36	29	12073124	4422534	0.3663	0.984	0.00084	NA	NA	NA	NA	NA	NA	NA	5687	179	0	0.0819413	0.0288377	0.385968	0.503253	0.756
3701	Homo sapiens	GSE16256	H4K8ac	hm	3701_H4K8ac_treat_rep1	36	29	39469864	23635856	0.5988	0.993	0.145012	34363	2352	23	121	NA	NA	NA	34363	2352	23	0.152519	0.0520036	0.385007	0.410471	0.9348
3701	Homo sapiens	GSE16256	H4K8ac	hm	3701_H4K8ac_control_rep1	36	28	27157958	8179172	0.3012	0.984	0.014622	NA	NA	NA	NA	NA	NA	NA	34363	2352	23	0.152519	0.0520036	0.385007	0.410471	0.9348
3702	Homo sapiens	GSE16256	H4K8ac	hm	3702_H4K8ac_treat_rep1	36	30	21950130	12838749	0.5849	0.994	0.0273418	6628	439	0	141	NA	NA	NA	6628	439	0	0.109686	0.0307785	0.357725	0.501811	0.8092
3702	Homo sapiens	GSE16256	H4K8ac	hm	3702_H4K8ac_control_rep1	36	29	12073124	4422534	0.3663	0.984	0.001195	NA	NA	NA	NA	NA	NA	NA	6628	439	0	0.109686	0.0307785	0.357725	0.501811	0.8092
3704	Homo sapiens	GSE16256	H4K8ac	hm	3704_H4K8ac_treat_rep1	36	30	20409712	15272560	0.7483	0.991	0.122261	36997	1273	10	134	NA	NA	NA	36997	1273	10	0.156395	0.0533031	0.395043	0.395259	0.938
3704	Homo sapiens	GSE16256	H4K8ac	hm	3704_H4K8ac_control_rep1	36	31	20034278	13474969	0.6726	0.992	0.0170955	NA	NA	NA	NA	NA	NA	NA	36997	1273	10	0.156395	0.0533031	0.395043	0.395259	0.938
3705	Homo sapiens	GSE16256	H4K91ac	hm	3705_H4K91ac_treat_rep1	36	24	42011080	15681072	0.3733	0.993	0.124221	32040	4222	148	129	NA	NA	NA	32040	4222	148	0.0373908	0.0302434	0.431461	0.500905	0.8446
3705	Homo sapiens	GSE16256	H4K91ac	hm	3705_H4K91ac_control_rep1	36	28	27157958	8179172	0.3012	0.984	0.00969975	NA	NA	NA	NA	NA	NA	NA	32040	4222	148	0.0373908	0.0302434	0.431461	0.500905	0.8446
3706	Homo sapiens	GSE16256	H4K91ac	hm	3706_H4K91ac_treat_rep1	36	28	17872033	9452866	0.5289	0.991	0.112473	19982	2588	84	124	NA	NA	NA	19982	2588	84	0.0474427	0.0378841	0.409018	0.505655	0.8128
3706	Homo sapiens	GSE16256	H4K91ac	hm	3706_H4K91ac_control_rep1	36	29	12073124	4422534	0.3663	0.984	0.0075045	NA	NA	NA	NA	NA	NA	NA	19982	2588	84	0.0474427	0.0378841	0.409018	0.505655	0.8128
3707	Homo sapiens	GSE16256	H3K18ac	hm	3707_H3K18ac_treat_rep1	36	33	30228993	20770375	0.6871	0.999	0.0002425	140	2	0	139	NA	NA	NA	140	2	0	0.0357143	0.0357143	0.3	0.628571	0.578571
3707	Homo sapiens	GSE16256	H3K18ac	hm	3707_H3K18ac_control_rep1	36	33	22150965	12544436	0.5663	0.96	1.4e-05	NA	NA	NA	NA	NA	NA	NA	140	2	0	0.0357143	0.0357143	0.3	0.628571	0.578571
3708	Homo sapiens	GSE16256	H3K18ac	hm	3708_H3K18ac_treat_rep1	36	29	13377740	5071082	0.3791	0.975	0.0426295	16147	904	2	122	NA	NA	NA	16147	904	2	0.14944	0.0956215	0.354927	0.400012	0.8072
3708	Homo sapiens	GSE16256	H3K18ac	hm	3708_H3K18ac_control_rep1	36	38	8835494	6122072	0.6929	0.983	0.00163075	NA	NA	NA	NA	NA	NA	NA	16147	904	2	0.14944	0.0956215	0.354927	0.400012	0.8072
3709	Homo sapiens	GSE16256	H3K4ac	hm	3709_H3K4ac_treat_rep1	36	33	27588772	19010600	0.6891	0.997	0.000298	27	9	2	144	NA	NA	NA	27	9	2	0.0454545	0	0.363636	0.590909	0.333333
3709	Homo sapiens	GSE16256	H3K4ac	hm	3709_H3K4ac_control_rep1	36	38	8835494	6122072	0.6929	0.983	8.75e-06	NA	NA	NA	NA	NA	NA	NA	27	9	2	0.0454545	0	0.363636	0.590909	0.333333
3710	Homo sapiens	GSE16256	H3K56ac	hm	3710_H3K56ac_treat_rep1	36	33	25686604	15188335	0.5913	0.956	0.0222682	3156	992	89	195	NA	NA	NA	3156	992	89	0.0200623	0.0100311	0.310273	0.659633	0.326362
3710	Homo sapiens	GSE16256	H3K56ac	hm	3710_H3K56ac_control_rep1	36	38	8835494	6122072	0.6929	0.983	0.00023025	NA	NA	NA	NA	NA	NA	NA	3156	992	89	0.0200623	0.0100311	0.310273	0.659633	0.326362
3711	Homo sapiens	GSE16256	H4K5ac	hm	3711_H4K5ac_treat_rep1	36	26	26183310	12830385	0.49	0.981	0.05677	13894	2260	31	110	NA	NA	NA	13894	2260	31	0.20606	0.129768	0.346912	0.317259	0.824
3711	Homo sapiens	GSE16256	H4K5ac	hm	3711_H4K5ac_control_rep1	36	38	8835494	6122072	0.6929	0.983	0.0029125	NA	NA	NA	NA	NA	NA	NA	13894	2260	31	0.20606	0.129768	0.346912	0.317259	0.824
3712	Homo sapiens	GSE16256	H4K91ac	hm	3712_H4K91ac_treat_rep1	36	37	31498662	23017973	0.7308	0.995	0.000606	170	18	0	115	NA	NA	NA	170	18	0	0.047619	0.0238095	0.321429	0.607143	0.547059
3712	Homo sapiens	GSE16256	H4K91ac	hm	3712_H4K91ac_control_rep1	36	38	8835494	6122072	0.6929	0.983	1.1e-05	NA	NA	NA	NA	NA	NA	NA	170	18	0	0.047619	0.0238095	0.321429	0.607143	0.547059
3713	Homo sapiens	GSE16256	H3K14ac	hm	3713_H3K14ac_treat_rep1	30	2	68884840	29196670	0.4238	0.988	0.0033405	3591	25	5	30	NA	NA	NA	3591	25	5	0.240589	0.117464	0.389471	0.252477	0.86494
3714	Homo sapiens	GSE16256	H3K14ac	hm	3714_H3K14ac_treat_rep1	30	2	52594576	24020226	0.4567	0.986	0.001953	346	29	8	29	NA	NA	NA	346	29	8	0.0671642	0.0522388	0.216418	0.664179	0.710983
3715	Homo sapiens	GSE16256	H3K23ac	hm	3715_H3K23ac_treat_rep1	30	22	50591101	24359145	0.4815	0.984	0.001234	366	24	9	29	NA	NA	NA	366	24	9	0.123867	0.0392749	0.308157	0.528701	0.76776
3716	Homo sapiens	GSE16256	H3K23ac	hm	3716_H3K23ac_treat_rep1	30	23	57592591	27317776	0.4743	0.987	0.0022435	325	29	8	29	NA	NA	NA	325	29	8	0.0162602	0.0203252	0.186992	0.776423	0.661538
3717	Homo sapiens	GSE16256	H3K4ac	hm	3717_H3K4ac_treat_rep1	30	32	66278659	38449651	0.5801	0.991	0.00260575	2078	24	6	29	NA	NA	NA	2078	24	6	0.185965	0.0466165	0.351378	0.41604	0.715111
3718	Homo sapiens	GSE16256	H3K56ac	hm	3718_H3K56ac_treat_rep1	30	36	40212697	25127826	0.6249	0.962	0.00327425	2029	34	9	136	NA	NA	NA	2029	34	9	0.261111	0.135354	0.364141	0.239394	0.876787
3719	Homo sapiens	GSE16256	H3K18ac	hm	3719_H3K18ac_treat_rep1	30	32	33260877	17240840	0.5184	0.988	0.00798525	7102	319	3	110	NA	NA	NA	7102	319	3	0.163849	0.142153	0.374894	0.319104	0.7596
3719	Homo sapiens	GSE16256	H3K18ac	hm	3719_H3K18ac_control_rep1	30	2	56384154	18462719	0.3274	0.976	0.0008225	NA	NA	NA	NA	NA	NA	NA	7102	319	3	0.163849	0.142153	0.374894	0.319104	0.7596
3720	Homo sapiens	GSE16256	H3K23ac	hm	3720_H3K23ac_treat_rep1	36	2	35216712	19634387	0.5575	0.994	0.0002465	130	13	0	67	NA	NA	NA	130	13	0	0.146154	0.1	0.392308	0.361538	0.6
3720	Homo sapiens	GSE16256	H3K23ac	hm	3720_H3K23ac_control_rep1	30	2	56384154	18462719	0.3274	0.976	2.4e-05	NA	NA	NA	NA	NA	NA	NA	130	13	0	0.146154	0.1	0.392308	0.361538	0.6
3721	Homo sapiens	GSE16256	H3K23ac	hm	3721_H3K23ac_treat_rep1	30	32	22772806	11551720	0.5073	0.984	0.00098225	699	42	0	177	NA	NA	NA	699	42	0	0.0310192	0.0251108	0.415066	0.528804	0.437768
3721	Homo sapiens	GSE16256	H3K23ac	hm	3721_H3K23ac_control_rep1	36	2	60886494	26209160	0.4305	0.998	5.15e-05	NA	NA	NA	NA	NA	NA	NA	699	42	0	0.0310192	0.0251108	0.415066	0.528804	0.437768
3722	Homo sapiens	GSE16256	H3K4ac	hm	3722_H3K4ac_treat_rep1	36	38	52570069	38995258	0.7418	0.963	0.00061875	426	15	1	298	NA	NA	NA	426	15	1	0.146919	0.180095	0.43128	0.241706	0.744131
3722	Homo sapiens	GSE16256	H3K4ac	hm	3722_H3K4ac_control_rep1	30	2	56384154	18462719	0.3274	0.976	3.575e-05	NA	NA	NA	NA	NA	NA	NA	426	15	1	0.146919	0.180095	0.43128	0.241706	0.744131
3723	Homo sapiens	GSE16256	H3K56ac	hm	3723_H3K56ac_treat_rep1	36	2	38826268	19479649	0.5017	0.961	0.00349925	2404	413	23	99	NA	NA	NA	2404	413	23	0.287854	0.18594	0.330283	0.195923	0.885607
3723	Homo sapiens	GSE16256	H3K56ac	hm	3723_H3K56ac_control_rep1	30	2	56384154	18462719	0.3274	0.976	0.00026125	NA	NA	NA	NA	NA	NA	NA	2404	413	23	0.287854	0.18594	0.330283	0.195923	0.885607
3724	Homo sapiens	GSE16256	H4K5ac	hm	3724_H4K5ac_treat_rep1	36	2	34804542	19354619	0.5561	0.971	0.00605875	3708	721	35	116	NA	NA	NA	3708	721	35	0.279666	0.160464	0.317961	0.241909	0.871899
3724	Homo sapiens	GSE16256	H4K5ac	hm	3724_H4K5ac_control_rep1	30	2	56384154	18462719	0.3274	0.976	0.0004755	NA	NA	NA	NA	NA	NA	NA	3708	721	35	0.279666	0.160464	0.317961	0.241909	0.871899
3725	Homo sapiens	GSE16256	H4K5ac	hm	3725_H4K5ac_treat_rep1	30	35	50637923	28581830	0.5644	0.992	0.007448	7778	430	6	30	NA	NA	NA	7778	430	6	0.158552	0.112828	0.383179	0.34544	0.7074
3725	Homo sapiens	GSE16256	H4K5ac	hm	3725_H4K5ac_control_rep1	36	2	60886494	26209160	0.4305	0.998	0.00061575	NA	NA	NA	NA	NA	NA	NA	7778	430	6	0.158552	0.112828	0.383179	0.34544	0.7074
3726	Homo sapiens	GSE16256	H4K8ac	hm	3726_H4K8ac_treat_rep1	36	2	33530199	18365599	0.5477	0.983	0.00458425	2949	448	13	104	NA	NA	NA	2949	448	13	0.229569	0.161072	0.32689	0.282469	0.790437
3726	Homo sapiens	GSE16256	H4K8ac	hm	3726_H4K8ac_control_rep1	30	2	56384154	18462719	0.3274	0.976	0.0003505	NA	NA	NA	NA	NA	NA	NA	2949	448	13	0.229569	0.161072	0.32689	0.282469	0.790437
3727	Homo sapiens	GSE16256	H4K8ac	hm	3727_H4K8ac_treat_rep1	30	35	35830750	20677072	0.5771	0.99	0.004562	4533	133	2	30	NA	NA	NA	4533	133	2	0.102041	0.0803017	0.391304	0.426353	0.572027
3727	Homo sapiens	GSE16256	H4K8ac	hm	3727_H4K8ac_control_rep1	36	2	60886494	26209160	0.4305	0.998	0.000364	NA	NA	NA	NA	NA	NA	NA	4533	133	2	0.102041	0.0803017	0.391304	0.426353	0.572027
3729	Homo sapiens	GSE16256	H4K91ac	hm	3729_H4K91ac_treat_rep1	36	38	41844972	31429991	0.7511	0.902	0.0062805	5617	265	5	299	NA	NA	NA	5617	265	5	0.127117	0.114815	0.463184	0.294883	0.7016
3729	Homo sapiens	GSE16256	H4K91ac	hm	3729_H4K91ac_control_rep1	36	2	60886494	26209160	0.4305	0.998	0.00042825	NA	NA	NA	NA	NA	NA	NA	5617	265	5	0.127117	0.114815	0.463184	0.294883	0.7016
3730	Homo sapiens	GSE16256	H3K18ac	hm	3730_H3K18ac_treat_rep1	36	37	41564461	26272358	0.6321	0.981	0.093431	68106	11585	1901	134	NA	NA	NA	68106	11585	1901	0.154038	0.123304	0.370338	0.35232	0.997
3730	Homo sapiens	GSE16256	H3K18ac	hm	3730_H3K18ac_control_rep1	36	2	60886494	26209160	0.4305	0.998	0.006187	NA	NA	NA	NA	NA	NA	NA	68106	11585	1901	0.154038	0.123304	0.370338	0.35232	0.997
3731	Homo sapiens	GSE16256	H3K56ac	hm	3731_H3K56ac_treat_rep1	30	29	36695416	17758459	0.4839	0.968	0.00446275	4707	69	1	149	NA	NA	NA	4707	69	1	0.110802	0.0972996	0.406344	0.385555	0.59847
3731	Homo sapiens	GSE16256	H3K56ac	hm	3731_H3K56ac_control_rep1	36	2	60886494	26209160	0.4305	0.998	0.00031975	NA	NA	NA	NA	NA	NA	NA	4707	69	1	0.110802	0.0972996	0.406344	0.385555	0.59847
3773	Homo sapiens	GSE16256	H2BK120ac	hm	3773_H2BK120ac_treat_rep1	36	33	26711552	18892675	0.7073	0.995	0.00017475	30	7	2	163	NA	NA	NA	30	7	2	0	0	0.269231	0.730769	0.333333
3773	Homo sapiens	GSE16256	H2BK120ac	hm	3773_H2BK120ac_control_rep1	36	38	8835494	6122072	0.6929	0.983	2.5e-06	NA	NA	NA	NA	NA	NA	NA	30	7	2	0	0	0.269231	0.730769	0.333333
3774	Homo sapiens	GSE16256	H2BK12ac	hm	3774_H2BK12ac_treat_rep1	36	3	20696536	13032128	0.6297	0.992	0.001312	357	58	4	114	NA	NA	NA	357	58	4	0.129577	0.0901408	0.323944	0.456338	0.728291
3774	Homo sapiens	GSE16256	H2BK12ac	hm	3774_H2BK12ac_control_rep1	36	38	8835494	6122072	0.6929	0.983	4e-05	NA	NA	NA	NA	NA	NA	NA	357	58	4	0.129577	0.0901408	0.323944	0.456338	0.728291
3775	Homo sapiens	GSE16256	H2BK12ac	hm	3775_H2BK12ac_treat_rep1	36	37	37232344	26454267	0.7105	0.997	0.00107175	529	32	0	129	NA	NA	NA	529	32	0	0.026465	0.0151229	0.304348	0.654064	0.491493
3775	Homo sapiens	GSE16256	H2BK12ac	hm	3775_H2BK12ac_control_rep1	36	33	22150965	12544436	0.5663	0.96	4.95e-05	NA	NA	NA	NA	NA	NA	NA	529	32	0	0.026465	0.0151229	0.304348	0.654064	0.491493
3776	Homo sapiens	GSE16256	H2BK15ac	hm	3776_H2BK15ac_treat_rep1	36	33	38128364	25976151	0.6813	0.997	3.375e-05	8	2	0	35	NA	NA	NA	8	2	0	0	0	0.285714	0.714286	0.25
3776	Homo sapiens	GSE16256	H2BK15ac	hm	3776_H2BK15ac_control_rep1	36	38	8835494	6122072	0.6929	0.983	2.5e-07	NA	NA	NA	NA	NA	NA	NA	8	2	0	0	0	0.285714	0.714286	0.25
3777	Homo sapiens	GSE16256	H2BK15ac	hm	3777_H2BK15ac_treat_rep1	36	37	35693995	25844938	0.7241	0.997	0.000105	45	3	0	144	NA	NA	NA	45	3	0	0.0222222	0	0.266667	0.711111	0.466667
3777	Homo sapiens	GSE16256	H2BK15ac	hm	3777_H2BK15ac_control_rep1	36	33	22150965	12544436	0.5663	0.96	8e-06	NA	NA	NA	NA	NA	NA	NA	45	3	0	0.0222222	0	0.266667	0.711111	0.466667
3778	Homo sapiens	GSE16256	H2BK20ac	hm	3778_H2BK20ac_treat_rep1	36	33	37208001	25402632	0.6827	0.993	7.7e-05	14	4	0	36	NA	NA	NA	14	4	0	0	0	0.2	0.8	0.142857
3778	Homo sapiens	GSE16256	H2BK20ac	hm	3778_H2BK20ac_control_rep1	36	38	8835494	6122072	0.6929	0.983	1e-06	NA	NA	NA	NA	NA	NA	NA	14	4	0	0	0	0.2	0.8	0.142857
3779	Homo sapiens	GSE16256	H2BK20ac	hm	3779_H2BK20ac_treat_rep1	36	37	35689775	25657223	0.7189	0.995	0.00050675	316	2	0	144	NA	NA	NA	316	2	0	0.0158228	0.00632911	0.227848	0.75	0.458861
3779	Homo sapiens	GSE16256	H2BK20ac	hm	3779_H2BK20ac_control_rep1	36	33	22150965	12544436	0.5663	0.96	2.025e-05	NA	NA	NA	NA	NA	NA	NA	316	2	0	0.0158228	0.00632911	0.227848	0.75	0.458861
3780	Homo sapiens	GSE16256	H2BK5ac	hm	3780_H2BK5ac_treat_rep1	36	30	18406890	12230095	0.6644	0.997	0.0020135	474	153	7	111	NA	NA	NA	474	153	7	0.332623	0.228145	0.260128	0.179104	0.907173
3780	Homo sapiens	GSE16256	H2BK5ac	hm	3780_H2BK5ac_control_rep1	36	38	8835494	6122072	0.6929	0.983	9.075e-05	NA	NA	NA	NA	NA	NA	NA	474	153	7	0.332623	0.228145	0.260128	0.179104	0.907173
3781	Homo sapiens	GSE16256	H2BK5ac	hm	3781_H2BK5ac_treat_rep1	36	37	36276412	26318430	0.7255	0.997	0.0104113	4659	418	3	134	NA	NA	NA	4659	418	3	0.0433569	0.0244688	0.323889	0.608285	0.633612
3781	Homo sapiens	GSE16256	H2BK5ac	hm	3781_H2BK5ac_control_rep1	36	33	22150965	12544436	0.5663	0.96	0.000626	NA	NA	NA	NA	NA	NA	NA	4659	418	3	0.0433569	0.0244688	0.323889	0.608285	0.633612
3782	Homo sapiens	GSE16256	H2AK9ac	hm	3782_H2AK9ac_treat_rep1	36	30	19661866	12915101	0.6569	0.995	0.001814	503	77	5	97	NA	NA	NA	503	77	5	0.0299401	0.0139721	0.399202	0.556886	0.510934
3782	Homo sapiens	GSE16256	H2AK9ac	hm	3782_H2AK9ac_control_rep1	36	38	8835494	6122072	0.6929	0.983	2.55e-05	NA	NA	NA	NA	NA	NA	NA	503	77	5	0.0299401	0.0139721	0.399202	0.556886	0.510934
3783	Homo sapiens	GSE16256	H2AK9ac	hm	3783_H2AK9ac_treat_rep1	36	37	37528590	26388172	0.7031	0.999	3.975e-05	16	0	0	36	NA	NA	NA	16	0	0	0	0	0.5	0.5	0.5
3783	Homo sapiens	GSE16256	H2AK9ac	hm	3783_H2AK9ac_control_rep1	36	33	22150965	12544436	0.5663	0.96	4.25e-06	NA	NA	NA	NA	NA	NA	NA	16	0	0	0	0	0.5	0.5	0.5
3784	Homo sapiens	GSE16256	H2AK5ac	hm	3784_H2AK5ac_treat_rep1	36	33	34577164	23220532	0.6716	0.998	0.000128	84	3	0	87	NA	NA	NA	84	3	0	0.047619	0.0595238	0.464286	0.428571	0.690476
3784	Homo sapiens	GSE16256	H2AK5ac	hm	3784_H2AK5ac_control_rep1	30	2	56384154	18462719	0.3274	0.976	1.2e-05	NA	NA	NA	NA	NA	NA	NA	84	3	0	0.047619	0.0595238	0.464286	0.428571	0.690476
3785	Homo sapiens	GSE16256	H2AK5ac	hm	3785_H2AK5ac_treat_rep1	30	25	65548555	29079908	0.4436	0.992	0.00035375	410	6	0	30	NA	NA	NA	410	6	0	0.097561	0.0926829	0.429268	0.380488	0.758537
3785	Homo sapiens	GSE16256	H2AK5ac	hm	3785_H2AK5ac_control_rep1	36	2	60886494	26209160	0.4305	0.998	3.175e-05	NA	NA	NA	NA	NA	NA	NA	410	6	0	0.097561	0.0926829	0.429268	0.380488	0.758537
3786	Homo sapiens	GSE16256	H2BK12ac	hm	3786_H2BK12ac_treat_rep1	30	29	47887047	22207339	0.4637	0.99	8.325e-05	73	3	0	30	NA	NA	NA	73	3	0	0.25	0.0138889	0.25	0.486111	0.890411
3786	Homo sapiens	GSE16256	H2BK12ac	hm	3786_H2BK12ac_control_rep1	30	2	56384154	18462719	0.3274	0.976	8.75e-06	NA	NA	NA	NA	NA	NA	NA	73	3	0	0.25	0.0138889	0.25	0.486111	0.890411
3787	Homo sapiens	GSE16256	H2BK12ac	hm	3787_H2BK12ac_treat_rep1	36	38	49021773	33863009	0.6908	0.998	0.00324525	3764	51	0	35	NA	NA	NA	3764	51	0	0.150492	0.104493	0.366126	0.378889	0.747078
3787	Homo sapiens	GSE16256	H2BK12ac	hm	3787_H2BK12ac_control_rep1	36	2	60886494	26209160	0.4305	0.998	0.000286	NA	NA	NA	NA	NA	NA	NA	3764	51	0	0.150492	0.104493	0.366126	0.378889	0.747078
3788	Homo sapiens	GSE16256	H2BK5ac	hm	3788_H2BK5ac_treat_rep1	36	33	34931504	23401001	0.6699	0.993	0.00441525	2817	457	17	90	NA	NA	NA	2817	457	17	0.27263	0.203053	0.319844	0.204473	0.899184
3788	Homo sapiens	GSE16256	H2BK5ac	hm	3788_H2BK5ac_control_rep1	30	2	56384154	18462719	0.3274	0.976	0.0003325	NA	NA	NA	NA	NA	NA	NA	2817	457	17	0.27263	0.203053	0.319844	0.204473	0.899184
3789	Homo sapiens	GSE16256	H2BK5ac	hm	3789_H2BK5ac_treat_rep1	30	28	132826272	35655121	0.2684	0.965	0.00074425	719	86	7	30	NA	NA	NA	719	86	7	0.294944	0.175562	0.276685	0.252809	0.88178
3789	Homo sapiens	GSE16256	H2BK5ac	hm	3789_H2BK5ac_control_rep1	36	2	60886494	26209160	0.4305	0.998	4.5e-05	NA	NA	NA	NA	NA	NA	NA	719	86	7	0.294944	0.175562	0.276685	0.252809	0.88178
3790	Homo sapiens	GSE16256	H2BK15ac	hm	3790_H2BK15ac_treat_rep1	36	38	49299286	33542919	0.6804	0.997	0	0	0	0	35	NA	NA	NA	0	0	0	NA	NA	NA	NA	NA
3790	Homo sapiens	GSE16256	H2BK15ac	hm	3790_H2BK15ac_control_rep1	30	2	56384154	18462719	0.3274	0.976	0	NA	NA	NA	NA	NA	NA	NA	0	0	0	NA	NA	NA	NA	NA
3791	Homo sapiens	GSE16256	H2BK15ac	hm	3791_H2BK15ac_treat_rep1	36	37	41528838	26674598	0.6423	0.885	0.00111425	1400	42	0	291	NA	NA	NA	1400	42	0	0.259657	0.15093	0.335479	0.253934	0.835
3791	Homo sapiens	GSE16256	H2BK15ac	hm	3791_H2BK15ac_control_rep1	36	2	60886494	26209160	0.4305	0.998	6.4e-05	NA	NA	NA	NA	NA	NA	NA	1400	42	0	0.259657	0.15093	0.335479	0.253934	0.835
3794	Homo sapiens	GSE16256	H2AK9ac	hm	3794_H2AK9ac_treat_rep1	36	29	38436645	21197511	0.5515	0.996	0.0474743	16073	817	6	113	NA	NA	NA	16073	817	6	0.028495	0.0305481	0.452933	0.488023	0.6878
3794	Homo sapiens	GSE16256	H2AK9ac	hm	3794_H2AK9ac_control_rep1	36	28	27157958	8179172	0.3012	0.984	0.00397675	NA	NA	NA	NA	NA	NA	NA	16073	817	6	0.028495	0.0305481	0.452933	0.488023	0.6878
3795	Homo sapiens	GSE16256	H2AK9ac	hm	3795_H2AK9ac_treat_rep1	36	31	15475541	11492748	0.7426	0.995	0.0037215	956	38	0	127	NA	NA	NA	956	38	0	0.0230126	0.0230126	0.421548	0.532427	0.601464
3795	Homo sapiens	GSE16256	H2AK9ac	hm	3795_H2AK9ac_control_rep1	36	29	12073124	4422534	0.3663	0.984	0.000161	NA	NA	NA	NA	NA	NA	NA	956	38	0	0.0230126	0.0230126	0.421548	0.532427	0.601464
3796	Homo sapiens	GSE16256	H2BK120ac	hm	3796_H2BK120ac_treat_rep1	36	26	36851952	14510518	0.3938	0.991	0.156778	41023	5852	236	132	NA	NA	NA	41023	5852	236	0.0240841	0.0265461	0.406991	0.542379	0.8574
3796	Homo sapiens	GSE16256	H2BK120ac	hm	3796_H2BK120ac_control_rep1	36	28	27157958	8179172	0.3012	0.984	0.0121692	NA	NA	NA	NA	NA	NA	NA	41023	5852	236	0.0240841	0.0265461	0.406991	0.542379	0.8574
3797	Homo sapiens	GSE16256	H2BK120ac	hm	3797_H2BK120ac_treat_rep1	36	30	35367516	26468870	0.7484	0.988	0.102243	19741	1533	5	129	NA	NA	NA	19741	1533	5	0.0201611	0.0233018	0.381389	0.575148	0.8406
3797	Homo sapiens	GSE16256	H2BK120ac	hm	3797_H2BK120ac_control_rep1	36	29	12073124	4422534	0.3663	0.984	0.00473725	NA	NA	NA	NA	NA	NA	NA	19741	1533	5	0.0201611	0.0233018	0.381389	0.575148	0.8406
3798	Homo sapiens	GSE16256	H2BK12ac	hm	3798_H2BK12ac_treat_rep1	36	28	41595451	19215279	0.462	0.994	0.112599	36136	3370	25	116	NA	NA	NA	36136	3370	25	0.019814	0.0237713	0.40652	0.549895	0.7982
3798	Homo sapiens	GSE16256	H2BK12ac	hm	3798_H2BK12ac_control_rep1	36	28	27157958	8179172	0.3012	0.984	0.0082935	NA	NA	NA	NA	NA	NA	NA	36136	3370	25	0.019814	0.0237713	0.40652	0.549895	0.7982
3799	Homo sapiens	GSE16256	H2BK12ac	hm	3799_H2BK12ac_treat_rep1	36	30	22038300	13250443	0.6012	0.991	0.064318	16199	1135	2	144	NA	NA	NA	16199	1135	2	0.0160504	0.0212359	0.373109	0.589604	0.7448
3799	Homo sapiens	GSE16256	H2BK12ac	hm	3799_H2BK12ac_control_rep1	36	29	12073124	4422534	0.3663	0.984	0.00287375	NA	NA	NA	NA	NA	NA	NA	16199	1135	2	0.0160504	0.0212359	0.373109	0.589604	0.7448
3800	Homo sapiens	GSE16256	H2BK12ac	hm	3800_H2BK12ac_treat_rep1	36	30	17741331	13388515	0.7547	0.993	0.114195	35018	1059	2	156	NA	NA	NA	35018	1059	2	0.0233023	0.0244446	0.402165	0.550089	0.7824
3800	Homo sapiens	GSE16256	H2BK12ac	hm	3800_H2BK12ac_control_rep1	36	31	14994492	10413852	0.6945	0.984	0.0130052	NA	NA	NA	NA	NA	NA	NA	35018	1059	2	0.0233023	0.0244446	0.402165	0.550089	0.7824
3801	Homo sapiens	GSE16256	H2BK15ac	hm	3801_H2BK15ac_treat_rep1	36	28	41627711	17810582	0.4279	0.991	0.0451652	18506	732	1	124	NA	NA	NA	18506	732	1	0.0239382	0.023722	0.398357	0.553982	0.7602
3801	Homo sapiens	GSE16256	H2BK15ac	hm	3801_H2BK15ac_control_rep1	36	28	27157958	8179172	0.3012	0.984	0.0032235	NA	NA	NA	NA	NA	NA	NA	18506	732	1	0.0239382	0.023722	0.398357	0.553982	0.7602
3802	Homo sapiens	GSE16256	H2BK15ac	hm	3802_H2BK15ac_treat_rep1	36	29	25093702	12092767	0.4819	0.994	2.9e-05	8	1	0	172	NA	NA	NA	8	1	0	0	0	0.125	0.875	0.625
3802	Homo sapiens	GSE16256	H2BK15ac	hm	3802_H2BK15ac_control_rep1	36	29	12073124	4422534	0.3663	0.984	0	NA	NA	NA	NA	NA	NA	NA	8	1	0	0	0	0.125	0.875	0.625
3803	Homo sapiens	GSE16256	H2BK15ac	hm	3803_H2BK15ac_treat_rep1	36	27	22342180	13016390	0.5826	0.984	0.0126012	5567	29	0	127	NA	NA	NA	5567	29	0	0.0346686	0.0237112	0.36896	0.57266	0.6126
3803	Homo sapiens	GSE16256	H2BK15ac	hm	3803_H2BK15ac_control_rep1	36	31	14994492	10413852	0.6945	0.984	0.00147225	NA	NA	NA	NA	NA	NA	NA	5567	29	0	0.0346686	0.0237112	0.36896	0.57266	0.6126
3804	Homo sapiens	GSE16256	H2BK20ac	hm	3804_H2BK20ac_treat_rep1	36	25	42371823	14784867	0.3489	0.992	0.0558512	19233	1549	8	148	NA	NA	NA	19233	1549	8	0.0137264	0.0230333	0.38252	0.580721	0.7504
3804	Homo sapiens	GSE16256	H2BK20ac	hm	3804_H2BK20ac_control_rep1	36	28	27157958	8179172	0.3012	0.984	0.00407	NA	NA	NA	NA	NA	NA	NA	19233	1549	8	0.0137264	0.0230333	0.38252	0.580721	0.7504
3805	Homo sapiens	GSE16256	H2BK20ac	hm	3805_H2BK20ac_treat_rep1	36	29	45572316	30247029	0.6637	0.971	0.0437213	10543	543	0	119	NA	NA	NA	10543	543	0	0.0135635	0.0191596	0.359385	0.607891	0.7528
3805	Homo sapiens	GSE16256	H2BK20ac	hm	3805_H2BK20ac_control_rep1	36	29	12073124	4422534	0.3663	0.984	0.00149	NA	NA	NA	NA	NA	NA	NA	10543	543	0	0.0135635	0.0191596	0.359385	0.607891	0.7528
3806	Homo sapiens	GSE16256	H2BK120ac	hm	3806_H2BK120ac_treat_rep1	36	38	45891985	32740236	0.7134	0.809	0.00822475	6745	687	13	295	NA	NA	NA	6745	687	13	0.251965	0.145633	0.34584	0.256562	0.8974
3806	Homo sapiens	GSE16256	H2BK120ac	hm	3806_H2BK120ac_control_rep1	30	2	56384154	18462719	0.3274	0.976	0.000615	NA	NA	NA	NA	NA	NA	NA	6745	687	13	0.251965	0.145633	0.34584	0.256562	0.8974
3807	Homo sapiens	GSE16256	H2BK20ac	hm	3807_H2BK20ac_treat_rep1	36	38	44781738	32496598	0.7257	0.85	0.00089025	948	17	0	297	NA	NA	NA	948	17	0	0.18038	0.0970464	0.294304	0.42827	0.716245
3807	Homo sapiens	GSE16256	H2BK20ac	hm	3807_H2BK20ac_control_rep1	30	2	56384154	18462719	0.3274	0.976	6e-05	NA	NA	NA	NA	NA	NA	NA	948	17	0	0.18038	0.0970464	0.294304	0.42827	0.716245
3808	Homo sapiens	GSE16256	H2BK120ac	hm	3808_H2BK120ac_treat_rep1	36	34	61713469	36491899	0.5913	0.996	0.00249825	1305	31	7	36	NA	NA	NA	1305	31	7	0.111473	0.0358015	0.256306	0.59642	0.65364
3809	Homo sapiens	GSE16256	H2BK120ac	hm	3809_H2BK120ac_treat_rep1	36	28	63700195	35470960	0.5568	0.994	0.00422925	3396	32	6	36	NA	NA	NA	3396	32	6	0.0895884	0.030569	0.32385	0.555993	0.652532
3810	Homo sapiens	GSE16256	H2AZ	predicted chromatin regulator	3810_H2AZ_treat_rep1	36	33	162120126	94395250	0.5823	0.974	0.005946	5470	263	0	124	NA	NA	NA	5470	263	0	0.379342	0.111517	0.194698	0.314442	0.9694
3810	Homo sapiens	GSE16256	H2AZ	predicted chromatin regulator	3810_H2AZ_control_rep1	30	2	56384154	18462719	0.3274	0.976	0.000461	NA	NA	NA	NA	NA	NA	NA	5470	263	0	0.379342	0.111517	0.194698	0.314442	0.9694
3811	Homo sapiens	GSE16256	H2AK5ac	hm	3811_H2AK5ac_treat_rep1	36	34	62848748	39889565	0.6347	0.999	5.8e-05	76	0	0	35	NA	NA	NA	76	0	0	0.0526316	0.0131579	0.342105	0.592105	0.5
3811	Homo sapiens	GSE16256	H2AK5ac	hm	3811_H2AK5ac_control_rep1	36	38	46345829	29035962	0.6265	0.997	8.25e-06	NA	NA	NA	NA	NA	NA	NA	76	0	0	0.0526316	0.0131579	0.342105	0.592105	0.5
3813	Homo sapiens	GSE16256	H2BK5ac	hm	3813_H2BK5ac_treat_rep1	36	35	60231868	37265787	0.6187	0.998	0.00160625	1614	25	0	35	NA	NA	NA	1614	25	0	0.0582404	0.0285006	0.319083	0.594176	0.597274
3813	Homo sapiens	GSE16256	H2BK5ac	hm	3813_H2BK5ac_control_rep1	36	38	46345829	29035962	0.6265	0.997	0.0001895	NA	NA	NA	NA	NA	NA	NA	1614	25	0	0.0582404	0.0285006	0.319083	0.594176	0.597274
3815	Homo sapiens	GSE16256	H2AZ	predicted chromatin regulator	3815_H2AZ_treat_rep1	36	38	45323153	33359661	0.736	0.986	0.052909	50163	361	7	122	NA	NA	NA	50163	361	7	0.15549	0.131356	0.349443	0.363711	0.9984
3816	Homo sapiens	GSE16256	H2AZ	predicted chromatin regulator	3816_H2AZ_treat_rep1	36	38	55528468	42063917	0.7575	0.894	0.316312	91689	14506	177	130	NA	NA	NA	91689	14506	177	0.139064	0.105138	0.327776	0.428022	0.9988
3817	Homo sapiens	GSE16256	H2AZ	predicted chromatin regulator	3817_H2AZ_treat_rep1	36	38	45175989	33088781	0.7324	0.901	0.0490405	32958	3543	11	141	NA	NA	NA	32958	3543	11	0.25239	0.185893	0.297703	0.264014	0.9944
3817	Homo sapiens	GSE16256	H2AZ	predicted chromatin regulator	3817_H2AZ_control_rep1	36	39	35031577	23457050	0.6696	0.998	0.00439525	NA	NA	NA	NA	NA	NA	NA	32958	3543	11	0.25239	0.185893	0.297703	0.264014	0.9944
3818	Homo sapiens	GSE16256	H2AK5ac	hm	3818_H2AK5ac_treat_rep1	36	35	161675172	109094659	0.6748	0.983	0.00671125	6139	0	0	124	NA	NA	NA	6139	0	0	0.0428409	0.0477276	0.511484	0.397948	0.553
3818	Homo sapiens	GSE16256	H2AK5ac	hm	3818_H2AK5ac_control_rep1	36	39	35031577	23457050	0.6696	0.998	0.00076175	NA	NA	NA	NA	NA	NA	NA	6139	0	0	0.0428409	0.0477276	0.511484	0.397948	0.553
3819	Homo sapiens	GSE16256	H2AK5ac	hm	3819_H2AK5ac_treat_rep1	36	34	172066219	109982133	0.6392	0.977	0.00803275	7195	3	0	132	NA	NA	NA	7195	3	0	0.0412787	0.0393329	0.502015	0.417373	0.5454
3819	Homo sapiens	GSE16256	H2AK5ac	hm	3819_H2AK5ac_control_rep1	36	39	32666347	21172156	0.6481	0.997	0.0008945	NA	NA	NA	NA	NA	NA	NA	7195	3	0	0.0412787	0.0393329	0.502015	0.417373	0.5454
3820	Homo sapiens	GSE16256	H2AK9ac	hm	3820_H2AK9ac_treat_rep1	36	38	76403905	54035218	0.7072	0.948	0.0305705	32950	53	6	171	NA	NA	NA	32950	53	6	0.147415	0.120756	0.417813	0.314016	0.949
3821	Homo sapiens	GSE16256	H2AK9ac	hm	3821_H2AK9ac_treat_rep1	36	38	51786852	35069736	0.6772	0.862	0.0487887	25674	146	3	153	NA	NA	NA	25674	146	3	0.149097	0.102526	0.481426	0.266951	0.9344
3822	Homo sapiens	GSE16256	H2BK12ac	hm	3822_H2BK12ac_treat_rep1	36	39	47811408	36425786	0.7619	0.916	0.0698388	61356	733	0	176	NA	NA	NA	61356	733	0	0.0532792	0.0401754	0.41137	0.495176	0.752
3822	Homo sapiens	GSE16256	H2BK12ac	hm	3822_H2BK12ac_control_rep1	36	39	35031577	23457050	0.6696	0.998	0.008918	NA	NA	NA	NA	NA	NA	NA	61356	733	0	0.0532792	0.0401754	0.41137	0.495176	0.752
3823	Homo sapiens	GSE16256	H2BK12ac	hm	3823_H2BK12ac_treat_rep1	36	38	51238557	39420712	0.7694	0.938	0.12583	80771	3234	12	129	NA	NA	NA	80771	3234	12	0.0692699	0.0647014	0.412103	0.453925	0.8096
3823	Homo sapiens	GSE16256	H2BK12ac	hm	3823_H2BK12ac_control_rep1	36	39	32666347	21172156	0.6481	0.998	0.0152845	NA	NA	NA	NA	NA	NA	NA	80771	3234	12	0.0692699	0.0647014	0.412103	0.453925	0.8096
3824	Homo sapiens	GSE16256	H2BK12ac	hm	3824_H2BK12ac_treat_rep1	36	39	45511265	35404625	0.7779	0.994	0.00260075	3214	1	0	36	NA	NA	NA	3214	1	0	0.0504359	0.0740971	0.330012	0.545455	0.477909
3824	Homo sapiens	GSE16256	H2BK12ac	hm	3824_H2BK12ac_control_rep1	36	37	59169661	39324022	0.6646	0.998	0.00049675	NA	NA	NA	NA	NA	NA	NA	3214	1	0	0.0504359	0.0740971	0.330012	0.545455	0.477909
3825	Homo sapiens	GSE16256	H2BK5ac	hm	3825_H2BK5ac_treat_rep1	36	33	89209851	45510203	0.5101	0.919	0.16322	72120	5222	122	120	NA	NA	NA	72120	5222	122	0.0762193	0.084965	0.426413	0.412403	0.8644
3826	Homo sapiens	GSE16256	H2BK5ac	hm	3826_H2BK5ac_treat_rep1	36	35	159452372	100895378	0.6328	0.929	0.0094745	9028	490	3	119	NA	NA	NA	9028	490	3	0.136479	0.11521	0.427052	0.321258	0.8554
3826	Homo sapiens	GSE16256	H2BK5ac	hm	3826_H2BK5ac_control_rep1	36	39	35031577	23457050	0.6696	0.998	0.00104875	NA	NA	NA	NA	NA	NA	NA	9028	490	3	0.136479	0.11521	0.427052	0.321258	0.8554
3827	Homo sapiens	GSE16256	H2BK5ac	hm	3827_H2BK5ac_treat_rep1	36	36	144134245	85194105	0.5911	0.845	0.0326212	28838	1985	44	118	NA	NA	NA	28838	1985	44	0.0990666	0.0885874	0.41032	0.402026	0.8768
3827	Homo sapiens	GSE16256	H2BK5ac	hm	3827_H2BK5ac_control_rep1	36	39	32666347	21172156	0.6481	0.997	0.00315025	NA	NA	NA	NA	NA	NA	NA	28838	1985	44	0.0990666	0.0885874	0.41032	0.402026	0.8768
3845	Homo sapiens	GSE15735	HDAC1	cr	3845_HDAC1_treat_rep1	25	30	17171558	9757759	0.5683	0.855	0.0069255	2493	467	7	194	NA	NA	NA	2493	467	7	0.42303	0.305859	0.171313	0.099798	0.997593
3845	Homo sapiens	GSE15735	HDAC1	cr	3845_HDAC1_control_rep1	25	28	10072810	5916597	0.5874	0.924	0.00044275	NA	NA	NA	NA	NA	NA	NA	2493	467	7	0.42303	0.305859	0.171313	0.099798	0.997593
3845	Homo sapiens	GSE15735	HDAC1	cr	3845_HDAC1_control_rep2	25	29	7572874	4226966	0.5582	0.376	0.00072625	NA	NA	NA	NA	NA	NA	NA	2493	467	7	0.42303	0.305859	0.171313	0.099798	0.997593
3846	Homo sapiens	GSE15735	HDAC2	cr	3846_HDAC2_treat_rep1	25	27	20385095	10759758	0.5278	0.847	0.000839	44	4	0	292	NA	NA	NA	44	4	0	0.105263	0.0526316	0.0526316	0.789474	0.863636
3846	Homo sapiens	GSE15735	HDAC2	cr	3846_HDAC2_control_rep1	25	28	10072810	5916597	0.5874	0.924	9.075e-05	NA	NA	NA	NA	NA	NA	NA	44	4	0	0.105263	0.0526316	0.0526316	0.789474	0.863636
3846	Homo sapiens	GSE15735	HDAC2	cr	3846_HDAC2_control_rep2	25	29	7572874	4226966	0.5582	0.376	7.475e-05	NA	NA	NA	NA	NA	NA	NA	44	4	0	0.105263	0.0526316	0.0526316	0.789474	0.863636
3847	Homo sapiens	GSE15735	HDAC3	cr	3847_HDAC3_treat_rep1	25	29	20862833	9067028	0.4346	0.985	0.000522	47	13	0	163	NA	NA	NA	47	13	0	0.209302	0.232558	0.209302	0.348837	1
3847	Homo sapiens	GSE15735	HDAC3	cr	3847_HDAC3_control_rep1	25	28	10072810	5916597	0.5874	0.924	5.525e-05	NA	NA	NA	NA	NA	NA	NA	47	13	0	0.209302	0.232558	0.209302	0.348837	1
3847	Homo sapiens	GSE15735	HDAC3	cr	3847_HDAC3_control_rep2	25	29	7572874	4226966	0.5582	0.376	4.95e-05	NA	NA	NA	NA	NA	NA	NA	47	13	0	0.209302	0.232558	0.209302	0.348837	1
3848	Homo sapiens	GSE15735	HDAC6	cr	3848_HDAC6_treat_rep1	25	27	24661823	12820279	0.5198	0.988	0.00093225	270	35	0	275	NA	NA	NA	270	35	0	0.0226415	0.241509	0.449057	0.286792	0.562963
3848	Homo sapiens	GSE15735	HDAC6	cr	3848_HDAC6_control_rep1	25	28	10072810	5916597	0.5874	0.924	3.45e-05	NA	NA	NA	NA	NA	NA	NA	270	35	0	0.0226415	0.241509	0.449057	0.286792	0.562963
3848	Homo sapiens	GSE15735	HDAC6	cr	3848_HDAC6_control_rep2	25	29	7572874	4226966	0.5582	0.376	2.625e-05	NA	NA	NA	NA	NA	NA	NA	270	35	0	0.0226415	0.241509	0.449057	0.286792	0.562963
3850	Homo sapiens	GSE20753	PHF8	cr	3850_PHF8_treat_rep1	40	26	13701143	7460150	0.5445	0.982	0.00797225	3415	540	13	131	NA	NA	NA	3415	540	13	0.334408	0.350234	0.220985	0.0943728	0.989165
3850	Homo sapiens	GSE20753	PHF8	cr	3850_PHF8_control_rep1	40	27	14126356	8429530	0.5967	0.992	0.0003955	NA	NA	NA	NA	NA	NA	NA	3415	540	13	0.334408	0.350234	0.220985	0.0943728	0.989165
3851	Homo sapiens	GSE20753	PHF8	cr	3851_PHF8_treat_rep1	35	29	16428729	11035204	0.6717	0.965	0.014262	4531	1098	43	96	NA	NA	NA	4531	1098	43	0.287795	0.401457	0.239903	0.0708453	0.994924
3851	Homo sapiens	GSE20753	PHF8	cr	3851_PHF8_control_rep1	40	25	13760981	7253883	0.5271	0.991	0.000562	NA	NA	NA	NA	NA	NA	NA	4531	1098	43	0.287795	0.401457	0.239903	0.0708453	0.994924
3864	Homo sapiens	GSE21366	CTCF	tf	3864_CTCF_treat_rep1	76	18	17848404	7201068	0.4035	0.947	0.494705	45579	33300	24072	170	NA	NA	NA	45579	33300	24072	0.0700303	0.0528245	0.398477	0.478668	1
3864	Homo sapiens	GSE21366	CTCF	tf	3864_CTCF_control_rep1	76	19	70504198	29077196	0.4124	0.996	0.0112163	NA	NA	NA	NA	NA	NA	NA	45579	33300	24072	0.0700303	0.0528245	0.398477	0.478668	1
3865	Homo sapiens	GSE21366	CTCF	tf	3865_CTCF_treat_rep1	76	17	19336161	5736440	0.2967	0.958	0.50034	44074	32762	23646	145	NA	NA	NA	44074	32762	23646	0.0668664	0.0508875	0.398588	0.483658	1
3865	Homo sapiens	GSE21366	CTCF	tf	3865_CTCF_control_rep1	76	19	70504198	29077196	0.4124	0.996	0.0104207	NA	NA	NA	NA	NA	NA	NA	44074	32762	23646	0.0668664	0.0508875	0.398588	0.483658	1
3866	Homo sapiens	GSE21366	CTCF	tf	3866_CTCF_treat_rep1	76	22	23990312	4815551	0.2007	0.974	0.299057	27879	19672	12207	174	NA	NA	NA	27879	19672	12207	0.0403174	0.0303727	0.411	0.51831	0.9994
3866	Homo sapiens	GSE21366	CTCF	tf	3866_CTCF_control_rep1	76	19	70504198	29077196	0.4124	0.996	0.00999675	NA	NA	NA	NA	NA	NA	NA	27879	19672	12207	0.0403174	0.0303727	0.411	0.51831	0.9994
3867	Homo sapiens	GSE21366	CTCF	tf	3867_CTCF_treat_rep1	76	35	22333925	9903841	0.4434	0.938	0.485152	45647	33945	24722	166	NA	NA	NA	45647	33945	24722	0.0834995	0.068531	0.390519	0.45745	0.9998
3867	Homo sapiens	GSE21366	CTCF	tf	3867_CTCF_control_rep1	76	19	70504198	29077196	0.4124	0.996	0.0119592	NA	NA	NA	NA	NA	NA	NA	45647	33945	24722	0.0834995	0.068531	0.390519	0.45745	0.9998
3868	Homo sapiens	GSE21366	PPARG	tf	3868_PPARG_treat_rep1	76	27	34811424	10014000	0.2877	0.959	0.115554	33499	10589	2723	172	NA	NA	NA	33499	10589	2723	0.0645103	0.0384971	0.451483	0.44551	0.9642
3868	Homo sapiens	GSE21366	PPARG	tf	3868_PPARG_control_rep1	76	19	70504198	29077196	0.4124	0.996	0.00987	NA	NA	NA	NA	NA	NA	NA	33499	10589	2723	0.0645103	0.0384971	0.451483	0.44551	0.9642
3869	Homo sapiens	GSE21366	PPARG	tf	3869_PPARG_treat_rep1	76	20	43158521	6762534	0.1567	0.95	0.0853967	20751	6834	1537	174	NA	NA	NA	20751	6834	1537	0.041536	0.0280766	0.46529	0.465097	0.9558
3869	Homo sapiens	GSE21366	PPARG	tf	3869_PPARG_control_rep1	76	19	70504198	29077196	0.4124	0.996	0.00760875	NA	NA	NA	NA	NA	NA	NA	20751	6834	1537	0.041536	0.0280766	0.46529	0.465097	0.9558
3877	Homo sapiens	GSE29251	H3K9ac, H3K14ac	hm	3877_H3K9ac,_H3K14ac_treat_rep1	36	29	30277704	23893765	0.7892	0.721	0.0128413	6397	65	5	242	NA	NA	NA	6397	65	5	0.168943	0.158424	0.545455	0.127179	0.9008
3878	Homo sapiens	GSE29251	H3K9ac, H3K14ac	hm	3878_H3K9ac,_H3K14ac_treat_rep1	36	30	39455769	30986005	0.7853	0.959	0.038265	21025	127	6	234	NA	NA	NA	21025	127	6	0.204676	0.155622	0.483984	0.155718	0.9736
3879	Homo sapiens	GSE29251	H3K9ac, H3K14ac	hm	3879_H3K9ac,_H3K14ac_treat_rep1	36	29	4780910	3738971	0.7821	0.926	0.00482805	1226	24	4	294	NA	NA	NA	1226	24	4	0.144868	0.203642	0.568709	0.0827815	0.931485
3880	Homo sapiens	GSE29251	H3K9ac, H3K14ac	hm	3880_H3K9ac,_H3K14ac_treat_rep1	36	29	23057605	17897019	0.7762	0.747	0.00525525	2758	30	5	240	NA	NA	NA	2758	30	5	0.160073	0.161905	0.556044	0.121978	0.870196
3881	Homo sapiens	GSE29251	H3K9ac, H3K14ac	hm	3881_H3K9ac,_H3K14ac_treat_rep1	36	30	36004005	28392299	0.7886	0.884	0.0366483	17850	370	7	255	NA	NA	NA	17850	370	7	0.204064	0.20277	0.46673	0.126435	0.975
3882	Homo sapiens	GSE29251	H3K9ac, H3K14ac	hm	3882_H3K9ac,_H3K14ac_treat_rep1	36	29	6200712	4789925	0.7725	0.917	0.0042365	1216	30	4	262	NA	NA	NA	1216	30	4	0.124057	0.182733	0.607712	0.0854987	0.912829
3883	Homo sapiens	GSE16256	H3K9ac	hm	3883_H3K9ac_treat_rep1	32	21	33363869	10405484	0.3119	0.955	0.00346475	2317	250	2	NA	NA	NA	NA	2317	250	2	0.265652	0.261739	0.418261	0.0543478	0.949935
3883	Homo sapiens	GSE16256	H3K9ac	hm	3883_H3K9ac_control_rep1	36	2	60886494	26209160	0.4305	0.998	0.000208	NA	NA	NA	NA	NA	NA	NA	2317	250	2	0.265652	0.261739	0.418261	0.0543478	0.949935
3884	Homo sapiens	GSE16256	H3K9ac	hm	3884_H3K9ac_treat_rep1	36	33	35055488	24473261	0.6981	0.992	0.112978	26679	10779	2871	NA	NA	NA	NA	26679	10779	2871	0.280783	0.175906	0.411372	0.131939	0.9872
3884	Homo sapiens	GSE16256	H3K9ac	hm	3884_H3K9ac_control_rep1	30	2	56384154	18462719	0.3274	0.976	0.00558125	NA	NA	NA	NA	NA	NA	NA	26679	10779	2871	0.280783	0.175906	0.411372	0.131939	0.9872
3885	Homo sapiens	GSE16256	H3K9ac	hm	3885_H3K9ac_treat_rep1	36	31	18648469	13515753	0.7248	0.993	0.0805395	13114	4104	469	NA	NA	NA	NA	13114	4104	469	0.286761	0.194964	0.453567	0.0647081	0.9812
3885	Homo sapiens	GSE16256	H3K9ac	hm	3885_H3K9ac_control_rep1	36	38	8835494	6122072	0.6929	0.983	0.003153	NA	NA	NA	NA	NA	NA	NA	13114	4104	469	0.286761	0.194964	0.453567	0.0647081	0.9812
3886	Homo sapiens	GSE16256	H3K9ac	hm	3886_H3K9ac_treat_rep1	36	28	20481380	11745753	0.5735	0.983	0.295218	27825	4134	101	NA	NA	NA	NA	27825	4134	101	0.235795	0.148823	0.470836	0.144546	0.986
3886	Homo sapiens	GSE16256	H3K9ac	hm	3886_H3K9ac_control_rep1	36	29	12073124	4422534	0.3663	0.984	0.0241835	NA	NA	NA	NA	NA	NA	NA	27825	4134	101	0.235795	0.148823	0.470836	0.144546	0.986
3887	Homo sapiens	GSE16256	H3K9ac	hm	3887_H3K9ac_treat_rep1	36	26	21889816	11822275	0.5401	0.975	0.283874	33037	6496	287	NA	NA	NA	NA	33037	6496	287	0.234283	0.142295	0.453582	0.16984	0.9906
3887	Homo sapiens	GSE16256	H3K9ac	hm	3887_H3K9ac_control_rep1	36	28	27157958	8179172	0.3012	0.984	0.031186	NA	NA	NA	NA	NA	NA	NA	33037	6496	287	0.234283	0.142295	0.453582	0.16984	0.9906
3888	Homo sapiens	GSE16256	H3K9ac	hm	3888_H3K9ac_treat_rep1	36	30	19964823	11760551	0.5891	0.992	0.0480872	14163	1665	37	NA	NA	NA	NA	14163	1665	37	0.270976	0.225094	0.38455	0.11938	0.987
3889	Homo sapiens	GSE15735	H3K9ac	hm	3889_H3K9ac_treat_rep1	25	39	8397062	5268952	0.6275	0.872	0.00596525	1761	24	1	286	NA	NA	NA	1761	24	1	0.137636	0.320388	0.428327	0.113649	0.919932
3890	Homo sapiens	GSE15735	H3K9ac	hm	3890_H3K9ac_treat_rep1	25	40	6591899	3078899	0.4671	0.959	0.0426805	7350	463	1	289	NA	NA	NA	7350	463	1	0.213059	0.305344	0.383315	0.0982824	0.9772
3891	Homo sapiens	GSE17312	H3K9ac	hm	3891_H3K9ac_treat_rep1	36	34	38396483	30352517	0.7905	0.983	0.116259	34564	1769	18	NA	NA	NA	NA	34564	1769	18	0.200411	0.15254	0.386972	0.260077	0.991
3892	Homo sapiens	GSE17312	H3K9ac	hm	3892_H3K9ac_treat_rep1	36	35	37599099	25856388	0.6877	0.967	0.327001	60205	20001	8131	NA	NA	NA	NA	60205	20001	8131	0.169756	0.11728	0.391624	0.32134	0.9874
3892	Homo sapiens	GSE17312	H3K9ac	hm	3892_H3K9ac_control_rep1	36	33	39403529	30645485	0.7777	0.996	0.0242837	NA	NA	NA	NA	NA	NA	NA	60205	20001	8131	0.169756	0.11728	0.391624	0.32134	0.9874
3892	Homo sapiens	GSE17312	H3K9ac	hm	3892_H3K9ac_control_rep2	36	33	38701565	30728469	0.794	0.995	0.0206915	NA	NA	NA	NA	NA	NA	NA	60205	20001	8131	0.169756	0.11728	0.391624	0.32134	0.9874
3893	Homo sapiens	GSE17312	H3K9ac	hm	3893_H3K9ac_treat_rep1	36	28	17622144	12546596	0.712	0.991	0.0691853	15041	2325	29	199	NA	NA	NA	15041	2325	29	0.247615	0.244747	0.392769	0.114869	0.9906
3894	Homo sapiens	GSE17312	H3K9ac	hm	3894_H3K9ac_treat_rep1	36	30	20246797	14509070	0.7166	0.91	0.511774	49759	6623	43	NA	NA	NA	NA	49759	6623	43	0.213527	0.137362	0.354651	0.29446	0.9978
3895	Homo sapiens	GSE17312	H3K9ac	hm	3895_H3K9ac_treat_rep1	36	29	23444318	14050495	0.5993	0.944	0.0665445	23866	563	2	NA	NA	NA	NA	23866	563	2	0.258634	0.144194	0.398002	0.199169	0.9816
3897	Homo sapiens	GSE16368	H3K9ac	hm	3897_H3K9ac_treat_rep1	36	9	3180963	2810802	0.8836	1	0.0596463	12361	1420	19	NA	NA	NA	NA	12361	1420	19	0.230483	0.166491	0.456516	0.146509	0.964
3897	Homo sapiens	GSE16368	H3K9ac	hm	3897_H3K9ac_control_rep1	36	9	27638201	24528178	0.8875	1	0.00245725	NA	NA	NA	NA	NA	NA	NA	12361	1420	19	0.230483	0.166491	0.456516	0.146509	0.964
3898	Homo sapiens	GSE16368	H3K9ac	hm	3898_H3K9ac_treat_rep1	36	9	5202564	4523184	0.8694	1	0.0427825	7767	88	4	304	NA	NA	NA	7767	88	4	0.267947	0.257121	0.377368	0.0975641	0.9738
3901	Homo sapiens	GSE16256	H3K27ac	hm	3901_H3K27ac_treat_rep1	36	22	24975675	10655446	0.4266	0.977	0.126634	26629	7268	483	113	NA	NA	NA	26629	7268	483	0.176387	0.149837	0.371324	0.302452	0.9168
3901	Homo sapiens	GSE16256	H3K27ac	hm	3901_H3K27ac_control_rep1	36	38	8835494	6122072	0.6929	0.983	0.0063915	NA	NA	NA	NA	NA	NA	NA	26629	7268	483	0.176387	0.149837	0.371324	0.302452	0.9168
3903	Homo sapiens	GSE16256	H3K27ac	hm	3903_H3K27ac_treat_rep1	36	31	15006490	10235047	0.682	0.973	0.556848	61543	22217	6296	132	NA	NA	NA	61543	22217	6296	0.154916	0.124726	0.419138	0.30122	0.9982
3903	Homo sapiens	GSE16256	H3K27ac	hm	3903_H3K27ac_control_rep1	36	31	14994492	10413852	0.6945	0.984	0.0412872	NA	NA	NA	NA	NA	NA	NA	61543	22217	6296	0.154916	0.124726	0.419138	0.30122	0.9982
3905	Homo sapiens	GSE16256	H3K27ac	hm	3905_H3K27ac_treat_rep1	30	28	38974149	20654625	0.53	0.985	0.0116203	NA	NA	NA	130	NA	NA	NA	10041	2035	119	0.200578	0.101384	0.353849	0.344189	0.9246
3905	Homo sapiens	GSE16256	H3K27ac	hm	3905_H3K27ac_treat_rep2	36	2	40159347	18331719	0.4565	0.983	0.0350285	NA	NA	NA	123	NA	NA	NA	10041	2035	119	0.200578	0.101384	0.353849	0.344189	0.9246
3905	Homo sapiens	GSE16256	H3K27ac	hm	3905_H3K27ac_control_rep1	30	2	56384154	18462719	0.3274	0.976	0.00173175	NA	NA	NA	NA	NA	NA	NA	10041	2035	119	0.200578	0.101384	0.353849	0.344189	0.9246
3913	Homo sapiens	GSE21366	H3K27ac	hm	3913_H3K27ac_treat_rep1	76	20	18089117	2855920	0.1579	0.988	0.481862	54277	13770	2973	210	NA	NA	NA	54277	13770	2973	0.122066	0.0670671	0.505435	0.305432	0.9982
3913	Homo sapiens	GSE21366	H3K27ac	hm	3913_H3K27ac_control_rep1	76	19	70504198	29077196	0.4124	0.996	0.0162575	NA	NA	NA	NA	NA	NA	NA	54277	13770	2973	0.122066	0.0670671	0.505435	0.305432	0.9982
3914	Homo sapiens	GSE21366	H3K27ac	hm	3914_H3K27ac_treat_rep1	76	19	22163577	8623971	0.3891	0.985	0.513514	73977	24459	7360	200	NA	NA	NA	73977	24459	7360	0.0991713	0.0437051	0.513066	0.344058	0.9972
3914	Homo sapiens	GSE21366	H3K27ac	hm	3914_H3K27ac_control_rep1	76	19	70504198	29077196	0.4124	0.996	0.028515	NA	NA	NA	NA	NA	NA	NA	73977	24459	7360	0.0991713	0.0437051	0.513066	0.344058	0.9972
3915	Homo sapiens	GSE21366	H3K27ac	hm	3915_H3K27ac_treat_rep1	76	18	22214031	9998749	0.4501	0.972	0.574824	65906	22760	8354	199	NA	NA	NA	65906	22760	8354	0.109675	0.0659596	0.520909	0.303457	0.9998
3915	Homo sapiens	GSE21366	H3K27ac	hm	3915_H3K27ac_control_rep1	76	19	70504198	29077196	0.4124	0.996	0.0278518	NA	NA	NA	NA	NA	NA	NA	65906	22760	8354	0.109675	0.0659596	0.520909	0.303457	0.9998
4005	Homo sapiens	GSE20303	H3K9me3	hm	4005_H3K9me3_treat_rep1	35	31	14203279	10430275	0.7344	0.994	0.0140997	4501	25	7	NA	NA	NA	NA	4501	25	7	0.0344052	0.0195638	0.414437	0.531594	0.501222
4006	Homo sapiens	GSE20303	H3K36me3	hm	4006_H3K36me3_treat_rep1	35	32	11929590	9295207	0.7792	0.942	0.0544608	12376	14	3	NA	NA	NA	NA	12376	14	3	0.0093012	0.144533	0.743449	0.102718	0.5092
4007	Homo sapiens	GSE20303	H3K79me3	hm	4007_H3K79me3_treat_rep1	35	31	15157458	12069083	0.7962	0.956	0.476721	68930	14963	1784	259	NA	NA	NA	68930	14963	1784	0.031133	0.0264036	0.869476	0.0729871	0.8458
4007	Homo sapiens	GSE20303	H3K79me3	hm	4007_H3K79me3_control_rep1	35	31	14505537	10575340	0.7291	0.951	0.0295618	NA	NA	NA	NA	NA	NA	NA	68930	14963	1784	0.031133	0.0264036	0.869476	0.0729871	0.8458
4008	Homo sapiens	GSE20303	H3K9ac, H3K14ac	hm	4008_H3K9ac,_H3K14ac_treat_rep1	35	31	15186316	12739562	0.8389	0.935	0.301779	34216	4336	104	NA	NA	NA	NA	34216	4336	104	0.206627	0.105756	0.431358	0.256259	0.9962
4077	Homo sapiens	GSE23784	DNase	ca	4077_DNase_treat_rep1	20	39	21117592	14298558	0.6771	0.882	0.111512	32648	5358	1	34	NA	NA	NA	32648	5358	1	0.263745	0.153264	0.291051	0.29194	0.9998
4078	Homo sapiens	GSE23784	DNase	ca	4078_DNase_treat_rep1	20	40	29497984	20148094	0.683	0.987	0.0655952	32476	2420	0	15	NA	NA	NA	32476	2420	0	0.25225	0.128852	0.30045	0.318448	1
4079	Homo sapiens	GSE23784	DNase	ca	4079_DNase_treat_rep1	20	31	52732917	36241940	0.6873	0.872	0.125673	38539	7313	21	24	NA	NA	NA	38539	7313	21	0.231479	0.150249	0.324397	0.293875	1
4096	Homo sapiens	GSE30772	DNase	ca	4096_DNase_treat_rep1	36	29	210404577	158521581	0.7534	0.954	0.513141	142594	31230	537	94	NA	NA	NA	142594	31230	537	0.0796673	0.0414657	0.397438	0.481429	1
4097	Homo sapiens	GSE30772	DNase	ca	4097_DNase_treat_rep1	27	30	273229210	176682646	0.6466	0.939	0.709431	202920	80669	12351	93	NA	NA	NA	202920	80669	12351	0.0630511	0.0400517	0.44975	0.447147	1
4098	Homo sapiens	GSE19465	H3K9ac	hm	4098_H3K9ac_treat_rep1	36	9	32802144	31770413	0.9685	1	0.15795	88837	16219	2253	211	NA	NA	NA	88837	16219	2253	0.146651	0.0996882	0.531682	0.22198	0.9984
4098	Homo sapiens	GSE19465	H3K9ac	hm	4098_H3K9ac_control_rep1	36	9	35971422	34932277	0.9711	1	0.0136565	NA	NA	NA	NA	NA	NA	NA	88837	16219	2253	0.146651	0.0996882	0.531682	0.22198	0.9984
4099	Homo sapiens	GSE19465	H3K9ac	hm	4099_H3K9ac_treat_rep1	36	9	30531110	29700257	0.9728	1	0.211268	56811	14316	4657	222	NA	NA	NA	56811	14316	4657	0.167397	0.087395	0.508088	0.23712	0.9984
4099	Homo sapiens	GSE19465	H3K9ac	hm	4099_H3K9ac_control_rep1	36	9	33014396	31989646	0.969	1	0.0186085	NA	NA	NA	NA	NA	NA	NA	56811	14316	4657	0.167397	0.087395	0.508088	0.23712	0.9984
4100	Homo sapiens	GSE19465	H3K9ac	hm	4100_H3K9ac_treat_rep1	36	9	23454952	22721292	0.9687	1	0.0967122	38132	10609	1766	237	NA	NA	NA	38132	10609	1766	0.223624	0.121321	0.492157	0.162898	0.9986
4100	Homo sapiens	GSE19465	H3K9ac	hm	4100_H3K9ac_control_rep1	36	9	35000204	33911234	0.9689	1	0.00749475	NA	NA	NA	NA	NA	NA	NA	38132	10609	1766	0.223624	0.121321	0.492157	0.162898	0.9986
4100	Homo sapiens	GSE19465	H3K9ac	hm	4100_H3K9ac_control_rep2	36	9	33991432	32932130	0.9688	1	0.00670225	NA	NA	NA	NA	NA	NA	NA	38132	10609	1766	0.223624	0.121321	0.492157	0.162898	0.9986
4100	Homo sapiens	GSE19465	H3K9ac	hm	4100_H3K9ac_control_rep3	36	9	35371497	34331496	0.9706	1	0.005994	NA	NA	NA	NA	NA	NA	NA	38132	10609	1766	0.223624	0.121321	0.492157	0.162898	0.9986
4101	Homo sapiens	GSE19465	H3K9ac	hm	4101_H3K9ac_treat_rep1	36	9	34814838	33729578	0.9688	1	0.116503	71965	13803	1228	198	NA	NA	NA	71965	13803	1228	0.173126	0.107413	0.520031	0.19943	0.9978
4101	Homo sapiens	GSE19465	H3K9ac	hm	4101_H3K9ac_control_rep1	36	9	36503505	35453574	0.9712	1	0.00962325	NA	NA	NA	NA	NA	NA	NA	71965	13803	1228	0.173126	0.107413	0.520031	0.19943	0.9978
4102	Homo sapiens	GSE19465	H3K9ac	hm	4102_H3K9ac_treat_rep1	36	9	31556718	30746239	0.9743	1	0.29037	84026	4214	20	240	NA	NA	NA	84026	4214	20	0.105658	0.0559655	0.468494	0.369882	0.9988
4103	Homo sapiens	GSE19465	H3K9ac	hm	4103_H3K9ac_treat_rep1	36	33	26437338	20381491	0.7709	0.98	0.0816365	20551	3823	164	NA	NA	NA	NA	20551	3823	164	0.24622	0.229148	0.352258	0.172373	0.993
4104	Homo sapiens	GSE19465	H3K9ac	hm	4104_H3K9ac_treat_rep1	36	9	29897657	28982860	0.9694	1	0.0486755	23206	2729	140	219	NA	NA	NA	23206	2729	140	0.237449	0.141392	0.479638	0.141521	0.9948
4104	Homo sapiens	GSE19465	H3K9ac	hm	4104_H3K9ac_control_rep1	36	9	36416457	35361764	0.971	1	0.00631	NA	NA	NA	NA	NA	NA	NA	23206	2729	140	0.237449	0.141392	0.479638	0.141521	0.9948
4105	Homo sapiens	GSE19465	H3K9ac	hm	4105_H3K9ac_treat_rep1	36	9	24036298	23374895	0.9725	1	0.308778	56617	17646	7512	211	NA	NA	NA	56617	17646	7512	0.147573	0.100343	0.478027	0.274057	1
4105	Homo sapiens	GSE19465	H3K9ac	hm	4105_H3K9ac_control_rep1	36	9	36416457	35361764	0.971	1	0.0227335	NA	NA	NA	NA	NA	NA	NA	56617	17646	7512	0.147573	0.100343	0.478027	0.274057	1
4106	Homo sapiens	GSE19465	H3K9ac	hm	4106_H3K9ac_treat_rep1	36	9	34598665	33554923	0.9698	1	0.134292	78206	13238	917	200	NA	NA	NA	78206	13238	917	0.158287	0.0966678	0.522863	0.222182	0.997
4106	Homo sapiens	GSE19465	H3K9ac	hm	4106_H3K9ac_control_rep1	36	9	35169439	34150853	0.971	1	0.014282	NA	NA	NA	NA	NA	NA	NA	78206	13238	917	0.158287	0.0966678	0.522863	0.222182	0.997
4107	Homo sapiens	GSE19465	H3K9ac	hm	4107_H3K9ac_treat_rep1	36	34	28716956	22813379	0.7944	0.972	0.098537	28402	3132	55	NA	NA	NA	NA	28402	3132	55	0.223053	0.191495	0.357745	0.227707	0.993
4108	Homo sapiens	GSE19465	H3K9ac	hm	4108_H3K9ac_treat_rep1	36	9	29027563	28156937	0.97	1	0.120746	68536	12176	445	222	NA	NA	NA	68536	12176	445	0.180256	0.0934691	0.516123	0.210152	0.9982
4108	Homo sapiens	GSE19465	H3K9ac	hm	4108_H3K9ac_control_rep1	36	9	32718094	31725187	0.9697	1	0.0110625	NA	NA	NA	NA	NA	NA	NA	68536	12176	445	0.180256	0.0934691	0.516123	0.210152	0.9982
4109	Homo sapiens	GSE19465	H3K9ac	hm	4109_H3K9ac_treat_rep1	36	9	48050309	46573522	0.9693	1	0.0662785	32580	9044	502	186	NA	NA	NA	32580	9044	502	0.276182	0.138582	0.444352	0.140884	0.9984
4109	Homo sapiens	GSE19465	H3K9ac	hm	4109_H3K9ac_control_rep1	36	9	32701004	31754372	0.9711	1	0.004606	NA	NA	NA	NA	NA	NA	NA	32580	9044	502	0.276182	0.138582	0.444352	0.140884	0.9984
4110	Homo sapiens	GSE19465	H3K9ac	hm	4110_H3K9ac_treat_rep1	36	9	28744752	27843311	0.9686	1	0.1516	62025	15071	4567	225	NA	NA	NA	62025	15071	4567	0.160364	0.101427	0.523825	0.214384	0.9982
4110	Homo sapiens	GSE19465	H3K9ac	hm	4110_H3K9ac_control_rep1	36	9	35000204	33911234	0.9689	1	0.0127513	NA	NA	NA	NA	NA	NA	NA	62025	15071	4567	0.160364	0.101427	0.523825	0.214384	0.9982
4110	Homo sapiens	GSE19465	H3K9ac	hm	4110_H3K9ac_control_rep2	36	9	33991432	32932130	0.9688	1	0.0119175	NA	NA	NA	NA	NA	NA	NA	62025	15071	4567	0.160364	0.101427	0.523825	0.214384	0.9982
4110	Homo sapiens	GSE19465	H3K9ac	hm	4110_H3K9ac_control_rep3	36	9	35371497	34331496	0.9706	1	0.0106388	NA	NA	NA	NA	NA	NA	NA	62025	15071	4567	0.160364	0.101427	0.523825	0.214384	0.9982
4111	Homo sapiens	GSE19465	H3K9ac	hm	4111_H3K9ac_treat_rep1	36	9	21761485	21141032	0.9715	1	0.288197	55443	16082	5323	245	NA	NA	NA	55443	16082	5323	0.146096	0.0820122	0.501236	0.270656	0.999
4111	Homo sapiens	GSE19465	H3K9ac	hm	4111_H3K9ac_control_rep1	36	9	37412937	36337012	0.9712	1	0.0229895	NA	NA	NA	NA	NA	NA	NA	55443	16082	5323	0.146096	0.0820122	0.501236	0.270656	0.999
4112	Homo sapiens	GSE19465	H3K9ac	hm	4112_H3K9ac_treat_rep1	36	9	24281198	23564491	0.9705	1	0.119172	52974	10844	1727	247	NA	NA	NA	52974	10844	1727	0.166198	0.0976568	0.534488	0.201658	0.9984
4112	Homo sapiens	GSE19465	H3K9ac	hm	4112_H3K9ac_control_rep1	36	9	35000204	33911234	0.9689	1	0.0103185	NA	NA	NA	NA	NA	NA	NA	52974	10844	1727	0.166198	0.0976568	0.534488	0.201658	0.9984
4112	Homo sapiens	GSE19465	H3K9ac	hm	4112_H3K9ac_control_rep2	36	9	33991432	32932130	0.9688	1	0.00950475	NA	NA	NA	NA	NA	NA	NA	52974	10844	1727	0.166198	0.0976568	0.534488	0.201658	0.9984
4112	Homo sapiens	GSE19465	H3K9ac	hm	4112_H3K9ac_control_rep3	36	9	35371497	34331496	0.9706	1	0.00887325	NA	NA	NA	NA	NA	NA	NA	52974	10844	1727	0.166198	0.0976568	0.534488	0.201658	0.9984
4113	Homo sapiens	GSE19465	H3K9ac	hm	4113_H3K9ac_treat_rep1	36	9	39284241	38142014	0.9709	1	0.06183	28890	477	3	201	NA	NA	NA	28890	477	3	0.255427	0.125688	0.42869	0.190194	0.9946
4114	Homo sapiens	GSE19465	H3K9ac	hm	4114_H3K9ac_treat_rep1	36	9	27908082	27023869	0.9683	1	0.137297	67291	14739	1494	217	NA	NA	NA	67291	14739	1494	0.177527	0.112541	0.500513	0.209419	0.9978
4114	Homo sapiens	GSE19465	H3K9ac	hm	4114_H3K9ac_control_rep1	36	9	27992916	27148435	0.9698	1	0.0119607	NA	NA	NA	NA	NA	NA	NA	67291	14739	1494	0.177527	0.112541	0.500513	0.209419	0.9978
4115	Homo sapiens	GSE19465	H3K9ac	hm	4115_H3K9ac_treat_rep1	36	9	29050426	28224749	0.9716	1	0.309556	57902	17321	8292	249	NA	NA	NA	57902	17321	8292	0.164384	0.091691	0.528937	0.214988	0.9982
4115	Homo sapiens	GSE19465	H3K9ac	hm	4115_H3K9ac_control_rep1	36	9	33141896	32106952	0.9688	1	0.0217728	NA	NA	NA	NA	NA	NA	NA	57902	17321	8292	0.164384	0.091691	0.528937	0.214988	0.9982
4116	Homo sapiens	GSE19465	H3K9ac	hm	4116_H3K9ac_treat_rep1	36	9	32371822	31346205	0.9683	1	0.14899	76186	16024	2104	206	NA	NA	NA	76186	16024	2104	0.163114	0.104626	0.511656	0.220605	0.9986
4116	Homo sapiens	GSE19465	H3K9ac	hm	4116_H3K9ac_control_rep1	36	9	34233674	33219078	0.9704	1	0.0133275	NA	NA	NA	NA	NA	NA	NA	76186	16024	2104	0.163114	0.104626	0.511656	0.220605	0.9986
4117	Homo sapiens	GSE19465	H3K9ac	hm	4117_H3K9ac_treat_rep1	36	9	32391952	31394171	0.9692	1	0.105642	49229	11824	2096	224	NA	NA	NA	49229	11824	2096	0.192446	0.107215	0.517016	0.183324	0.9972
4117	Homo sapiens	GSE19465	H3K9ac	hm	4117_H3K9ac_control_rep1	36	9	35000204	33911234	0.9689	1	0.0101178	NA	NA	NA	NA	NA	NA	NA	49229	11824	2096	0.192446	0.107215	0.517016	0.183324	0.9972
4117	Homo sapiens	GSE19465	H3K9ac	hm	4117_H3K9ac_control_rep2	36	9	33991432	32932130	0.9688	1	0.0094435	NA	NA	NA	NA	NA	NA	NA	49229	11824	2096	0.192446	0.107215	0.517016	0.183324	0.9972
4117	Homo sapiens	GSE19465	H3K9ac	hm	4117_H3K9ac_control_rep3	36	9	35371497	34331496	0.9706	1	0.0083	NA	NA	NA	NA	NA	NA	NA	49229	11824	2096	0.192446	0.107215	0.517016	0.183324	0.9972
4118	Homo sapiens	GSE19465	H3K9ac	hm	4118_H3K9ac_treat_rep1	36	9	24206403	23466063	0.9694	1	0.306525	75828	22098	11375	216	NA	NA	NA	75828	22098	11375	0.131543	0.104533	0.518932	0.244992	0.9992
4118	Homo sapiens	GSE19465	H3K9ac	hm	4118_H3K9ac_control_rep1	36	9	26893825	26172963	0.9732	1	0.0118563	NA	NA	NA	NA	NA	NA	NA	75828	22098	11375	0.131543	0.104533	0.518932	0.244992	0.9992
4118	Homo sapiens	GSE19465	H3K9ac	hm	4118_H3K9ac_control_rep2	36	9	33140649	32192290	0.9714	1	0.0187812	NA	NA	NA	NA	NA	NA	NA	75828	22098	11375	0.131543	0.104533	0.518932	0.244992	0.9992
4119	Homo sapiens	GSE19465	H3K9ac	hm	4119_H3K9ac_treat_rep1	36	9	22459462	21782900	0.9699	1	0.13868	54838	14972	3748	182	NA	NA	NA	54838	14972	3748	0.185838	0.103049	0.517579	0.193534	0.9976
4119	Homo sapiens	GSE19465	H3K9ac	hm	4119_H3K9ac_control_rep1	36	9	32440230	31470981	0.9701	1	0.00850925	NA	NA	NA	NA	NA	NA	NA	54838	14972	3748	0.185838	0.103049	0.517579	0.193534	0.9976
4120	Homo sapiens	GSE19465	H3K9ac	hm	4120_H3K9ac_treat_rep1	36	9	18504459	17932740	0.9691	1	0.223512	58400	17814	7002	244	NA	NA	NA	58400	17814	7002	0.16903	0.0999041	0.517093	0.213973	0.999
4120	Homo sapiens	GSE19465	H3K9ac	hm	4120_H3K9ac_control_rep1	36	9	26893825	26172963	0.9732	1	0.00922225	NA	NA	NA	NA	NA	NA	NA	58400	17814	7002	0.16903	0.0999041	0.517093	0.213973	0.999
4120	Homo sapiens	GSE19465	H3K9ac	hm	4120_H3K9ac_control_rep2	36	9	33140649	32192290	0.9714	1	0.0140687	NA	NA	NA	NA	NA	NA	NA	58400	17814	7002	0.16903	0.0999041	0.517093	0.213973	0.999
4121	Homo sapiens	GSE19465	H3K9ac	hm	4121_H3K9ac_treat_rep1	36	9	11244165	10858996	0.9657	1	0.149277	36444	12304	2025	208	NA	NA	NA	36444	12304	2025	0.251564	0.167572	0.426737	0.154127	0.9976
4121	Homo sapiens	GSE19465	H3K9ac	hm	4121_H3K9ac_control_rep1	36	9	17628171	17111043	0.9707	1	0.00844725	NA	NA	NA	NA	NA	NA	NA	36444	12304	2025	0.251564	0.167572	0.426737	0.154127	0.9976
4122	Homo sapiens	GSE19465	H3K9ac	hm	4122_H3K9ac_treat_rep1	36	9	22742209	22000682	0.9674	1	0.0239642	13845	205	4	181	NA	NA	NA	13845	205	4	0.280873	0.181082	0.435581	0.102464	0.9762
4124	Homo sapiens	GSE19465	H3K9ac	hm	4124_H3K9ac_treat_rep1	36	9	22189481	21548407	0.9711	1	0.0853432	25139	3284	64	221	NA	NA	NA	25139	3284	64	0.237718	0.0878714	0.508652	0.165758	0.9704
4124	Homo sapiens	GSE19465	H3K9ac	hm	4124_H3K9ac_control_rep1	36	9	11475173	11097992	0.9671	1	0.00627	NA	NA	NA	NA	NA	NA	NA	25139	3284	64	0.237718	0.0878714	0.508652	0.165758	0.9704
4125	Homo sapiens	GSE19465	H3K9ac	hm	4125_H3K9ac_treat_rep1	36	9	31390677	30399922	0.9684	1	0.0950818	46708	10720	556	208	NA	NA	NA	46708	10720	556	0.225769	0.12071	0.465433	0.188087	0.9972
4125	Homo sapiens	GSE19465	H3K9ac	hm	4125_H3K9ac_control_rep1	36	9	34016541	33026196	0.9709	1	0.00855725	NA	NA	NA	NA	NA	NA	NA	46708	10720	556	0.225769	0.12071	0.465433	0.188087	0.9972
4126	Homo sapiens	GSE19465	H3K9ac	hm	4126_H3K9ac_treat_rep1	36	9	18258462	17763507	0.9729	1	0.343448	60647	17815	6172	254	NA	NA	NA	60647	17815	6172	0.138457	0.071001	0.508319	0.282223	0.9994
4126	Homo sapiens	GSE19465	H3K9ac	hm	4126_H3K9ac_control_rep1	36	9	37412937	36337012	0.9712	1	0.0246798	NA	NA	NA	NA	NA	NA	NA	60647	17815	6172	0.138457	0.071001	0.508319	0.282223	0.9994
4127	Homo sapiens	GSE19465	H3K9ac	hm	4127_H3K9ac_treat_rep1	36	31	35524979	28209692	0.7941	0.988	0.0963398	29502	2795	17	NA	NA	NA	NA	29502	2795	17	0.281396	0.125004	0.423387	0.170213	0.9916
4128	Homo sapiens	GSE19465	H3K9ac	hm	4128_H3K9ac_treat_rep1	36	32	34644056	27653323	0.7982	0.986	0.0574822	26004	592	4	NA	NA	NA	NA	26004	592	4	0.24539	0.0892678	0.459378	0.205964	0.9888
4129	Homo sapiens	GSE19465	H3K9ac	hm	4129_H3K9ac_treat_rep1	36	9	17569507	17027130	0.9691	1	0.0291563	14527	60	1	236	NA	NA	NA	14527	60	1	0.232263	0.142926	0.484295	0.140515	0.962
4130	Homo sapiens	GSE19465	H3K9ac	hm	4130_H3K9ac_treat_rep1	36	33	29047781	21778474	0.7497	0.96	0.0381913	16152	3534	211	NA	NA	NA	NA	16152	3534	211	0.281637	0.166233	0.431402	0.120728	0.9618
4130	Homo sapiens	GSE19465	H3K9ac	hm	4130_H3K9ac_control_rep1	36	31	16323173	13002412	0.7966	0.981	0.0014815	NA	NA	NA	NA	NA	NA	NA	16152	3534	211	0.281637	0.166233	0.431402	0.120728	0.9618
4131	Homo sapiens	GSE19465	H3K9ac	hm	4131_H3K9ac_treat_rep1	36	32	22174694	16864250	0.7605	0.945	0.0147098	4647	1378	154	NA	NA	NA	NA	4647	1378	154	0.292016	0.156015	0.444803	0.107166	0.904885
4131	Homo sapiens	GSE19465	H3K9ac	hm	4131_H3K9ac_control_rep1	76	27	10587384	8130051	0.7679	0.996	0.0004575	NA	NA	NA	NA	NA	NA	NA	4647	1378	154	0.292016	0.156015	0.444803	0.107166	0.904885
4132	Homo sapiens	GSE19465	H3K9ac	hm	4132_H3K9ac_treat_rep1	36	33	14049045	8783217	0.6252	0.737	0.0613693	16770	3119	397	NA	NA	NA	NA	16770	3119	397	0.239382	0.202995	0.430864	0.12676	0.9766
4132	Homo sapiens	GSE19465	H3K9ac	hm	4132_H3K9ac_control_rep1	36	30	28977096	23295648	0.8039	0.997	0.003729	NA	NA	NA	NA	NA	NA	NA	16770	3119	397	0.239382	0.202995	0.430864	0.12676	0.9766
4133	Homo sapiens	GSE19465	H3K9ac	hm	4133_H3K9ac_treat_rep1	36	9	10368288	9987405	0.9633	1	0.129105	31270	8790	319	224	NA	NA	NA	31270	8790	319	0.270739	0.138695	0.470035	0.120531	0.9934
4133	Homo sapiens	GSE19465	H3K9ac	hm	4133_H3K9ac_control_rep1	36	9	10277645	9873855	0.9607	1	0.008559	NA	NA	NA	NA	NA	NA	NA	31270	8790	319	0.270739	0.138695	0.470035	0.120531	0.9934
4134	Homo sapiens	GSE25249	H3K9ac	hm	4134_H3K9ac_treat_rep1	36	9	17047354	16575643	0.9723	1	0.444222	61589	21114	8683	223	NA	NA	NA	61589	21114	8683	0.137153	0.0949049	0.457963	0.309979	0.9998
4134	Homo sapiens	GSE25249	H3K9ac	hm	4134_H3K9ac_control_rep1	36	9	21878686	21229585	0.9703	1	0.0298692	NA	NA	NA	NA	NA	NA	NA	61589	21114	8683	0.137153	0.0949049	0.457963	0.309979	0.9998
4135	Homo sapiens	GSE25249	H3K9ac	hm	4135_H3K9ac_treat_rep1	36	9	18931537	18416253	0.9728	1	0.427565	62164	19448	8743	268	NA	NA	NA	62164	19448	8743	0.124718	0.0845023	0.479313	0.311466	0.9998
4135	Homo sapiens	GSE25249	H3K9ac	hm	4135_H3K9ac_control_rep1	36	9	27579674	26791236	0.9714	1	0.0285303	NA	NA	NA	NA	NA	NA	NA	62164	19448	8743	0.124718	0.0845023	0.479313	0.311466	0.9998
4136	Homo sapiens	GSE25249	H3K9ac	hm	4136_H3K9ac_treat_rep1	36	9	18105928	17625870	0.9735	1	0.438872	66921	22166	9720	239	NA	NA	NA	66921	22166	9720	0.124387	0.0858189	0.463553	0.32624	0.9996
4136	Homo sapiens	GSE25249	H3K9ac	hm	4136_H3K9ac_control_rep1	36	9	24664321	23956676	0.9713	1	0.0279152	NA	NA	NA	NA	NA	NA	NA	66921	22166	9720	0.124387	0.0858189	0.463553	0.32624	0.9996
4137	Homo sapiens	GSE21366	H3K27me3	hm	4137_H3K27me3_treat_rep1	76	18	18433044	7224740	0.3919	0.994	0.35061	64060	222	8	290	NA	NA	NA	64060	222	8	0.0272946	0.0196902	0.294885	0.658131	0.9022
4137	Homo sapiens	GSE21366	H3K27me3	hm	4137_H3K27me3_control_rep1	76	19	70504198	29077196	0.4124	0.996	0.059948	NA	NA	NA	NA	NA	NA	NA	64060	222	8	0.0272946	0.0196902	0.294885	0.658131	0.9022
4138	Homo sapiens	GSE21366	H3K36me3	hm	4138_H3K36me3_treat_rep1	76	17	19560553	1699521	0.0869	0.999	0.383458	43817	0	0	298	NA	NA	NA	43817	0	0	0.0068243	0.106906	0.784544	0.101725	0.6484
4138	Homo sapiens	GSE21366	H3K36me3	hm	4138_H3K36me3_control_rep1	76	19	70504198	29077196	0.4124	0.996	0.040704	NA	NA	NA	NA	NA	NA	NA	43817	0	0	0.0068243	0.106906	0.784544	0.101725	0.6484
4140	Homo sapiens	GSE27438	VDR	tf	4140_VDR_treat_rep1	36	30	8565	3330	0.3888	0.999	0	0	0	0	NA	NA	NA	NA	0	0	0	NA	NA	NA	NA	NA
4140	Homo sapiens	GSE27438	VDR	tf	4140_VDR_control_rep1	36	29	344392	235251	0.6831	0.989	0	NA	NA	NA	NA	NA	NA	NA	0	0	0	NA	NA	NA	NA	NA
415	Homo sapiens	GSE14664	POLR2A	tf	415_POLR2A_treat_rep1	32	57	5590348	3712645	0.6641	0.27	0.0787474	5165	1056	71	82	NA	NA	NA	5165	1056	71	0.288846	0.45451	0.148788	0.107856	0.9936
4166	Homo sapiens	GSE21366	H3K4me1	hm	4166_H3K4me1_treat_rep1	76	20	17877852	8748083	0.4893	0.994	0.359831	146847	6061	3	212	NA	NA	NA	146847	6061	3	0.0464575	0.0289831	0.534159	0.390401	0.9204
4166	Homo sapiens	GSE21366	H3K4me1	hm	4166_H3K4me1_control_rep1	76	19	70504198	29077196	0.4124	0.996	0.0349303	NA	NA	NA	NA	NA	NA	NA	146847	6061	3	0.0464575	0.0289831	0.534159	0.390401	0.9204
4167	Homo sapiens	GSE21366	H3K4me1	hm	4167_H3K4me1_treat_rep1	76	16	20553724	7777314	0.3784	0.994	0.349347	129108	5183	0	235	NA	NA	NA	129108	5183	0	0.0374507	0.0245773	0.53761	0.400363	0.9226
4167	Homo sapiens	GSE21366	H3K4me1	hm	4167_H3K4me1_control_rep1	76	19	70504198	29077196	0.4124	0.996	0.033674	NA	NA	NA	NA	NA	NA	NA	129108	5183	0	0.0374507	0.0245773	0.53761	0.400363	0.9226
4168	Homo sapiens	GSE21366	H3K4me1	hm	4168_H3K4me1_treat_rep1	76	16	19964796	5735165	0.2873	0.995	0.23216	92739	1603	0	244	NA	NA	NA	92739	1603	0	0.0395846	0.0280575	0.549882	0.382475	0.8094
4168	Homo sapiens	GSE21366	H3K4me1	hm	4168_H3K4me1_control_rep1	76	19	70504198	29077196	0.4124	0.996	0.0203702	NA	NA	NA	NA	NA	NA	NA	92739	1603	0	0.0395846	0.0280575	0.549882	0.382475	0.8094
4169	Homo sapiens	GSE21366	H3K4me1	hm	4169_H3K4me1_treat_rep1	76	23	16950089	7484643	0.4416	0.991	0.286319	110123	3832	3	235	NA	NA	NA	110123	3832	3	0.0528228	0.0314921	0.562117	0.353568	0.8944
4169	Homo sapiens	GSE21366	H3K4me1	hm	4169_H3K4me1_control_rep1	76	19	70504198	29077196	0.4124	0.996	0.0266592	NA	NA	NA	NA	NA	NA	NA	110123	3832	3	0.0528228	0.0314921	0.562117	0.353568	0.8944
4174	Homo sapiens	GSE26427	H3K4me1	hm	4174_H3K4me1_treat_rep1	35	29	14792460	1871925	0.1265	0.971	0.145044	13246	1088	17	50	NA	NA	NA	13246	1088	17	0.103292	0.142404	0.495772	0.258532	0.7366
4174	Homo sapiens	GSE26427	H3K4me1	hm	4174_H3K4me1_control_rep1	35	28	15043490	971415	0.0646	0.947	9.36992e-05	NA	NA	NA	NA	NA	NA	NA	13246	1088	17	0.103292	0.142404	0.495772	0.258532	0.7366
4175	Homo sapiens	GSE26427	H3K4me1	hm	4175_H3K4me1_treat_rep1	35	29	14488927	1387052	0.0957	0.972	0.131198	18413	463	0	41	NA	NA	NA	18413	463	0	0.0677174	0.10462	0.452609	0.375054	0.6664
4279	Homo sapiens	GSE26427	H3K4me3	hm	4279_H3K4me3_treat_rep1	35	28	15380003	1999380	0.13	0.932	0.668912	26126	7733	73	40	NA	NA	NA	26126	7733	73	0.186397	0.231895	0.385929	0.19578	0.9982
4291	Homo sapiens	GSE12616	H3K4me3	hm	4291_H3K4me3_treat_rep1	25	21	7460235	3179142	0.4261	0.975	0.0659568	10774	1390	1	145	NA	NA	NA	10774	1390	1	0.278408	0.242235	0.377441	0.101916	0.9884
4292	Homo sapiens	GSE12616	H3K4me3	hm	4292_H3K4me3_treat_rep1	25	20	8254512	3756923	0.4551	0.967	0.102776	15421	2605	6	146	NA	NA	NA	15421	2605	6	0.270472	0.215793	0.402818	0.110916	0.992
4293	Homo sapiens	GSE12616	H3K4me3	hm	4293_H3K4me3_treat_rep1	25	29	5497675	3001385	0.5459	0.962	0.142378	16583	2909	2	149	NA	NA	NA	16583	2909	2	0.25676	0.264184	0.378923	0.100133	0.9942
4295	Homo sapiens	GSE29422	H3K4me3	hm	4295_H3K4me3_treat_rep1	36	30	13797614	10712672	0.7764	0.986	0.281084	34155	6781	95	187	NA	NA	NA	34155	6781	95	0.231223	0.23134	0.367791	0.169646	0.9968
4296	Homo sapiens	GSE15735	H3K4me3	hm	4296_H3K4me3_treat_rep1	25	40	5627540	3170488	0.5634	0.873	0.313954	15268	6251	156	142	NA	NA	NA	15268	6251	156	0.201902	0.334623	0.386557	0.076918	0.9954
4298	Homo sapiens	GSE20753	H3K4me3	hm	4298_H3K4me3_treat_rep1	35	27	16578316	11770392	0.71	0.913	0.622489	28332	20384	13796	125	NA	NA	NA	28332	20384	13796	0.236769	0.222399	0.382092	0.15874	0.9994
4298	Homo sapiens	GSE20753	H3K4me3	hm	4298_H3K4me3_control_rep1	40	25	13760981	7253883	0.5271	0.991	0.0108877	NA	NA	NA	NA	NA	NA	NA	28332	20384	13796	0.236769	0.222399	0.382092	0.15874	0.9994
4302	Homo sapiens	GSE23455	H3K4me3	hm	4302_H3K4me3_treat_rep1	36	30	12685540	7861671	0.6197	0.951	0.598824	36728	10939	250	138	NA	NA	NA	36728	10939	250	0.236897	0.212668	0.350222	0.200213	0.9976
4306	Homo sapiens	GSE23455	H3K4me3	hm	4306_H3K4me3_treat_rep1	36	28	7563052	4599371	0.6081	0.969	0.599496	35790	9935	167	144	NA	NA	NA	35790	9935	167	0.247191	0.22508	0.342344	0.185386	0.9978
4307	Homo sapiens	GSE23455	H3K4me3	hm	4307_H3K4me3_treat_rep1	36	29	7507300	4270844	0.5689	0.948	0.58198	34195	9054	114	130	NA	NA	NA	34195	9054	114	0.241492	0.228881	0.355406	0.174221	0.9966
4312	Homo sapiens	GSE21141	H3K4me3	hm	4312_H3K4me3_treat_rep1	36	30	1071315	742963	0.6935	0.991	0.280978	13919	708	0	231	NA	NA	NA	13919	708	0	0.172907	0.251743	0.47553	0.0998203	0.9678
4313	Homo sapiens	GSE21141	H3K4me3	hm	4313_H3K4me3_treat_rep1	36	40	6496882	2697593	0.4152	0.962	0.318785	26864	2776	2	242	NA	NA	NA	26864	2776	2	0.22466	0.243099	0.39322	0.13902	0.9908
4317	Homo sapiens	GSE23455	H3K4me3	hm	4317_H3K4me3_treat_rep1	36	28	23410317	9160351	0.3913	0.888	0.552381	41694	9509	103	165	NA	NA	NA	41694	9509	103	0.252058	0.123557	0.412608	0.211777	0.992
4319	Homo sapiens	GSE21141	H3K4me3	hm	4319_H3K4me3_treat_rep1	36	28	19173663	11447719	0.5971	0.985	0.361073	36622	7741	87	135	NA	NA	NA	36622	7741	87	0.249556	0.178742	0.388611	0.183091	0.995
4321	Homo sapiens	GSE26427	H3K4me3	hm	4321_H3K4me3_treat_rep1	35	25	20224353	2634199	0.1302	0.908	0.728964	36169	9834	246	38	NA	NA	NA	36169	9834	246	0.142608	0.182935	0.404066	0.270391	0.9964
4322	Homo sapiens	GSE24111	H3K4me3	hm	4322_H3K4me3_treat_rep1	35	31	8789614	7008640	0.7974	0.924	0.280512	22739	4650	9	129	1,2;1,3;2,3	0.760848376155;0.83548089186;0.783890210145	0.810711;0.830787;0.841674	29654	5756	28	0.259065	0.193809	0.377682	0.169443	0.9988
4322	Homo sapiens	GSE24111	H3K4me3	hm	4322_H3K4me3_treat_rep2	35	31	9494176	7651002	0.8059	0.925	0.283246	25649	3079	6	114	1,2;1,3;2,3	0.760848376155;0.83548089186;0.783890210145	0.810711;0.830787;0.841674	29654	5756	28	0.259065	0.193809	0.377682	0.169443	0.9988
4322	Homo sapiens	GSE24111	H3K4me3	hm	4322_H3K4me3_treat_rep3	36	31	6790746	5501325	0.8101	0.975	0.334568	22548	4577	6	137	1,2;1,3;2,3	0.760848376155;0.83548089186;0.783890210145	0.810711;0.830787;0.841674	29654	5756	28	0.259065	0.193809	0.377682	0.169443	0.9988
4325	Homo sapiens	GSE24447	H3K4me3	hm	4325_H3K4me3_treat_rep1	36	36	33759917	25114044	0.7439	0.957	0.839379	30405	20513	15064	148	NA	NA	NA	30405	20513	15064	0.231834	0.157857	0.420973	0.189336	0.9994
4325	Homo sapiens	GSE24447	H3K4me3	hm	4325_H3K4me3_control_rep1	36	36	35697441	21268111	0.5958	0.996	0.028796	NA	NA	NA	NA	NA	NA	NA	30405	20513	15064	0.231834	0.157857	0.420973	0.189336	0.9994
4326	Homo sapiens	GSE21366	H3K4me3	hm	4326_H3K4me3_treat_rep1	76	19	23041892	6289428	0.273	0.956	0.693524	36787	19275	11307	179	NA	NA	NA	36787	19275	11307	0.248967	0.0713354	0.481894	0.197803	0.9954
4326	Homo sapiens	GSE21366	H3K4me3	hm	4326_H3K4me3_control_rep1	76	19	70504198	29077196	0.4124	0.996	0.016133	NA	NA	NA	NA	NA	NA	NA	36787	19275	11307	0.248967	0.0713354	0.481894	0.197803	0.9954
4327	Homo sapiens	GSE21366	H3K4me3	hm	4327_H3K4me3_treat_rep1	76	21	20596787	7440375	0.3612	0.963	0.732431	35064	20170	12693	175	NA	NA	NA	35064	20170	12693	0.242784	0.0966058	0.465088	0.195522	0.9976
4327	Homo sapiens	GSE21366	H3K4me3	hm	4327_H3K4me3_control_rep1	76	19	70504198	29077196	0.4124	0.996	0.0158427	NA	NA	NA	NA	NA	NA	NA	35064	20170	12693	0.242784	0.0966058	0.465088	0.195522	0.9976
4328	Homo sapiens	GSE21366	H3K4me3	hm	4328_H3K4me3_treat_rep1	76	20	21311740	7572731	0.3553	0.943	0.701043	37425	21234	12871	172	NA	NA	NA	37425	21234	12871	0.243212	0.0851951	0.46272	0.208872	0.9968
4328	Homo sapiens	GSE21366	H3K4me3	hm	4328_H3K4me3_control_rep1	76	19	70504198	29077196	0.4124	0.996	0.0160383	NA	NA	NA	NA	NA	NA	NA	37425	21234	12871	0.243212	0.0851951	0.46272	0.208872	0.9968
4333	Homo sapiens	GSE21172	H3K4me3	hm	4333_H3K4me3_treat_rep1	36	39	9585579	6442994	0.6722	0.837	0.64368	35583	7925	58	105	NA	NA	NA	35583	7925	58	0.247786	0.189368	0.380478	0.182368	0.9978
4334	Homo sapiens	GSE21172	H3K4me3	hm	4334_H3K4me3_treat_rep1	36	40	2632103	1602324	0.6088	0.836	0.473798	21566	3703	1	102	NA	NA	NA	21566	3703	1	0.228287	0.263761	0.38646	0.121493	0.9962
4335	Homo sapiens	GSE21172	H3K4me3	hm	4335_H3K4me3_treat_rep1	36	40	6144810	4087245	0.6652	0.871	0.485931	31040	5113	9	93	NA	NA	NA	31040	5113	9	0.255647	0.197583	0.39072	0.15605	0.9978
4336	Homo sapiens	GSE21172	H3K4me3	hm	4336_H3K4me3_treat_rep1	36	40	3672825	2722081	0.7411	0.86	0.546894	27318	4987	9	110	NA	NA	NA	27318	4987	9	0.235408	0.214903	0.407067	0.142622	0.996
4337	Homo sapiens	GSE21172	H3K4me3	hm	4337_H3K4me3_treat_rep1	36	39	9765211	5968565	0.6112	0.9	0.432429	31826	5341	16	106	NA	NA	NA	31826	5341	16	0.244719	0.196781	0.397586	0.160914	0.9964
4338	Homo sapiens	GSE21172	H3K4me3	hm	4338_H3K4me3_treat_rep1	36	40	5052754	3338977	0.6608	0.849	0.524514	28577	6325	29	127	NA	NA	NA	28577	6325	29	0.230966	0.229041	0.389085	0.150908	0.9968
4339	Homo sapiens	GSE21172	H3K4me3	hm	4339_H3K4me3_treat_rep1	36	40	3173966	2069503	0.652	0.859	0.557324	24326	5916	22	133	NA	NA	NA	24326	5916	22	0.230232	0.255438	0.38657	0.12776	0.9968
4340	Homo sapiens	GSE21172	H3K4me3	hm	4340_H3K4me3_treat_rep1	36	40	3893026	2512592	0.6454	0.85	0.390786	22816	3793	3	296	NA	NA	NA	22816	3793	3	0.223036	0.236364	0.418274	0.122325	0.994
4341	Homo sapiens	GSE21172	H3K4me3	hm	4341_H3K4me3_treat_rep1	36	28	13512197	8016823	0.5933	0.877	0.486923	31809	9039	178	113	NA	NA	NA	31809	9039	178	0.237056	0.212205	0.393174	0.157565	0.9966
4342	Homo sapiens	GSE21172	H3K4me3	hm	4342_H3K4me3_treat_rep1	36	27	9908972	6307421	0.6365	0.879	0.597823	29941	9377	318	124	NA	NA	NA	29941	9377	318	0.239082	0.225248	0.382999	0.152672	0.9972
4343	Homo sapiens	GSE21172	H3K4me3	hm	4343_H3K4me3_treat_rep1	36	40	1977346	1147832	0.5805	0.882	0.435004	18737	3418	0	136	NA	NA	NA	18737	3418	0	0.207003	0.290488	0.394577	0.107932	0.995
4344	Homo sapiens	GSE21172	H3K4me3	hm	4344_H3K4me3_treat_rep1	36	39	4931124	2163017	0.4386	0.742	0.537854	24200	6013	16	133	NA	NA	NA	24200	6013	16	0.227526	0.262368	0.378343	0.131763	0.9972
4345	Homo sapiens	GSE21172	H3K4me3	hm	4345_H3K4me3_treat_rep1	36	37	12632907	5677532	0.4494	0.957	0.178813	25643	2532	2	105	NA	NA	NA	25643	2532	2	0.25401	0.195005	0.398088	0.152898	0.9938
4346	Homo sapiens	GSE21172	H3K4me3	hm	4346_H3K4me3_treat_rep1	36	39	8998157	6033950	0.6706	0.888	0.47058	34534	8330	60	132	NA	NA	NA	34534	8330	60	0.252383	0.192699	0.363204	0.191714	0.9982
4455	Homo sapiens	GSE25126	H3K27me3	hm	4455_H3K27me3_treat_rep1	36	30	9798684	6680549	0.6818	0.937	0.00175025	86	13	2	73	NA	NA	NA	86	13	2	0	0.016129	0.177419	0.806452	0.686047
4456	Homo sapiens	GSE25126	H3K27me3	hm	4456_H3K27me3_treat_rep1	36	30	10617542	7080443	0.6669	0.937	0.002908	158	21	9	65	NA	NA	NA	158	21	9	0.00793651	0.0238095	0.0873016	0.880952	0.670886
4458	Homo sapiens	GSE25126	H3K27me3	hm	4458_H3K27me3_treat_rep1	36	31	10973164	7536077	0.6868	0.924	0.00028425	68	0	0	99	NA	NA	NA	68	0	0	0.0769231	0.153846	0.184615	0.584615	0.455882
4458	Homo sapiens	GSE25126	H3K27me3	hm	4458_H3K27me3_control_rep1	36	25	6980686	5466225	0.783	0.983	3.125e-05	NA	NA	NA	NA	NA	NA	NA	68	0	0	0.0769231	0.153846	0.184615	0.584615	0.455882
4533	Homo sapiens	GSE12646	H3K27me1	hm	4533_H3K27me1_treat_rep1	25	27	22579995	10966471	0.4857	0.98	0.0021035	52	15	1	289	NA	NA	NA	52	15	1	0	0	0.0606061	0.939394	0.557692
4535	Homo sapiens	GSE12646	H3K36me3	hm	4535_H3K36me3_treat_rep1	25	24	29176307	14667671	0.5027	0.952	0.117824	45165	12	1	NA	NA	NA	NA	45165	12	1	0.00613946	0.0905182	0.720178	0.183164	0.2474
4536	Homo sapiens	GSE12646	H3K27me1	hm	4536_H3K27me1_treat_rep1	25	29	28918125	15043332	0.5202	0.984	0.0009975	30	6	1	243	NA	NA	NA	30	6	1	0.0555556	0	0	0.944444	0.566667
4538	Homo sapiens	GSE12646	H3K36me3	hm	4538_H3K36me3_treat_rep1	25	25	27216304	13688204	0.5029	0.947	0.154648	49980	43	1	NA	NA	NA	NA	49980	43	1	0.00774961	0.0977212	0.742901	0.151628	0.2306
4557	Homo sapiens	GSE20040	POLR3A	tf	4557_POLR3A_treat_rep1	25	24	32747412	13327363	0.407	0.877	0.0048555	2747	92	2	NA	NA	NA	NA	2747	92	2	0.222386	0.142963	0.265608	0.369043	0.871496
4641	Homo sapiens	GSE30895	H3K36me3	hm	4641_H3K36me3_treat_rep1	40	33	14016652	8160369	0.5822	0.975	0.00132725	206	6	5	NA	NA	NA	NA	206	6	5	0.0656566	0.217172	0.550505	0.166667	0.563107
4642	Homo sapiens	GSE30895	H3K36me3	hm	4642_H3K36me3_treat_rep1	40	33	10312570	4873291	0.4726	0.842	0.00064975	23	6	3	NA	NA	NA	NA	23	6	3	0	0	0.0769231	0.923077	0.73913
4643	Homo sapiens	GSE31125	H3K27me3	hm	4643_H3K27me3_treat_rep1	36	31	18908844	13139617	0.6949	0.956	0.0106353	3959	15	7	297	NA	NA	NA	3959	15	7	0.0458035	0.0429887	0.311157	0.600051	0.598131
4644	Homo sapiens	GSE31125	H3K27me3	hm	4644_H3K27me3_treat_rep1	36	31	12490239	8814759	0.7057	0.925	0.039695	10877	23	6	297	NA	NA	NA	10877	23	6	0.0690738	0.0933604	0.31665	0.520916	0.707
4645	Homo sapiens	GSE31125	H3K27me3	hm	4645_H3K27me3_treat_rep1	36	32	11386627	8102988	0.7116	0.842	0.00256675	296	15	4	298	NA	NA	NA	296	15	4	0.0512821	0.0549451	0.274725	0.619048	0.597973
4659	Homo sapiens	GSE26141	H3K27me3	hm	4659_H3K27me3_treat_rep1	32	29	10856668	8239808	0.759	0.96	0.00013425	79	0	0	217	NA	NA	NA	79	0	0	0.0759494	0.101266	0.177215	0.64557	0.594937
4659	Homo sapiens	GSE26141	H3K27me3	hm	4659_H3K27me3_control_rep1	36	39	33035124	14874277	0.4503	0.992	1.75e-05	NA	NA	NA	NA	NA	NA	NA	79	0	0	0.0759494	0.101266	0.177215	0.64557	0.594937
4660	Homo sapiens	GSE26141	H3K27me3	hm	4660_H3K27me3_treat_rep1	32	31	10000097	7502232	0.7502	0.972	0.00148	630	0	0	246	NA	NA	NA	630	0	0	0.0777778	0.0936508	0.325397	0.503175	0.639683
4660	Homo sapiens	GSE26141	H3K27me3	hm	4660_H3K27me3_control_rep1	36	38	19348474	8568640	0.4429	0.994	0.000222	NA	NA	NA	NA	NA	NA	NA	630	0	0	0.0777778	0.0936508	0.325397	0.503175	0.639683
4661	Homo sapiens	GSE26141	H3K27me3	hm	4661_H3K27me3_treat_rep1	36	30	7079884	2231088	0.3151	0.974	0.000389075	3	0	0	298	NA	NA	NA	3	0	0	NA	NA	NA	NA	0
4661	Homo sapiens	GSE26141	H3K27me3	hm	4661_H3K27me3_control_rep1	36	39	24464213	11419171	0.4668	0.996	0.000272	NA	NA	NA	NA	NA	NA	NA	3	0	0	NA	NA	NA	NA	0
4662	Homo sapiens	GSE26141	H3K27me3	hm	4662_H3K27me3_treat_rep1	32	30	9257604	6845656	0.7395	0.967	0	0	0	0	240	NA	NA	NA	0	0	0	NA	NA	NA	NA	NA
4662	Homo sapiens	GSE26141	H3K27me3	hm	4662_H3K27me3_control_rep1	36	39	26838858	7814720	0.2912	0.992	0	NA	NA	NA	NA	NA	NA	NA	0	0	0	NA	NA	NA	NA	NA
4664	Homo sapiens	GSE26141	H3K27me3	hm	4664_H3K27me3_treat_rep1	36	38	583542	312291	0.5352	0.988	0	0	0	0	299	NA	NA	NA	0	0	0	NA	NA	NA	NA	NA
4664	Homo sapiens	GSE26141	H3K27me3	hm	4664_H3K27me3_control_rep1	36	39	450786	213251	0.4731	0.999	0	NA	NA	NA	NA	NA	NA	NA	0	0	0	NA	NA	NA	NA	NA
4702	Homo sapiens	GSE12616	H3K27me3	hm	4702_H3K27me3_treat_rep1	25	18	19154358	6350598	0.3315	0.931	0.007013	3825	1	1	154	NA	NA	NA	3825	1	1	0.0462306	0.0291568	0.289729	0.634883	0.488366
4703	Homo sapiens	GSE12616	H3K27me3	hm	4703_H3K27me3_treat_rep1	25	21	19235537	6174831	0.321	0.934	0.00121025	226	4	1	292	NA	NA	NA	226	4	1	0.0377358	0.0188679	0.292453	0.650943	0.544248
4704	Homo sapiens	GSE12616	H3K27me3	hm	4704_H3K27me3_treat_rep1	25	24	14278471	5274547	0.3694	0.882	0.00118125	138	3	1	296	NA	NA	NA	138	3	1	0.122137	0.0992366	0.335878	0.442748	0.768116
4722	Homo sapiens	GSE16657	H3K36me3	hm	4722_H3K36me3_treat_rep1	26	38	7628806	4457103	0.5842	0.98	0.0035765	432	3	1	NA	NA	NA	NA	432	3	1	0.014218	0.125592	0.64455	0.21564	0.444444
4723	Homo sapiens	GSE17001	H3K36me3	hm	4723_H3K36me3_treat_rep1	36	31	59257531	27604948	0.4658	0.978	0.222524	69522	567	53	269	NA	NA	NA	69522	567	53	0.0106332	0.120534	0.707852	0.160981	0.6504
4724	Homo sapiens	GSE18886	H3K27me3	hm	4724_H3K27me3_treat_rep1	32	26	15234075	10807657	0.7094	0.982	0	0	0	0	258	NA	NA	NA	0	0	0	NA	NA	NA	NA	NA
4724	Homo sapiens	GSE18886	H3K27me3	hm	4724_H3K27me3_control_rep1	32	28	3499692	2713461	0.7753	0.915	0	NA	NA	NA	NA	NA	NA	NA	0	0	0	NA	NA	NA	NA	NA
4731	Homo sapiens	GSE27824	H3K36me3	hm	4731_H3K36me3_treat_rep1	28	30	13970072	9783526	0.7003	0.995	0.342443	66145	330	6	152	NA	NA	NA	66145	330	6	0.0109777	0.136738	0.716984	0.135301	0.7256
4731	Homo sapiens	GSE27824	H3K36me3	hm	4731_H3K36me3_control_rep1	28	31	25701399	16974751	0.6605	0.994	0.058002	NA	NA	NA	NA	NA	NA	NA	66145	330	6	0.0109777	0.136738	0.716984	0.135301	0.7256
4736	Homo sapiens	GSE25021	CTCF	tf	4736_CTCF_treat_rep1	40	33	30799258	25188688	0.8178	0.961	0.449412	85057	62953	40486	97	NA	NA	NA	85057	62953	40486	0.0614194	0.0649949	0.39204	0.481546	0.9994
4736	Homo sapiens	GSE25021	CTCF	tf	4736_CTCF_control_rep1	41	33	26211107	20174777	0.7697	0.999	0.0126663	NA	NA	NA	NA	NA	NA	NA	85057	62953	40486	0.0614194	0.0649949	0.39204	0.481546	0.9994
4751	Homo sapiens	GSE32332	H3K4me3	hm	4751_H3K4me3_treat_rep1	49	38	33369274	20093038	0.6021	0.934	0.0142715	2410	146	10	151	1,2	0.0968961	0.311641	11908	342	7	0.258004	0.0928342	0.433	0.216161	0.8648
4751	Homo sapiens	GSE32332	H3K4me3	hm	4751_H3K4me3_treat_rep2	49	37	26534833	20054317	0.7558	0.905	0.0370313	10052	481	2	150	1,2	0.0968961	0.311641	11908	342	7	0.258004	0.0928342	0.433	0.216161	0.8648
4752	Homo sapiens	GSE32332	H3K4me3	hm	4752_H3K4me3_treat_rep1	49	37	30851932	25556865	0.8284	0.953	0.20943	38933	7530	221	161	1,2	0.537359	0.615584	39220	8197	141	0.190165	0.145322	0.364639	0.299874	0.9978
4752	Homo sapiens	GSE32332	H3K4me3	hm	4752_H3K4me3_treat_rep2	49	37	31790271	26323862	0.828	0.96	0.355743	24948	9992	285	171	1,2	0.537359	0.615584	39220	8197	141	0.190165	0.145322	0.364639	0.299874	0.9978
4753	Homo sapiens	GSE32332	H3K4me3	hm	4753_H3K4me3_treat_rep1	49	37	25219327	13586172	0.5387	0.913	0.00625125	1146	78	10	139	1,2	0.298429	0.347401	2313	132	13	0.175785	0.093722	0.591031	0.139462	0.796368
4753	Homo sapiens	GSE32332	H3K4me3	hm	4753_H3K4me3_treat_rep2	49	37	22141603	13355581	0.6032	0.93	0.00753175	809	91	10	157	1,2	0.298429	0.347401	2313	132	13	0.175785	0.093722	0.591031	0.139462	0.796368
4759	Homo sapiens	GSE23784	H3K79me2	hm	4759_H3K79me2_treat_rep1	36	32	6075591	4597626	0.7567	0.99	0.00028775	172	0	0	295	NA	NA	NA	172	0	0	0.0290698	0.0465116	0.819767	0.104651	0.313953
4759	Homo sapiens	GSE23784	H3K79me2	hm	4759_H3K79me2_control_rep1	36	30	44619630	26587106	0.5959	0.993	1.25e-05	NA	NA	NA	NA	NA	NA	NA	172	0	0	0.0290698	0.0465116	0.819767	0.104651	0.313953
4761	Homo sapiens	GSE23784	H3K79me2	hm	4761_H3K79me2_treat_rep1	36	31	39927595	29575392	0.7407	0.95	0	0	0	0	256	NA	NA	NA	0	0	0	NA	NA	NA	NA	NA
4761	Homo sapiens	GSE23784	H3K79me2	hm	4761_H3K79me2_control_rep1	36	32	5981172	4184039	0.6995	0.992	0	NA	NA	NA	NA	NA	NA	NA	0	0	0	NA	NA	NA	NA	NA
4778	Homo sapiens	GSE13084	H3K36me3	hm	4778_H3K36me3_treat_rep1	36	25	31782007	17595322	0.5536	0.972	0.138706	32985	38	4	NA	NA	NA	NA	32985	38	4	0.00667516	0.16964	0.719704	0.103981	0.5354
4781	Homo sapiens	GSE19461	SMAD2	predicted transcription factor	4781_SMAD2_treat_rep1	36	33	42947521	29419922	0.685	0.966	0.00012375	36	20	1	35	NA	NA	NA	36	20	1	0.0833333	0.0277778	0.277778	0.611111	1
4781	Homo sapiens	GSE19461	SMAD2	predicted transcription factor	4781_SMAD2_control_rep1	36	24	20910017	7303247	0.3493	0.997	2.25e-06	NA	NA	NA	NA	NA	NA	NA	36	20	1	0.0833333	0.0277778	0.277778	0.611111	1
4788	Homo sapiens	GSE28264	FOXA1	tf	4788_FOXA1_treat_rep1	36	29	23010131	16535688	0.7186	0.981	0.239315	51653	27743	10744	NA	NA	NA	NA	51653	27743	10744	0.0152225	0.0212263	0.446024	0.517527	0.983
4788	Homo sapiens	GSE28264	FOXA1	tf	4788_FOXA1_control_rep1	36	37	21301983	12900439	0.6056	0.948	0.00922	NA	NA	NA	NA	NA	NA	NA	51653	27743	10744	0.0152225	0.0212263	0.446024	0.517527	0.983
4789	Homo sapiens	GSE28264	FOXA1	tf	4789_FOXA1_treat_rep1	36	21	44886728	12226658	0.2724	0.986	0.237222	48868	28243	11441	NA	NA	NA	NA	48868	28243	11441	0.0115472	0.0193272	0.450034	0.519092	0.9792
4789	Homo sapiens	GSE28264	FOXA1	tf	4789_FOXA1_control_rep1	36	37	21301983	12900439	0.6056	0.948	0.00843075	NA	NA	NA	NA	NA	NA	NA	48868	28243	11441	0.0115472	0.0193272	0.450034	0.519092	0.9792
4801	Homo sapiens	GSE16256	H3K36me3	hm	4801_H3K36me3_treat_rep1	36	29	61295934	33598884	0.5481	0.898	0.289687	60732	5	0	NA	NA	NA	NA	60732	5	0	0.00599384	0.155017	0.753281	0.0857086	0.3922
4801	Homo sapiens	GSE16256	H3K36me3	hm	4801_H3K36me3_control_rep1	36	38	8835494	6122072	0.6929	0.983	0.0185648	NA	NA	NA	NA	NA	NA	NA	60732	5	0	0.00599384	0.155017	0.753281	0.0857086	0.3922
4802	Homo sapiens	GSE16256	H3K36me3	hm	4802_H3K36me3_treat_rep1	36	27	23187997	12918331	0.5571	0.996	0.26391	98012	36	4	NA	NA	NA	NA	98012	36	4	0.00846617	0.107545	0.724226	0.159763	0.6364
4802	Homo sapiens	GSE16256	H3K36me3	hm	4802_H3K36me3_control_rep1	36	33	32633277	23847635	0.7308	0.996	0.0384762	NA	NA	NA	NA	NA	NA	NA	98012	36	4	0.00846617	0.107545	0.724226	0.159763	0.6364
4809	Homo sapiens	GSE31838	FLI1	tf	4809_FLI1_treat_rep1	37	37	59500538	42365709	0.712	0.992	0.167879	77207	15266	3476	NA	NA	NA	NA	77207	15266	3476	0.110512	0.0906641	0.418133	0.380691	0.9942
4809	Homo sapiens	GSE31838	FLI1	tf	4809_FLI1_control_rep1	37	37	73153485	53764200	0.735	0.997	0.02183	NA	NA	NA	NA	NA	NA	NA	77207	15266	3476	0.110512	0.0906641	0.418133	0.380691	0.9942
4810	Homo sapiens	GSE31838	FLI1	tf	4810_FLI1_treat_rep1	37	37	59772565	41646965	0.6968	0.991	0.0678638	25641	7286	2157	NA	NA	NA	NA	25641	7286	2157	0.0526152	0.0432934	0.410585	0.493506	0.9094
4810	Homo sapiens	GSE31838	FLI1	tf	4810_FLI1_control_rep1	37	37	63651985	47087105	0.7398	0.996	0.007151	NA	NA	NA	NA	NA	NA	NA	25641	7286	2157	0.0526152	0.0432934	0.410585	0.493506	0.9094
4811	Homo sapiens	GSE31838	FLI1	tf	4811_FLI1_treat_rep1	37	37	69434626	47175758	0.6794	0.983	0.13501	105730	7116	987	192	NA	NA	NA	105730	7116	987	0.105785	0.110678	0.412712	0.370825	0.971
4811	Homo sapiens	GSE31838	FLI1	tf	4811_FLI1_control_rep1	37	37	69576668	51362248	0.7382	0.996	0.024109	NA	NA	NA	NA	NA	NA	NA	105730	7116	987	0.105785	0.110678	0.412712	0.370825	0.971
4812	Homo sapiens	GSE31838	FLI1	tf	4812_FLI1_treat_rep1	37	35	73217285	46177735	0.6307	0.977	0.0413625	15854	4007	2055	NA	NA	NA	NA	15854	4007	2055	0.0826018	0.0637828	0.35712	0.496495	0.7102
4812	Homo sapiens	GSE31838	FLI1	tf	4812_FLI1_control_rep1	37	37	74535955	54122479	0.7261	0.997	0.003158	NA	NA	NA	NA	NA	NA	NA	15854	4007	2055	0.0826018	0.0637828	0.35712	0.496495	0.7102
4823	Homo sapiens	GSE16256	H3K36me3	hm	4823_H3K36me3_treat_rep1	36	38	12466602	7546933	0.6054	0.979	0.0295902	7506	15	5	NA	NA	NA	NA	7506	15	5	0.0120434	0.304028	0.552656	0.131273	0.507
4824	Homo sapiens	GSE16256	H3K36me3	hm	4824_H3K36me3_treat_rep1	36	28	19285854	10556435	0.5474	0.994	0.354147	71611	15	0	NA	NA	NA	NA	71611	15	0	0.0058794	0.113077	0.755314	0.12573	0.756
4824	Homo sapiens	GSE16256	H3K36me3	hm	4824_H3K36me3_control_rep1	30	2	56384154	18462719	0.3274	0.976	0.0572187	NA	NA	NA	NA	NA	NA	NA	71611	15	0	0.0058794	0.113077	0.755314	0.12573	0.756
4825	Homo sapiens	GSE16256	H3K36me3	hm	4825_H3K36me3_treat_rep1	30	31	21419078	11587649	0.541	0.975	0.138452	93730	16	1	NA	NA	NA	NA	93730	16	1	0.0354092	0.116148	0.544358	0.304086	0.5786
4825	Homo sapiens	GSE16256	H3K36me3	hm	4825_H3K36me3_control_rep1	36	2	60886494	26209160	0.4305	0.998	0.02178	NA	NA	NA	NA	NA	NA	NA	93730	16	1	0.0354092	0.116148	0.544358	0.304086	0.5786
NA	NA	NA	NA	NA	4828_H3K36me3_treat_rep1	36	29	25242583	12141113	0.481	0.994	0.0687222	17818	0	0	144	NA	NA	NA	17818	0	0	0.0074652	0.199147	0.726594	0.0667939	0.543
NA	NA	NA	NA	NA	4828_H3K36me3_control_rep1	36	29	12073124	4422534	0.3663	0.984	0.004515	NA	NA	NA	NA	NA	NA	NA	17818	0	0	0.0074652	0.199147	0.726594	0.0667939	0.543
4830	Homo sapiens	GSE16256	H3K36me3	hm	4830_H3K36me3_treat_rep1	36	37	47900601	23836181	0.4976	0.95	0.323585	146598	993	19	NA	NA	NA	NA	146598	993	19	0.0232282	0.0894237	0.572047	0.315301	0.7954
4830	Homo sapiens	GSE16256	H3K36me3	hm	4830_H3K36me3_control_rep1	36	37	24280922	18968590	0.7812	0.996	0.0405208	NA	NA	NA	NA	NA	NA	NA	146598	993	19	0.0232282	0.0894237	0.572047	0.315301	0.7954
4832	Homo sapiens	GSE16256	H3K36me3	hm	4832_H3K36me3_treat_rep1	36	38	42894942	29446891	0.6865	0.997	0.0250455	9939	1	0	NA	NA	NA	NA	9939	1	0	0.00835178	0.256893	0.672067	0.0626887	0.5462
4832	Homo sapiens	GSE16256	H3K36me3	hm	4832_H3K36me3_control_rep1	36	37	18889416	12796236	0.6774	0.995	0.00409125	NA	NA	NA	NA	NA	NA	NA	9939	1	0	0.00835178	0.256893	0.672067	0.0626887	0.5462
4847	Homo sapiens	GSE35109	ESR1	tf	4847_ESR1_treat_rep1	51	37	58660856	46187322	0.7874	0.862	0.0029405	266	1	0	129	NA	NA	NA	266	1	0	0.0117188	0.0195312	0.382812	0.585938	0.323308
4847	Homo sapiens	GSE35109	ESR1	tf	4847_ESR1_control_rep1	51	33	76982518	51934705	0.6746	0.991	0.00247	NA	NA	NA	NA	NA	NA	NA	266	1	0	0.0117188	0.0195312	0.382812	0.585938	0.323308
4865	Homo sapiens	GSE25608	PPARG	tf	4865_PPARG_treat_rep1	36	29	41753837	14172787	0.3394	0.992	0.0104727	3844	1363	266	95	NA	NA	NA	3844	1363	266	0.0575072	0.0343482	0.431174	0.476971	0.960978
4865	Homo sapiens	GSE25608	PPARG	tf	4865_PPARG_control_rep1	36	25	43297971	20632659	0.4765	0.992	0.000739	NA	NA	NA	NA	NA	NA	NA	3844	1363	266	0.0575072	0.0343482	0.431174	0.476971	0.960978
4882	Homo sapiens	GSE35109	ESR1	tf	4882_ESR1_treat_rep1	51	36	70292794	53249974	0.7575	0.975	0	0	0	0	71	NA	NA	NA	0	0	0	NA	NA	NA	NA	NA
4882	Homo sapiens	GSE35109	ESR1	tf	4882_ESR1_control_rep1	51	33	76982518	51934705	0.6746	0.991	0	NA	NA	NA	NA	NA	NA	NA	0	0	0	NA	NA	NA	NA	NA
4883	Homo sapiens	GSE32883	CTCF	tf	4883_CTCF_treat_rep1	36	29	21923011	16557587	0.7553	0.964	0.354591	62320	29933	14540	NA	1,2	0.508456	0.911982	72037	32487	15901	0.0944957	0.0938978	0.392098	0.419508	1
4883	Homo sapiens	GSE32883	CTCF	tf	4883_CTCF_treat_rep2	36	29	4705391	3540015	0.7523	0.958	0.445835	33475	22295	9775	NA	1,2	0.508456	0.911982	72037	32487	15901	0.0944957	0.0938978	0.392098	0.419508	1
4898	Homo sapiens	GSE24685	ELK4	tf	4898_ELK4_treat_rep1	32	34	28402913	13622725	0.4796	0.938	8.85e-05	13	1	0	225	NA	NA	NA	13	1	0	0.153846	0.307692	0.0769231	0.461538	1
4898	Homo sapiens	GSE24685	ELK4	tf	4898_ELK4_control_rep1	32	38	18397264	10196565	0.5542	0.976	3.725e-05	NA	NA	NA	NA	NA	NA	NA	13	1	0	0.153846	0.307692	0.0769231	0.461538	1
4899	Homo sapiens	GSE32883	CTCF	tf	4899_CTCF_treat_rep1	36	28	13789987	10157214	0.7366	0.909	0.494562	45656	26767	14383	NA	1,2	0.771291	0.964934	72107	33558	16899	0.0988338	0.108469	0.389935	0.402763	1
4899	Homo sapiens	GSE32883	CTCF	tf	4899_CTCF_treat_rep2	36	28	16454501	12420384	0.7548	0.92	0.4965	51301	29400	15989	NA	1,2	0.771291	0.964934	72107	33558	16899	0.0988338	0.108469	0.389935	0.402763	1
4900	Homo sapiens	GSE32883	CTCF	tf	4900_CTCF_treat_rep1	36	30	27961092	21262749	0.7604	0.952	0.419728	69213	31808	16312	NA	1,2	0.706515	0.959345	93337	36577	17161	0.0893353	0.0922098	0.397681	0.420774	1
4900	Homo sapiens	GSE32883	CTCF	tf	4900_CTCF_treat_rep2	36	29	16924058	12907446	0.7627	0.937	0.504598	55284	32384	17293	NA	1,2	0.706515	0.959345	93337	36577	17161	0.0893353	0.0922098	0.397681	0.420774	1
4901	Homo sapiens	GSE32883	CTCF	tf	4901_CTCF_treat_rep1	36	29	15633652	12088841	0.7733	0.911	0.548568	50472	30832	17172	92	1,2	0.777481	0.938372	68645	36853	19688	0.0988303	0.0969487	0.388014	0.416207	1
4901	Homo sapiens	GSE32883	CTCF	tf	4901_CTCF_treat_rep2	36	31	17766187	14123577	0.795	0.877	0.449192	49145	31692	17733	105	1,2	0.777481	0.938372	68645	36853	19688	0.0988303	0.0969487	0.388014	0.416207	1
4902	Homo sapiens	GSE32883	CTCF	tf	4902_CTCF_treat_rep1	36	29	16368229	13111202	0.801	0.928	0.544183	56794	34121	19143	NA	1,2	0.830369	0.974374	72001	39369	20673	0.0978686	0.0996482	0.388707	0.413776	1
4902	Homo sapiens	GSE32883	CTCF	tf	4902_CTCF_treat_rep2	36	29	16009243	12701566	0.7934	0.936	0.496227	53828	33002	18421	NA	1,2	0.830369	0.974374	72001	39369	20673	0.0978686	0.0996482	0.388707	0.413776	1
4903	Homo sapiens	GSE32883	CTCF	tf	4903_CTCF_treat_rep3	33	35	16281148	13099127	0.8046	0.912	0.328823	49386	34901	22440	117	1,2;1,3;2,3	0.743530555218;0.833353581987;0.848945262158	0.919856;0.939344;0.918568	48687	37173	23410	0.0764775	0.0668433	0.391282	0.465397	1
4903	Homo sapiens	GSE32883	CTCF	tf	4903_CTCF_treat_rep1	35	27	8420728	6816358	0.8095	0.944	0.382408	44229	33121	21681	127	1,2;1,3;2,3	0.743530555218;0.833353581987;0.848945262158	0.919856;0.939344;0.918568	48687	37173	23410	0.0764775	0.0668433	0.391282	0.465397	1
4903	Homo sapiens	GSE32883	CTCF	tf	4903_CTCF_treat_rep2	34	23	21319387	5780566	0.2711	0.964	0.301174	39122	29002	17041	106	1,2;1,3;2,3	0.743530555218;0.833353581987;0.848945262158	0.919856;0.939344;0.918568	48687	37173	23410	0.0764775	0.0668433	0.391282	0.465397	1
4903	Homo sapiens	GSE32883	CTCF	tf	4903_CTCF_control_rep1	33	34	16954037	13306002	0.7848	0.978	0.00808425	NA	NA	NA	NA	1,2;1,3;2,3	0.743530555218;0.833353581987;0.848945262158	0.919856;0.939344;0.918568	48687	37173	23410	0.0764775	0.0668433	0.391282	0.465397	1
4993	Homo sapiens	GSE31939	BCAT1	not sure	4993_BCAT1_treat_rep1	35	35	110416841	70799096	0.6412	0.776	0.016339	8905	980	97	115	NA	NA	NA	8905	980	97	0.175366	0.107087	0.331159	0.386389	0.9132
4993	Homo sapiens	GSE31939	BCAT1	not sure	4993_BCAT1_control_rep1	35	33	35231535	24564114	0.6972	0.965	0.00322725	NA	NA	NA	NA	NA	NA	NA	8905	980	97	0.175366	0.107087	0.331159	0.386389	0.9132
5002	Homo sapiens	GSE19465	H3K36me3	hm	5002_H3K36me3_treat_rep1	36	9	29218505	28218933	0.9658	1	0.0508725	31409	33	5	198	NA	NA	NA	31409	33	5	0.00627289	0.186945	0.683713	0.12307	0.481
5003	Homo sapiens	GSE15735	H4K16ac	hm	5003_H4K16ac_treat_rep1	25	38	9033500	5779482	0.6398	0.986	0.00076325	13	4	1	295	NA	NA	NA	13	4	1	0	0	0	1	0.923077
5004	Homo sapiens	GSE15735	H4K16ac	hm	5004_H4K16ac_treat_rep1	25	40	4848469	3264600	0.6733	0.965	0.000123464	16	3	0	291	NA	NA	NA	16	3	0	0.125	0.25	0.1875	0.4375	0.9375
5005	Homo sapiens	GSE24685	ELK1	tf	5005_ELK1_treat_rep1	32	34	43404698	19032197	0.4385	0.977	0.00805625	3042	611	26	195	NA	NA	NA	3042	611	26	0.4012	0.218594	0.154948	0.225258	0.984221
5007	Homo sapiens	GSE33838	DUX4	other	5007_DUX4_treat_rep1	39	31	14904855	10242947	0.6872	0.965	0.00284725	282	118	11	121	NA	NA	NA	282	118	11	0.393013	0.187773	0.0611354	0.358079	0.801418
5008	Homo sapiens	GSE33838	DUX4	other	5008_DUX4_treat_rep1	39	38	81362546	63267958	0.7776	0.996	0.157101	154064	47964	6396	129	NA	NA	NA	154064	47964	6396	0.0133402	0.0168429	0.350491	0.619326	0.4032
5010	Homo sapiens	GSE31278	CTCF	tf	5010_CTCF_treat_rep1	35	39	35391924	26944144	0.7613	0.969	0.026281	17524	9084	523	91	NA	NA	NA	17524	9084	523	0.0829385	0.0506307	0.369656	0.496775	0.9998
5010	Homo sapiens	GSE31278	CTCF	tf	5010_CTCF_control_rep1	35	39	36891487	28968550	0.7852	0.944	0.0012965	NA	NA	NA	NA	NA	NA	NA	17524	9084	523	0.0829385	0.0506307	0.369656	0.496775	0.9998
5011	Homo sapiens	GSE31278	CTCF	tf	5011_CTCF_treat_rep1	35	37	26259307	19978315	0.7608	0.969	0.0233735	13894	6533	350	91	NA	NA	NA	13894	6533	350	0.0797378	0.0521501	0.372542	0.49557	0.9994
5011	Homo sapiens	GSE31278	CTCF	tf	5011_CTCF_control_rep1	35	39	23485907	17357971	0.7391	0.956	0.00097525	NA	NA	NA	NA	NA	NA	NA	13894	6533	350	0.0797378	0.0521501	0.372542	0.49557	0.9994
5014	Homo sapiens	GSE18886	H3K9ac, H3K14ac	hm	5014_H3K9ac,_H3K14ac_treat_rep1	32	26	17346428	12542026	0.723	0.982	0.139116	29150	1777	15	NA	NA	NA	NA	29150	1777	15	0.243811	0.161154	0.394616	0.200419	0.9954
5019	Homo sapiens	GSE19465	H3K36me3	hm	5019_H3K36me3_treat_rep1	36	9	35260661	34072017	0.9663	1	0.196361	73835	28	1	183	NA	NA	NA	73835	28	1	0.00669059	0.146177	0.74764	0.0994921	0.7686
5019	Homo sapiens	GSE19465	H3K36me3	hm	5019_H3K36me3_control_rep1	36	9	34233674	33219078	0.9704	1	0.048843	NA	NA	NA	NA	NA	NA	NA	73835	28	1	0.00669059	0.146177	0.74764	0.0994921	0.7686
5020	Homo sapiens	GSE19465	H3K36me3	hm	5020_H3K36me3_treat_rep1	36	9	29320377	28301589	0.9653	1	0.66039	72228	3846	500	220	NA	NA	NA	72228	3846	500	0.00552448	0.0732582	0.787951	0.133266	0.9686
5020	Homo sapiens	GSE19465	H3K36me3	hm	5020_H3K36me3_control_rep3	36	9	35371497	34331496	0.9706	1	0.11633	NA	NA	NA	NA	NA	NA	NA	72228	3846	500	0.00552448	0.0732582	0.787951	0.133266	0.9686
5020	Homo sapiens	GSE19465	H3K36me3	hm	5020_H3K36me3_control_rep1	36	9	35000204	33911234	0.9689	1	0.121599	NA	NA	NA	NA	NA	NA	NA	72228	3846	500	0.00552448	0.0732582	0.787951	0.133266	0.9686
5020	Homo sapiens	GSE19465	H3K36me3	hm	5020_H3K36me3_control_rep2	36	9	33991432	32932130	0.9688	1	0.121543	NA	NA	NA	NA	NA	NA	NA	72228	3846	500	0.00552448	0.0732582	0.787951	0.133266	0.9686
5021	Homo sapiens	GSE24632	SETDB1	cr	5021_SETDB1_treat_rep1	32	32	21891910	6983829	0.319	0.994	0.0124465	3844	919	51	174	NA	NA	NA	3844	919	51	0.176084	0.114849	0.274113	0.434954	0.763007
5022	Homo sapiens	GSE24632	SETDB1	cr	5022_SETDB1_treat_rep1	32	26	40950582	11073937	0.2704	0.971	0.0156925	5635	1038	34	196	NA	NA	NA	5635	1038	34	0.236903	0.173073	0.239228	0.350796	0.8066
5034	Homo sapiens	GSE25608	SPI1	predicted transcription factor	5034_SPI1_treat_rep1	35	38	16490701	13239081	0.8028	0.987	0.130548	45269	15527	2423	136	NA	NA	NA	45269	15527	2423	0.0910458	0.0635795	0.401756	0.443619	0.9828
5054	Homo sapiens	GSE17312	H3K4me1	hm	5054_H3K4me1_treat_rep1	36	45	14863287	13024653	0.8763	0.991	0.064723	38939	221	0	285	NA	NA	NA	38939	221	0	0.0256562	0.0271971	0.649956	0.29719	0.722
5054	Homo sapiens	GSE17312	H3K4me1	hm	5054_H3K4me1_control_rep1	36	35	17216943	12772588	0.7419	0.847	0.00163475	NA	NA	NA	NA	NA	NA	NA	38939	221	0	0.0256562	0.0271971	0.649956	0.29719	0.722
5062	Homo sapiens	GSE24685	NR2C2	tf	5062_NR2C2_treat_rep1	32	24	14855527	8227275	0.5538	0.994	0.00411025	597	344	66	142	1,2	0.624791	0.232479	759	404	96	0.393557	0.218487	0.151261	0.236695	0.930171
5062	Homo sapiens	GSE24685	NR2C2	tf	5062_NR2C2_treat_rep2	32	25	12187206	7236238	0.5938	0.993	0.00468875	423	236	62	264	1,2	0.624791	0.232479	759	404	96	0.393557	0.218487	0.151261	0.236695	0.930171
5063	Homo sapiens	GSE24685	NR2C2	tf	5063_NR2C2_treat_rep1	32	29	16276605	10345356	0.6356	0.99	0.0180247	2485	1042	384	135	1,2	0.63255	0.48913	4537	1557	588	0.360963	0.225936	0.209225	0.203877	0.96782
5063	Homo sapiens	GSE24685	NR2C2	tf	5063_NR2C2_treat_rep2	32	26	10874247	8002878	0.7359	0.984	0.0289947	2765	1392	581	181	1,2	0.63255	0.48913	4537	1557	588	0.360963	0.225936	0.209225	0.203877	0.96782
5064	Homo sapiens	GSE24685	NR2C2	tf	5064_NR2C2_treat_rep1	32	30	28228788	17001614	0.6023	0.997	0.015275	4538	755	222	120	1,2	0.183781	0.43675	10747	664	186	0.0868339	0.0781881	0.383611	0.451367	0.669
5064	Homo sapiens	GSE24685	NR2C2	tf	5064_NR2C2_treat_rep2	32	38	25479883	14478762	0.5682	0.995	0.0109543	1268	337	90	165	1,2	0.183781	0.43675	10747	664	186	0.0868339	0.0781881	0.383611	0.451367	0.669
5065	Homo sapiens	GSE24685	NR2C2	tf	5065_NR2C2_treat_rep1	32	26	25174656	10462003	0.4156	0.991	0.0337817	3740	1662	646	117	1,2	0.632888	0.61334	6353	1669	565	0.27173	0.146671	0.27332	0.308279	0.9452
5065	Homo sapiens	GSE24685	NR2C2	tf	5065_NR2C2_treat_rep2	32	29	23713746	14435953	0.6088	0.993	0.021363	2995	1142	454	157	1,2	0.632888	0.61334	6353	1669	565	0.27173	0.146671	0.27332	0.308279	0.9452
5069	Homo sapiens	GSE28264	NKX3-1	tf	5069_NKX3-1_treat_rep1	36	33	14240081	10539011	0.7401	0.975	0.0100715	4394	973	84	NA	NA	NA	NA	4394	973	84	0.0168411	0.0213928	0.450159	0.511607	0.975421
5069	Homo sapiens	GSE28264	NKX3-1	tf	5069_NKX3-1_control_rep1	36	37	21301983	12900439	0.6056	0.948	0.0007595	NA	NA	NA	NA	NA	NA	NA	4394	973	84	0.0168411	0.0213928	0.450159	0.511607	0.975421
5070	Homo sapiens	GSE28264	NKX3-1	tf	5070_NKX3-1_treat_rep1	36	34	13959856	10306939	0.7383	0.987	0.001997	877	246	24	NA	NA	NA	NA	877	246	24	0.0159635	0.0148233	0.446978	0.522235	0.976055
5070	Homo sapiens	GSE28264	NKX3-1	tf	5070_NKX3-1_control_rep1	36	37	21301983	12900439	0.6056	0.948	0.00014275	NA	NA	NA	NA	NA	NA	NA	877	246	24	0.0159635	0.0148233	0.446978	0.522235	0.976055
5089	Homo sapiens	GSE19486	POLR2A	tf	5089_POLR2A_treat_rep1	34	31	14082286	8404288	0.5968	0.809	0.133033	17131	7286	1952	NA	1,2;1,3;2,3	0.621791028506;0.629443698558;0.492015043331	0.635002;0.662807;0.58181	23731	9654	3487	0.240725	0.239671	0.305481	0.214123	0.9992
5089	Homo sapiens	GSE19486	POLR2A	tf	5089_POLR2A_treat_rep2	34	4	17109838	3521967	0.2058	0.968	0.16904	18347	7588	1839	NA	1,2;1,3;2,3	0.621791028506;0.629443698558;0.492015043331	0.635002;0.662807;0.58181	23731	9654	3487	0.240725	0.239671	0.305481	0.214123	0.9992
5089	Homo sapiens	GSE19486	POLR2A	tf	5089_POLR2A_treat_rep3	34	31	14847191	8294041	0.5586	0.737	0.10925	12804	5238	1013	NA	1,2;1,3;2,3	0.621791028506;0.629443698558;0.492015043331	0.635002;0.662807;0.58181	23731	9654	3487	0.240725	0.239671	0.305481	0.214123	0.9992
5089	Homo sapiens	GSE19486	POLR2A	tf	5089_POLR2A_control_rep1	34	31	24084017	13330673	0.5535	0.98	0.00769525	NA	NA	NA	NA	1,2;1,3;2,3	0.621791028506;0.629443698558;0.492015043331	0.635002;0.662807;0.58181	23731	9654	3487	0.240725	0.239671	0.305481	0.214123	0.9992
5089	Homo sapiens	GSE19486	POLR2A	tf	5089_POLR2A_control_rep2	34	31	14926842	7706944	0.5163	0.697	0.00823425	NA	NA	NA	NA	1,2;1,3;2,3	0.621791028506;0.629443698558;0.492015043331	0.635002;0.662807;0.58181	23731	9654	3487	0.240725	0.239671	0.305481	0.214123	0.9992
5090	Homo sapiens	GSE19486	POLR2A	tf	5090_POLR2A_treat_rep1	34	29	21341637	11681532	0.5474	0.984	0.155214	34868	8577	1911	149	1,2;1,3;1,4;1,5;1,6;2,3;2,4;2,5;2,6;3,4;3,5;3,6;4,5;4,6;5,6	0.695578493298;0.657623035448;0.549070781232;0.546977171045;0.590656189056;0.581523134597;0.46905972372;0.456298464541;0.509243568017;0.659261073403;0.647610384158;0.698411587713;0.740243407708;0.711780181234;0.711085939784	0.856898;0.851015;0.815153;0.82057;0.8285;0.873674;0.839167;0.83148;0.845206;0.822326;0.821966;0.833818;0.819064;0.829856;0.830592	27378	6806	503	0.224158	0.224779	0.336255	0.214808	0.9992
5090	Homo sapiens	GSE19486	POLR2A	tf	5090_POLR2A_treat_rep2	34	30	19832986	13157625	0.6634	0.984	0.187648	38946	11297	3959	140	1,2;1,3;1,4;1,5;1,6;2,3;2,4;2,5;2,6;3,4;3,5;3,6;4,5;4,6;5,6	0.695578493298;0.657623035448;0.549070781232;0.546977171045;0.590656189056;0.581523134597;0.46905972372;0.456298464541;0.509243568017;0.659261073403;0.647610384158;0.698411587713;0.740243407708;0.711780181234;0.711085939784	0.856898;0.851015;0.815153;0.82057;0.8285;0.873674;0.839167;0.83148;0.845206;0.822326;0.821966;0.833818;0.819064;0.829856;0.830592	27378	6806	503	0.224158	0.224779	0.336255	0.214808	0.9992
5090	Homo sapiens	GSE19486	POLR2A	tf	5090_POLR2A_treat_rep3	34	30	20358435	13479630	0.6621	0.988	0.154421	28582	9372	2468	138	1,2;1,3;1,4;1,5;1,6;2,3;2,4;2,5;2,6;3,4;3,5;3,6;4,5;4,6;5,6	0.695578493298;0.657623035448;0.549070781232;0.546977171045;0.590656189056;0.581523134597;0.46905972372;0.456298464541;0.509243568017;0.659261073403;0.647610384158;0.698411587713;0.740243407708;0.711780181234;0.711085939784	0.856898;0.851015;0.815153;0.82057;0.8285;0.873674;0.839167;0.83148;0.845206;0.822326;0.821966;0.833818;0.819064;0.829856;0.830592	27378	6806	503	0.224158	0.224779	0.336255	0.214808	0.9992
5090	Homo sapiens	GSE19486	POLR2A	tf	5090_POLR2A_treat_rep4	28	2	16952253	6041488	0.3564	0.987	0.172582	24442	8108	1832	190	1,2;1,3;1,4;1,5;1,6;2,3;2,4;2,5;2,6;3,4;3,5;3,6;4,5;4,6;5,6	0.695578493298;0.657623035448;0.549070781232;0.546977171045;0.590656189056;0.581523134597;0.46905972372;0.456298464541;0.509243568017;0.659261073403;0.647610384158;0.698411587713;0.740243407708;0.711780181234;0.711085939784	0.856898;0.851015;0.815153;0.82057;0.8285;0.873674;0.839167;0.83148;0.845206;0.822326;0.821966;0.833818;0.819064;0.829856;0.830592	27378	6806	503	0.224158	0.224779	0.336255	0.214808	0.9992
5090	Homo sapiens	GSE19486	POLR2A	tf	5090_POLR2A_treat_rep5	28	4	19695907	6776958	0.3441	0.987	0.161737	24650	7468	1534	164	1,2;1,3;1,4;1,5;1,6;2,3;2,4;2,5;2,6;3,4;3,5;3,6;4,5;4,6;5,6	0.695578493298;0.657623035448;0.549070781232;0.546977171045;0.590656189056;0.581523134597;0.46905972372;0.456298464541;0.509243568017;0.659261073403;0.647610384158;0.698411587713;0.740243407708;0.711780181234;0.711085939784	0.856898;0.851015;0.815153;0.82057;0.8285;0.873674;0.839167;0.83148;0.845206;0.822326;0.821966;0.833818;0.819064;0.829856;0.830592	27378	6806	503	0.224158	0.224779	0.336255	0.214808	0.9992
5090	Homo sapiens	GSE19486	POLR2A	tf	5090_POLR2A_treat_rep6	28	4	19519358	6670643	0.3417	0.986	0.178778	27368	8473	2060	167	1,2;1,3;1,4;1,5;1,6;2,3;2,4;2,5;2,6;3,4;3,5;3,6;4,5;4,6;5,6	0.695578493298;0.657623035448;0.549070781232;0.546977171045;0.590656189056;0.581523134597;0.46905972372;0.456298464541;0.509243568017;0.659261073403;0.647610384158;0.698411587713;0.740243407708;0.711780181234;0.711085939784	0.856898;0.851015;0.815153;0.82057;0.8285;0.873674;0.839167;0.83148;0.845206;0.822326;0.821966;0.833818;0.819064;0.829856;0.830592	27378	6806	503	0.224158	0.224779	0.336255	0.214808	0.9992
5090	Homo sapiens	GSE19486	POLR2A	tf	5090_POLR2A_control_rep1	28	4	18875368	6540102	0.3465	0.987	0.0101493	NA	NA	NA	NA	1,2;1,3;1,4;1,5;1,6;2,3;2,4;2,5;2,6;3,4;3,5;3,6;4,5;4,6;5,6	0.695578493298;0.657623035448;0.549070781232;0.546977171045;0.590656189056;0.581523134597;0.46905972372;0.456298464541;0.509243568017;0.659261073403;0.647610384158;0.698411587713;0.740243407708;0.711780181234;0.711085939784	0.856898;0.851015;0.815153;0.82057;0.8285;0.873674;0.839167;0.83148;0.845206;0.822326;0.821966;0.833818;0.819064;0.829856;0.830592	27378	6806	503	0.224158	0.224779	0.336255	0.214808	0.9992
5090	Homo sapiens	GSE19486	POLR2A	tf	5090_POLR2A_control_rep2	28	4	17365033	6751347	0.3888	0.978	0.0116332	NA	NA	NA	NA	1,2;1,3;1,4;1,5;1,6;2,3;2,4;2,5;2,6;3,4;3,5;3,6;4,5;4,6;5,6	0.695578493298;0.657623035448;0.549070781232;0.546977171045;0.590656189056;0.581523134597;0.46905972372;0.456298464541;0.509243568017;0.659261073403;0.647610384158;0.698411587713;0.740243407708;0.711780181234;0.711085939784	0.856898;0.851015;0.815153;0.82057;0.8285;0.873674;0.839167;0.83148;0.845206;0.822326;0.821966;0.833818;0.819064;0.829856;0.830592	27378	6806	503	0.224158	0.224779	0.336255	0.214808	0.9992
5091	Homo sapiens	GSE19486	POLR2A	tf	5091_POLR2A_treat_rep1	28	28	5997395	4653666	0.7759	0.97	0.287768	32604	12670	5106	NA	1,2;1,3;1,4;1,5;1,6;1,7;2,3;2,4;2,5;2,6;2,7;3,4;3,5;3,6;3,7;4,5;4,6;4,7;5,6;5,7;6,7	0.573763955343;0.567936449515;0.636026254447;0.671205986995;0.475401791191;0.542694147957;0.684547013878;0.631678565499;0.585882136393;0.641098929227;0.676099473233;0.675610161049;0.600361996503;0.6009278029;0.634336503976;0.644292419548;0.529304333389;0.559621451104;0.467711752615;0.53388348621;0.735881416146	0.856442;0.837293;0.845719;0.843369;0.773551;0.806693;0.81673;0.824283;0.801238;0.7509;0.769467;0.844793;0.792493;0.757115;0.743683;0.807821;0.765007;0.750908;0.78956;0.810545;0.830217	26207	9431	1719	0.213195	0.265779	0.32836	0.192666	0.9994
5091	Homo sapiens	GSE19486	POLR2A	tf	5091_POLR2A_treat_rep2	28	27	6313794	4818891	0.7632	0.983	0.191736	23441	9044	2328	NA	1,2;1,3;1,4;1,5;1,6;1,7;2,3;2,4;2,5;2,6;2,7;3,4;3,5;3,6;3,7;4,5;4,6;4,7;5,6;5,7;6,7	0.573763955343;0.567936449515;0.636026254447;0.671205986995;0.475401791191;0.542694147957;0.684547013878;0.631678565499;0.585882136393;0.641098929227;0.676099473233;0.675610161049;0.600361996503;0.6009278029;0.634336503976;0.644292419548;0.529304333389;0.559621451104;0.467711752615;0.53388348621;0.735881416146	0.856442;0.837293;0.845719;0.843369;0.773551;0.806693;0.81673;0.824283;0.801238;0.7509;0.769467;0.844793;0.792493;0.757115;0.743683;0.807821;0.765007;0.750908;0.78956;0.810545;0.830217	26207	9431	1719	0.213195	0.265779	0.32836	0.192666	0.9994
5091	Homo sapiens	GSE19486	POLR2A	tf	5091_POLR2A_treat_rep3	28	28	5681228	4377257	0.7705	0.981	0.200807	25652	8254	1924	NA	1,2;1,3;1,4;1,5;1,6;1,7;2,3;2,4;2,5;2,6;2,7;3,4;3,5;3,6;3,7;4,5;4,6;4,7;5,6;5,7;6,7	0.573763955343;0.567936449515;0.636026254447;0.671205986995;0.475401791191;0.542694147957;0.684547013878;0.631678565499;0.585882136393;0.641098929227;0.676099473233;0.675610161049;0.600361996503;0.6009278029;0.634336503976;0.644292419548;0.529304333389;0.559621451104;0.467711752615;0.53388348621;0.735881416146	0.856442;0.837293;0.845719;0.843369;0.773551;0.806693;0.81673;0.824283;0.801238;0.7509;0.769467;0.844793;0.792493;0.757115;0.743683;0.807821;0.765007;0.750908;0.78956;0.810545;0.830217	26207	9431	1719	0.213195	0.265779	0.32836	0.192666	0.9994
5091	Homo sapiens	GSE19486	POLR2A	tf	5091_POLR2A_treat_rep4	28	28	7278233	5732728	0.7877	0.98	0.200765	30115	9797	2513	NA	1,2;1,3;1,4;1,5;1,6;1,7;2,3;2,4;2,5;2,6;2,7;3,4;3,5;3,6;3,7;4,5;4,6;4,7;5,6;5,7;6,7	0.573763955343;0.567936449515;0.636026254447;0.671205986995;0.475401791191;0.542694147957;0.684547013878;0.631678565499;0.585882136393;0.641098929227;0.676099473233;0.675610161049;0.600361996503;0.6009278029;0.634336503976;0.644292419548;0.529304333389;0.559621451104;0.467711752615;0.53388348621;0.735881416146	0.856442;0.837293;0.845719;0.843369;0.773551;0.806693;0.81673;0.824283;0.801238;0.7509;0.769467;0.844793;0.792493;0.757115;0.743683;0.807821;0.765007;0.750908;0.78956;0.810545;0.830217	26207	9431	1719	0.213195	0.265779	0.32836	0.192666	0.9994
5091	Homo sapiens	GSE19486	POLR2A	tf	5091_POLR2A_treat_rep5	34	29	20004224	12171804	0.6085	0.981	0.234506	32597	11969	4636	NA	1,2;1,3;1,4;1,5;1,6;1,7;2,3;2,4;2,5;2,6;2,7;3,4;3,5;3,6;3,7;4,5;4,6;4,7;5,6;5,7;6,7	0.573763955343;0.567936449515;0.636026254447;0.671205986995;0.475401791191;0.542694147957;0.684547013878;0.631678565499;0.585882136393;0.641098929227;0.676099473233;0.675610161049;0.600361996503;0.6009278029;0.634336503976;0.644292419548;0.529304333389;0.559621451104;0.467711752615;0.53388348621;0.735881416146	0.856442;0.837293;0.845719;0.843369;0.773551;0.806693;0.81673;0.824283;0.801238;0.7509;0.769467;0.844793;0.792493;0.757115;0.743683;0.807821;0.765007;0.750908;0.78956;0.810545;0.830217	26207	9431	1719	0.213195	0.265779	0.32836	0.192666	0.9994
5091	Homo sapiens	GSE19486	POLR2A	tf	5091_POLR2A_treat_rep6	27	25	7916364	4981323	0.6292	0.971	0.183677	23141	8802	2428	NA	1,2;1,3;1,4;1,5;1,6;1,7;2,3;2,4;2,5;2,6;2,7;3,4;3,5;3,6;3,7;4,5;4,6;4,7;5,6;5,7;6,7	0.573763955343;0.567936449515;0.636026254447;0.671205986995;0.475401791191;0.542694147957;0.684547013878;0.631678565499;0.585882136393;0.641098929227;0.676099473233;0.675610161049;0.600361996503;0.6009278029;0.634336503976;0.644292419548;0.529304333389;0.559621451104;0.467711752615;0.53388348621;0.735881416146	0.856442;0.837293;0.845719;0.843369;0.773551;0.806693;0.81673;0.824283;0.801238;0.7509;0.769467;0.844793;0.792493;0.757115;0.743683;0.807821;0.765007;0.750908;0.78956;0.810545;0.830217	26207	9431	1719	0.213195	0.265779	0.32836	0.192666	0.9994
5091	Homo sapiens	GSE19486	POLR2A	tf	5091_POLR2A_treat_rep7	27	26	6870235	4301472	0.6261	0.962	0.252149	24489	11242	4485	NA	1,2;1,3;1,4;1,5;1,6;1,7;2,3;2,4;2,5;2,6;2,7;3,4;3,5;3,6;3,7;4,5;4,6;4,7;5,6;5,7;6,7	0.573763955343;0.567936449515;0.636026254447;0.671205986995;0.475401791191;0.542694147957;0.684547013878;0.631678565499;0.585882136393;0.641098929227;0.676099473233;0.675610161049;0.600361996503;0.6009278029;0.634336503976;0.644292419548;0.529304333389;0.559621451104;0.467711752615;0.53388348621;0.735881416146	0.856442;0.837293;0.845719;0.843369;0.773551;0.806693;0.81673;0.824283;0.801238;0.7509;0.769467;0.844793;0.792493;0.757115;0.743683;0.807821;0.765007;0.750908;0.78956;0.810545;0.830217	26207	9431	1719	0.213195	0.265779	0.32836	0.192666	0.9994
5091	Homo sapiens	GSE19486	POLR2A	tf	5091_POLR2A_control_rep1	28	27	6211790	4559071	0.7339	0.975	0.00773875	NA	NA	NA	NA	1,2;1,3;1,4;1,5;1,6;1,7;2,3;2,4;2,5;2,6;2,7;3,4;3,5;3,6;3,7;4,5;4,6;4,7;5,6;5,7;6,7	0.573763955343;0.567936449515;0.636026254447;0.671205986995;0.475401791191;0.542694147957;0.684547013878;0.631678565499;0.585882136393;0.641098929227;0.676099473233;0.675610161049;0.600361996503;0.6009278029;0.634336503976;0.644292419548;0.529304333389;0.559621451104;0.467711752615;0.53388348621;0.735881416146	0.856442;0.837293;0.845719;0.843369;0.773551;0.806693;0.81673;0.824283;0.801238;0.7509;0.769467;0.844793;0.792493;0.757115;0.743683;0.807821;0.765007;0.750908;0.78956;0.810545;0.830217	26207	9431	1719	0.213195	0.265779	0.32836	0.192666	0.9994
5091	Homo sapiens	GSE19486	POLR2A	tf	5091_POLR2A_control_rep2	28	26	5526289	3986126	0.7213	0.969	0.0115302	NA	NA	NA	NA	1,2;1,3;1,4;1,5;1,6;1,7;2,3;2,4;2,5;2,6;2,7;3,4;3,5;3,6;3,7;4,5;4,6;4,7;5,6;5,7;6,7	0.573763955343;0.567936449515;0.636026254447;0.671205986995;0.475401791191;0.542694147957;0.684547013878;0.631678565499;0.585882136393;0.641098929227;0.676099473233;0.675610161049;0.600361996503;0.6009278029;0.634336503976;0.644292419548;0.529304333389;0.559621451104;0.467711752615;0.53388348621;0.735881416146	0.856442;0.837293;0.845719;0.843369;0.773551;0.806693;0.81673;0.824283;0.801238;0.7509;0.769467;0.844793;0.792493;0.757115;0.743683;0.807821;0.765007;0.750908;0.78956;0.810545;0.830217	26207	9431	1719	0.213195	0.265779	0.32836	0.192666	0.9994
5092	Homo sapiens	GSE19486	POLR2A	tf	5092_POLR2A_treat_rep1	28	26	5058348	3480793	0.6881	0.955	0.424242	21910	11133	4702	NA	1,2;1,3;2,3	0.684573254222;0.750925040535;0.709932232985	0.864232;0.90363;0.901997	32675	12444	5711	0.169411	0.286086	0.345127	0.199376	0.9996
5092	Homo sapiens	GSE19486	POLR2A	tf	5092_POLR2A_treat_rep2	28	26	4861775	3731057	0.7674	0.962	0.322646	18456	9132	2418	NA	1,2;1,3;2,3	0.684573254222;0.750925040535;0.709932232985	0.864232;0.90363;0.901997	32675	12444	5711	0.169411	0.286086	0.345127	0.199376	0.9996
5092	Homo sapiens	GSE19486	POLR2A	tf	5092_POLR2A_treat_rep3	28	26	5533016	4185887	0.7565	0.955	0.423304	24053	11803	5106	NA	1,2;1,3;2,3	0.684573254222;0.750925040535;0.709932232985	0.864232;0.90363;0.901997	32675	12444	5711	0.169411	0.286086	0.345127	0.199376	0.9996
5092	Homo sapiens	GSE19486	POLR2A	tf	5092_POLR2A_control_rep1	28	26	5390059	3937568	0.7305	0.984	0.0291131	NA	NA	NA	NA	1,2;1,3;2,3	0.684573254222;0.750925040535;0.709932232985	0.864232;0.90363;0.901997	32675	12444	5711	0.169411	0.286086	0.345127	0.199376	0.9996
5092	Homo sapiens	GSE19486	POLR2A	tf	5092_POLR2A_control_rep2	28	27	6693614	5106797	0.7629	0.988	0.0167587	NA	NA	NA	NA	1,2;1,3;2,3	0.684573254222;0.750925040535;0.709932232985	0.864232;0.90363;0.901997	32675	12444	5711	0.169411	0.286086	0.345127	0.199376	0.9996
5092	Homo sapiens	GSE19486	POLR2A	tf	5092_POLR2A_control_rep3	28	27	20956144	15236816	0.7271	0.993	0.0277597	NA	NA	NA	NA	1,2;1,3;2,3	0.684573254222;0.750925040535;0.709932232985	0.864232;0.90363;0.901997	32675	12444	5711	0.169411	0.286086	0.345127	0.199376	0.9996
5093	Homo sapiens	GSE19486	POLR2A	tf	5093_POLR2A_treat_rep2	27	26	8608191	5412193	0.6287	0.957	0.434506	25648	12685	7830	156	1,2;1,3;1,4;2,3;2,4;3,4	0.754483780412;0.663179365706;0.633655645664;0.698644558495;0.692633361558;0.542012106856	0.93755;0.916937;0.861196;0.930411;0.875532;0.882489	38846	15284	9530	0.144255	0.274632	0.366159	0.214953	1
5093	Homo sapiens	GSE19486	POLR2A	tf	5093_POLR2A_treat_rep4	28	26	5168277	4042854	0.7822	0.954	0.341268	21024	11398	5264	165	1,2;1,3;1,4;2,3;2,4;3,4	0.754483780412;0.663179365706;0.633655645664;0.698644558495;0.692633361558;0.542012106856	0.93755;0.916937;0.861196;0.930411;0.875532;0.882489	38846	15284	9530	0.144255	0.274632	0.366159	0.214953	1
5093	Homo sapiens	GSE19486	POLR2A	tf	5093_POLR2A_treat_rep3	27	27	10301102	7035687	0.683	0.97	0.456811	30396	14290	8993	155	1,2;1,3;1,4;2,3;2,4;3,4	0.754483780412;0.663179365706;0.633655645664;0.698644558495;0.692633361558;0.542012106856	0.93755;0.916937;0.861196;0.930411;0.875532;0.882489	38846	15284	9530	0.144255	0.274632	0.366159	0.214953	1
5093	Homo sapiens	GSE19486	POLR2A	tf	5093_POLR2A_treat_rep1	28	28	8729371	2962311	0.3393	0.877	0.529568	23620	12071	7076	170	1,2;1,3;1,4;2,3;2,4;3,4	0.754483780412;0.663179365706;0.633655645664;0.698644558495;0.692633361558;0.542012106856	0.93755;0.916937;0.861196;0.930411;0.875532;0.882489	38846	15284	9530	0.144255	0.274632	0.366159	0.214953	1
5093	Homo sapiens	GSE19486	POLR2A	tf	5093_POLR2A_control_rep1	28	27	16720790	12402324	0.7417	0.99	0.0192187	NA	NA	NA	NA	1,2;1,3;1,4;2,3;2,4;3,4	0.754483780412;0.663179365706;0.633655645664;0.698644558495;0.692633361558;0.542012106856	0.93755;0.916937;0.861196;0.930411;0.875532;0.882489	38846	15284	9530	0.144255	0.274632	0.366159	0.214953	1
5093	Homo sapiens	GSE19486	POLR2A	tf	5093_POLR2A_control_rep2	28	27	5972623	4478127	0.7498	0.973	0.020239	NA	NA	NA	NA	1,2;1,3;1,4;2,3;2,4;3,4	0.754483780412;0.663179365706;0.633655645664;0.698644558495;0.692633361558;0.542012106856	0.93755;0.916937;0.861196;0.930411;0.875532;0.882489	38846	15284	9530	0.144255	0.274632	0.366159	0.214953	1
5096	Homo sapiens	GSE26014	IKZF1	tf	5096_IKZF1_treat_rep1	36	29	7129113	2575879	0.3613	0.826	0.00339565	518	111	17	NA	NA	NA	NA	518	111	17	0.379447	0.235178	0.211462	0.173913	0.980695
5096	Homo sapiens	GSE26014	IKZF1	tf	5096_IKZF1_control_rep1	36	30	17236978	6293067	0.3651	0.98	0.00164475	NA	NA	NA	NA	NA	NA	NA	518	111	17	0.379447	0.235178	0.211462	0.173913	0.980695
5099	Homo sapiens	GSE18990	HNF4G	predicted transcription factor	5099_HNF4G_treat_rep1	36	31	9100615	6790660	0.7462	0.981	0.002599	112	33	4	231	NA	NA	NA	112	33	4	0.0375	0.0125	0.1625	0.7875	0.785714
5100	Homo sapiens	GSE18990	HNF4A	tf	5100_HNF4A_treat_rep1	36	31	9321248	7152493	0.7673	0.981	0.0284658	7999	2766	196	107	NA	NA	NA	7999	2766	196	0.0654934	0.0471402	0.475299	0.412068	0.9414
5101	Homo sapiens	GSE18990	HNF4A	tf	5101_HNF4A_treat_rep1	36	31	9231367	7112185	0.7704	0.984	0.0415903	11379	4151	303	111	NA	NA	NA	11379	4151	303	0.0653018	0.0487999	0.46832	0.417579	0.947
51013	Homo sapiens	GSE42958	MYC	tf	51013_MYC_treat_rep1	50	38	75459372	45577811	0.604	0.998	0.003656	504	90	7	49	NA	NA	NA	504	90	7	0.047619	0.0225564	0.18797	0.741855	0.718254
51014	Homo sapiens	GSE42958	MYC	tf	51014_MYC_treat_rep1	50	38	96651724	55489442	0.5741	0.998	0.0392837	22296	1925	25	NA	NA	NA	NA	22296	1925	25	0.347574	0.205286	0.228955	0.218184	0.9818
51015	Homo sapiens	GSE42958	MYC	tf	51015_MYC_treat_rep1	50	38	74831245	31425461	0.42	0.997	0.00539675	907	312	30	NA	NA	NA	NA	907	312	30	0.0358025	0.0123457	0.292593	0.659259	0.406836
5115	Homo sapiens	GSE16256	H4K20me1	hm	5115_H4K20me1_treat_rep1	30	31	12442999	6488183	0.5214	0.967	0.0001595	23	0	0	220	NA	NA	NA	23	0	0	0.05	0.15	0.5	0.3	0.695652
5115	Homo sapiens	GSE16256	H4K20me1	hm	5115_H4K20me1_control_rep1	30	2	56384154	18462719	0.3274	0.976	0.00015075	NA	NA	NA	NA	NA	NA	NA	23	0	0	0.05	0.15	0.5	0.3	0.695652
5116	Homo sapiens	GSE16256	H4K20me1	hm	5116_H4K20me1_treat_rep1	36	36	34999379	23067786	0.6591	0.987	0.00825225	1446	137	1	92	NA	NA	NA	1446	137	1	0.0117279	0.00156372	0.347928	0.63878	0.360304
5116	Homo sapiens	GSE16256	H4K20me1	hm	5116_H4K20me1_control_rep1	36	38	8835494	6122072	0.6929	0.983	8.775e-05	NA	NA	NA	NA	NA	NA	NA	1446	137	1	0.0117279	0.00156372	0.347928	0.63878	0.360304
5118	Homo sapiens	GSE16256	H4K20me1	hm	5118_H4K20me1_treat_rep1	36	31	15618508	6635485	0.4248	0.968	0.0263595	6143	648	5	156	NA	NA	NA	6143	648	5	0.0107439	0.045092	0.881979	0.0621846	0.5938
5118	Homo sapiens	GSE16256	H4K20me1	hm	5118_H4K20me1_control_rep1	36	29	12073124	4422534	0.3663	0.984	0.001183	NA	NA	NA	NA	NA	NA	NA	6143	648	5	0.0107439	0.045092	0.881979	0.0621846	0.5938
5119	Homo sapiens	GSE16256	H4K20me1	hm	5119_H4K20me1_treat_rep1	36	3	57481283	32822667	0.571	0.992	0.029253	10147	422	0	116	NA	NA	NA	10147	422	0	0.00965803	0.0330147	0.90135	0.0559771	0.6806
5119	Homo sapiens	GSE16256	H4K20me1	hm	5119_H4K20me1_control_rep1	36	28	27157958	8179172	0.3012	0.984	0.00149625	NA	NA	NA	NA	NA	NA	NA	10147	422	0	0.00965803	0.0330147	0.90135	0.0559771	0.6806
5120	Homo sapiens	GSE12646	H4K20me1	hm	5120_H4K20me1_treat_rep1	25	30	22666402	12125766	0.535	0.95	0.00659075	1828	29	1	104	NA	NA	NA	1828	29	1	0.0454545	0.0515521	0.782705	0.120288	0.338621
5121	Homo sapiens	GSE12646	H4K20me1	hm	5121_H4K20me1_treat_rep1	25	27	26745470	14114998	0.5278	0.959	0.0316422	9057	27	1	98	NA	NA	NA	9057	27	1	0.0372623	0.0447811	0.841552	0.0764042	0.286
5127	Homo sapiens	GSE19465	H3K36me3	hm	5127_H3K36me3_treat_rep1	36	9	34792908	33653160	0.9672	1	0.273449	89582	15	3	196	NA	NA	NA	89582	15	3	0.00724476	0.0951977	0.777087	0.120471	0.865
5127	Homo sapiens	GSE19465	H3K36me3	hm	5127_H3K36me3_control_rep1	36	9	35971422	34932277	0.9711	1	0.0749168	NA	NA	NA	NA	NA	NA	NA	89582	15	3	0.00724476	0.0951977	0.777087	0.120471	0.865
5128	Homo sapiens	GSE19465	H3K36me3	hm	5128_H3K36me3_treat_rep1	36	9	35920695	34763582	0.9678	1	0.0458242	30628	29	7	205	NA	NA	NA	30628	29	7	0.00649817	0.185737	0.700137	0.107628	0.4822
5141	Homo sapiens	GSE14092	H3K27me3	hm	5141_H3K27me3_treat_rep1	36	36	6670270	3195914	0.4791	0.932	0	0	0	0	296	NA	NA	NA	0	0	0	NA	NA	NA	NA	NA
5141	Homo sapiens	GSE14092	H3K27me3	hm	5141_H3K27me3_control_rep1	33	24	14224422	3496258	0.2458	0.944	0	NA	NA	NA	NA	NA	NA	NA	0	0	0	NA	NA	NA	NA	NA
5154	Homo sapiens	GSE19465	H3K9ac	hm	5154_H3K9ac_treat_rep1	36	9	25613851	24834815	0.9696	1	0.0900005	38984	11380	1371	198	NA	NA	NA	38984	11380	1371	0.245665	0.119203	0.464062	0.17107	0.9984
5154	Homo sapiens	GSE19465	H3K9ac	hm	5154_H3K9ac_control_rep1	36	9	32701004	31754372	0.9711	1	0.0058145	NA	NA	NA	NA	NA	NA	NA	38984	11380	1371	0.245665	0.119203	0.464062	0.17107	0.9984
5155	Homo sapiens	GSE24685	H3K27me3	hm	5155_H3K27me3_treat_rep1	36	37	25940884	15127782	0.5832	0.986	0.270016	110220	51	5	299	NA	NA	NA	110220	51	5	0.0209629	0.0369869	0.380455	0.561595	0.6102
5156	Homo sapiens	GSE24685	H3K27me3	hm	5156_H3K27me3_treat_rep1	36	37	31611435	23734743	0.7508	0.993	0.0873798	39101	27	4	293	NA	NA	NA	39101	27	4	0.0295157	0.0573674	0.352601	0.560516	0.696
5169	Homo sapiens	GSE16256	H4K20me1	hm	5169_H4K20me1_treat_rep1	30	31	12442999	6488183	0.5214	0.967	0.00015425	23	0	0	220	NA	NA	NA	23	0	0	0.05	0.15	0.5	0.3	0.695652
5169	Homo sapiens	GSE16256	H4K20me1	hm	5169_H4K20me1_control_rep1	30	2	56384154	18462719	0.3274	0.976	0.000148	NA	NA	NA	NA	NA	NA	NA	23	0	0	0.05	0.15	0.5	0.3	0.695652
5170	Homo sapiens	GSE16256	H4K20me1	hm	5170_H4K20me1_treat_rep1	36	36	34999379	23067786	0.6591	0.987	0.00830525	1446	137	1	92	NA	NA	NA	1446	137	1	0.0117279	0.00156372	0.347928	0.63878	0.360304
5170	Homo sapiens	GSE16256	H4K20me1	hm	5170_H4K20me1_control_rep1	36	38	8835494	6122072	0.6929	0.983	9.225e-05	NA	NA	NA	NA	NA	NA	NA	1446	137	1	0.0117279	0.00156372	0.347928	0.63878	0.360304
5171	Homo sapiens	GSE21108	H4K20me1	hm	5171_H4K20me1_treat_rep1	25	37	12139364	9606735	0.7914	0.987	0	3	0	0	290	NA	NA	NA	3	0	0	NA	NA	NA	NA	1
5171	Homo sapiens	GSE21108	H4K20me1	hm	5171_H4K20me1_control_rep1	25	38	14538720	11895496	0.8182	0.992	0	NA	NA	NA	NA	NA	NA	NA	3	0	0	NA	NA	NA	NA	1
5172	Homo sapiens	GSE16368	H3K9ac	hm	5172_H3K9ac_treat_rep1	36	9	14855158	13418165	0.9033	1	0.0236818	19859	553	10	198	NA	NA	NA	19859	553	10	0.14613	0.115263	0.557027	0.18158	0.841
5172	Homo sapiens	GSE16368	H3K9ac	hm	5172_H3K9ac_control_rep1	36	9	24233986	21612467	0.8918	1	0.00138475	NA	NA	NA	NA	NA	NA	NA	19859	553	10	0.14613	0.115263	0.557027	0.18158	0.841
5173	Homo sapiens	GSE16368	H3K9ac	hm	5173_H3K9ac_treat_rep1	36	9	33335493	29545367	0.8863	1	0.0358918	17098	498	0	168	NA	NA	NA	17098	498	0	0.247514	0.165224	0.503451	0.083811	0.9724
5173	Homo sapiens	GSE16368	H3K9ac	hm	5173_H3K9ac_control_rep1	36	9	20428620	17908480	0.8766	1	0.00488025	NA	NA	NA	NA	NA	NA	NA	17098	498	0	0.247514	0.165224	0.503451	0.083811	0.9724
5178	Homo sapiens	GSE30726	MYC	tf	5178_MYC_treat_rep1	33	31	4402677	3195603	0.7258	0.949	0.0440644	5736	1553	189	120	NA	NA	NA	5736	1553	189	0.310026	0.246033	0.290148	0.153793	0.99
5178	Homo sapiens	GSE30726	MYC	tf	5178_MYC_control_rep1	31	29	2319752	1840159	0.7933	0.991	0.000305412	NA	NA	NA	NA	NA	NA	NA	5736	1553	189	0.310026	0.246033	0.290148	0.153793	0.99
5179	Homo sapiens	GSE30726	MYC	tf	5179_MYC_treat_rep1	33	29	4199158	2626130	0.6254	0.869	0.2601	19594	8006	2260	87	NA	NA	NA	19594	8006	2260	0.272189	0.215944	0.326596	0.18527	0.9916
5179	Homo sapiens	GSE30726	MYC	tf	5179_MYC_control_rep1	31	30	2486092	1924246	0.774	0.992	0.00349284	NA	NA	NA	NA	NA	NA	NA	19594	8006	2260	0.272189	0.215944	0.326596	0.18527	0.9916
5180	Homo sapiens	GSE30726	MYC	tf	5180_MYC_treat_rep1	31	29	2524288	1824612	0.7228	0.988	0.0498862	5025	1997	301	294	NA	NA	NA	5025	1997	301	0.303881	0.23602	0.31801	0.14209	0.988
5180	Homo sapiens	GSE30726	MYC	tf	5180_MYC_control_rep1	31	30	2199612	1724985	0.7842	0.993	0.000570495	NA	NA	NA	NA	NA	NA	NA	5025	1997	301	0.303881	0.23602	0.31801	0.14209	0.988
5181	Homo sapiens	GSE30726	MYC	tf	5181_MYC_treat_rep1	71	23	3005844	2204428	0.7334	0.985	0.0261073	2849	664	68	294	NA	NA	NA	2849	664	68	0.283145	0.242243	0.326869	0.147743	0.975079
5181	Homo sapiens	GSE30726	MYC	tf	5181_MYC_control_rep1	31	31	1835286	1462542	0.7969	0.992	0.00044896	NA	NA	NA	NA	NA	NA	NA	2849	664	68	0.283145	0.242243	0.326869	0.147743	0.975079
5182	Homo sapiens	GSE30726	MYC	tf	5182_MYC_treat_rep1	34	40	2725328	2137818	0.7844	0.816	0.0518912	9307	1198	106	297	NA	NA	NA	9307	1198	106	0.30214	0.224373	0.355921	0.117565	0.9872
5182	Homo sapiens	GSE30726	MYC	tf	5182_MYC_control_rep1	34	34	3607043	2991651	0.8294	0.957	0.000132601	NA	NA	NA	NA	NA	NA	NA	9307	1198	106	0.30214	0.224373	0.355921	0.117565	0.9872
5202	Homo sapiens	GSE34890	LANA	other	5202_LANA-1_treat_rep1	36	30	14388640	11640765	0.809	0.955	4.75e-05	26	11	2	277	NA	NA	NA	26	11	2	0.16	0.12	0.2	0.52	0.961538
5202	Homo sapiens	GSE34890	LANA	other	5202_LANA-1_control_rep1	36	31	15003308	12373013	0.8247	0.94	2e-06	NA	NA	NA	NA	NA	NA	NA	26	11	2	0.16	0.12	0.2	0.52	0.961538
5203	Homo sapiens	GSE34890	LANA	other	5203_LANA-1_treat_rep1	36	38	24557413	19369899	0.7888	0.832	0.0013145	82	17	3	291	NA	NA	NA	82	17	3	0.112676	0.211268	0.225352	0.450704	0.585366
5203	Homo sapiens	GSE34890	LANA	other	5203_LANA-1_control_rep1	36	37	26106367	18632792	0.7137	0.989	0.00014675	NA	NA	NA	NA	NA	NA	NA	82	17	3	0.112676	0.211268	0.225352	0.450704	0.585366
5210	Homo sapiens	GSE17312	H3K36me3	hm	5210_H3K36me3_treat_rep1	36	29	14852906	10336411	0.6959	0.989	0.0122155	3408	21	6	NA	NA	NA	NA	3408	21	6	0.0139549	0.297506	0.573337	0.115202	0.484448
5213	Homo sapiens	GSE17312	H3K36me3	hm	5213_H3K36me3_treat_rep1	36	31	13568477	9680172	0.7134	0.91	0.002924	1017	8	2	NA	NA	NA	NA	1017	8	2	0.0239044	0.202191	0.556773	0.217131	0.486726
5218	Homo sapiens	GSE17312	H3K36me3	hm	5218_H3K36me3_treat_rep1	36	33	35466856	25529843	0.7198	0.994	0.124148	41093	113	20	NA	NA	NA	NA	41093	113	20	0.011107	0.188405	0.693543	0.106945	0.58
5219	Homo sapiens	GSE17312	H3K27me3	hm	5219_H3K27me3_treat_rep1	36	9	13297040	12806317	0.9631	1	0.0826945	21481	36	0	231	NA	NA	NA	21481	36	0	0.140383	0.0472133	0.320669	0.491735	0.7668
5220	Homo sapiens	GSE17312	H3K36me3	hm	5220_H3K36me3_treat_rep1	36	9	9580153	9281912	0.9689	1	0.00041925	164	2	0	281	NA	NA	NA	164	2	0	0.0434783	0.118012	0.329193	0.509317	0.573171
5228	Homo sapiens	GSE29422	H3K27me3	hm	5228_H3K27me3_treat_rep1	33	31	53468516	21044201	0.3936	0.989	0.145588	17438	1174	136	217	NA	NA	NA	17438	1174	136	0.116746	0.0861669	0.332598	0.464489	0.878
5229	Homo sapiens	GSE29422	H3K27me3	hm	5229_H3K27me3_treat_rep1	36	31	27723311	20705026	0.7468	0.992	0.151791	84682	355	34	196	NA	NA	NA	84682	355	34	0.0454847	0.071251	0.335057	0.548207	0.7898
5231	Homo sapiens	GSE25249	H3K27me3	hm	5231_H3K27me3_treat_rep1	36	9	24776212	24022325	0.9696	1	0.303926	82571	3	0	261	NA	NA	NA	82571	3	0	0.0231074	0.0244154	0.305386	0.647092	0.9158
5231	Homo sapiens	GSE25249	H3K27me3	hm	5231_H3K27me3_control_rep1	36	9	24664321	23956676	0.9713	1	0.0753618	NA	NA	NA	NA	NA	NA	NA	82571	3	0	0.0231074	0.0244154	0.305386	0.647092	0.9158
5232	Homo sapiens	GSE25249	H3K27me3	hm	5232_H3K27me3_treat_rep1	36	9	29353276	28473239	0.97	1	0.28646	88674	0	0	261	NA	NA	NA	88674	0	0	0.0208291	0.0234905	0.306787	0.648894	0.889
5232	Homo sapiens	GSE25249	H3K27me3	hm	5232_H3K27me3_control_rep1	36	9	27579674	26791236	0.9714	1	0.0819992	NA	NA	NA	NA	NA	NA	NA	88674	0	0	0.0208291	0.0234905	0.306787	0.648894	0.889
5233	Homo sapiens	GSE25249	H3K27me3	hm	5233_H3K27me3_treat_rep1	36	9	24515406	23752249	0.9689	1	0.317358	86420	22	0	251	NA	NA	NA	86420	22	0	0.0223675	0.0253066	0.30346	0.648866	0.9294
5233	Homo sapiens	GSE25249	H3K27me3	hm	5233_H3K27me3_control_rep1	36	9	21878686	21229585	0.9703	1	0.0775955	NA	NA	NA	NA	NA	NA	NA	86420	22	0	0.0223675	0.0253066	0.30346	0.648866	0.9294
5234	Homo sapiens	GSE25249	H3K36me3	hm	5234_H3K36me3_treat_rep1	36	9	19932617	19299649	0.9682	1	0.25558	61151	3	0	251	NA	NA	NA	61151	3	0	0.00788213	0.0992788	0.78679	0.106049	0.8226
5234	Homo sapiens	GSE25249	H3K36me3	hm	5234_H3K36me3_control_rep1	36	9	24664321	23956676	0.9713	1	0.0666952	NA	NA	NA	NA	NA	NA	NA	61151	3	0	0.00788213	0.0992788	0.78679	0.106049	0.8226
[truncated: 22,196 more rows]
