# Supplementary material for: ChiLin: a comprehensive ChIP-seq and DNase-seq quality control and analysis pipeline
Source: BMC Bioinformatics. 2016 Oct 3;17:404. doi: 10.1186/s12859-016-1274-4 (PMC5048594; doi:10.1186/s12859-016-1274-4)
Supplement: Additional file 8: File S1. — H3K27me3 data QC report from ChiLin. The sequencing reads had been mapped to the mm10 genome build for BWA and Bowtie. File S2. Second H3K27me3 data QC report from ChiLin. The sequencing reads had been mapped to the hg38 genome build for BWA and Bowtie. File S3. H3K4me3 data QC report from ChiLin. The sequencing reads had been mapped to the mm10 genome build for BWA and Bowtie. File S4. Second H3K4me3 data QC report from ChiLin. The sequencing reads had been mapped to the mm10 genome build for BWA and Bowtie. File S5. H2A.Z data QC report from ChiLin. The sequencing reads had been mapped to the mm10 genome build for BWA and Bowtie. File S6. TRRAP data QC report from ChiLin. The sequencing reads had been mapped to the hg38 genome build for BWA and Bowtie. File S7. FOXA1 data QC report from ChiLin. The sequencing reads had been mapped to the hg38 genome build for BWA and Bowtie. File S8. STAT6 data QC report from ChiLin. The sequencing reads had been mapped to the mm10 genome build for BWA and Bowtie. File S9. AR data QC report from ChiLin. This report includes two immunoprecipitated and two input samples. The sequencing reads had been mapped to the hg38 genome build for BWA and Bowtie. File S10. RAD21 paired end data QC report from ChiLin. The sequencing reads had been mapped to the mm10 genome build for BWA and Bowtie. File S11. RAG2 data QC report from ChiLin. The sequencing reads had been mapped to the mm10 genome build for BWA and Bowtie. File S12. CHD7 data QC report from ChiLin. The sequencing reads had been mapped to the mm10 genome build for BWA and Bowtie. File S13. DNase-seq QC report from ChiLin. The sequencing reads had been mapped to the hg38 genome build for BWA and Bowtie. (GZ 9019 kb) [file 12859_2016_1274_MOESM8_ESM.gz]

Archive with 45 entries (43 files):
- FileS_bwa
- FileS_bwa/._.DS_Store
- FileS_bwa/.DS_Store
- FileS_bwa/._AR_S9_report.pdf
- FileS_bwa/AR_S9_report.pdf
- FileS_bwa/._CHD7_S12_report.pdf
- FileS_bwa/CHD7_S12_report.pdf
- FileS_bwa/._DNase_S13_report.pdf
- FileS_bwa/DNase_S13_report.pdf
- FileS_bwa/._FOXA1_S7_report.pdf
- FileS_bwa/FOXA1_S7_report.pdf
- FileS_bwa/._H2AZ_S5_report.pdf
- FileS_bwa/H2AZ_S5_report.pdf
- FileS_bwa/._H3K27me3_S1_report.pdf
- FileS_bwa/H3K27me3_S1_report.pdf
- FileS_bwa/._H3K27me3_S2_report.pdf
- FileS_bwa/H3K27me3_S2_report.pdf
- FileS_bwa/._H3K4me3_S3_report.pdf
- FileS_bwa/H3K4me3_S3_report.pdf
- FileS_bwa/._H3K4me3_S4_report.pdf
- FileS_bwa/H3K4me3_S4_report.pdf
- FileS_bwa/._RAD21_S10_report.pdf
- FileS_bwa/RAD21_S10_report.pdf
- FileS_bwa/._RAG2_S11_report.pdf
- FileS_bwa/RAG2_S11_report.pdf
- FileS_bwa/._STAT6_S8_report.pdf
- FileS_bwa/STAT6_S8_report.pdf
- FileS_bwa/._TRRAP_S6_report.pdf
- FileS_bwa/TRRAP_S6_report.pdf
- FileS_bowtie
- FileS_bowtie/._AR_S9_report.pdf
- FileS_bowtie/AR_S9_report.pdf
- FileS_bowtie/CHD7_S12_report.pdf
- FileS_bowtie/._DNase_S13_report.pdf
- FileS_bowtie/DNase_S13_report.pdf
- FileS_bowtie/FOXA1_S7_report.pdf
- FileS_bowtie/H2AZ_S5_report.pdf
- FileS_bowtie/H3K27me3_S1_report.pdf
- FileS_bowtie/H3K27me3_S2_report.pdf
- FileS_bowtie/H3K4me3_S3_report.pdf
- FileS_bowtie/H3K4me3_S4_report.pdf
- FileS_bowtie/RAD21_S10_report.pdf
- FileS_bowtie/RAG2_S11_report.pdf
- FileS_bowtie/STAT6_S8_report.pdf
- FileS_bowtie/TRRAP_S6_report.pdf
